# Supplementary material for: Differential alteration in Lactiplantibacillus plantarum subsp. plantarum quorum-sensing systems and reduced Candida albicans yeast survival and virulence gene expression in dual-species interaction
Source: Microbiol Spectr. 2024 May 8;12(6):e00353-24. doi: 10.1128/spectrum.00353-24 (PMC11237386; doi:10.1128/spectrum.00353-24)
Supplement: Table S2 — DEGs in each comparative group. [file spectrum.00353-24-s0003.xlsx]

## Sheet: Lh_12h-vs-LhCa_12h
Table S2 DEGs in each comparative group Lh_12h-vs-LhCa_12h
id	Lh_12h_count	LhCa_12h_count	Lh_12h_fpkm	LhCa_12h_fpkm	log2(FC)	Pvalue	FDR	significant	Symbol	Description	KEGG_A_class	KEGG_B_class	Pathway	K_ID	GO Component	GO Function	GO Process
lp_0002	5128.33	586.667	1092.98	505.417	-1.11273	0.000218063	0.000627982	yes	dnaN	DNA-directed DNA polymerase III subunit beta [Lactobacillus plantarum WCFS1] [Lactobacillus plantarum]	Genetic Information Processing;Metabolism	Global and Overview;Nucleotide metabolism;Replication and repair	ko01100//Metabolic pathways;ko00230//Purine metabolism;ko00240//Pyrimidine metabolism;ko03440//Homologous recombination;ko03430//Mismatch repair;ko03030//DNA replication	K02338	GO:0042575//DNA polymerase complex;GO:0005623//cell;GO:0044464//cell part;GO:0044424//intracellular part;GO:1902494//catalytic complex;GO:0043234//protein complex;GO:0032991//macromolecular complex;GO:1990234//transferase complex;GO:0061695//transferase complex, transferring phosphorus-containing groups;GO:0005622//intracellular	GO:0016788//hydrolase activity, acting on ester bonds;GO:0003824//catalytic activity;GO:0016779//nucleotidyltransferase activity;GO:0034061//DNA polymerase activity;GO:0016740//transferase activity;GO:0004518//nuclease activity;GO:0016772//transferase activity, transferring phosphorus-containing groups;GO:0016787//hydrolase activity;GO:0004527//exonuclease activity	GO:0006139//nucleobase-containing compound metabolic process;GO:0090304//nucleic acid metabolic process;GO:0044237//cellular metabolic process;GO:0006259//DNA metabolic process;GO:0008152//metabolic process;GO:0044260//cellular macromolecule metabolic process;GO:0009987//cellular process;GO:0046483//heterocycle metabolic process;GO:0034641//cellular nitrogen compound metabolic process;GO:0071704/…
lp_0004	46.6667	1.66667	52.9167	6.90667	-2.93766	1.75745e-05	6.62304e-05	yes	yaaA	S4 domain protein YaaA [Lactobacillus plantarum subsp. plantarum ATCC 14917 = JCM 1149 = CGMCC 1.2437] [Lactobacillus plantarum]	-	-	-	-	-	-	-
lp_0011	122.333	1.66667	127.083	6.64	-4.25845	5.35217e-12	5.33118e-11	yes	rpsR	30S ribosomal protein S18 [Lactobacillus plantarum WCFS1] [Lactobacillus plantarum]	Genetic Information Processing	Translation	ko03010//Ribosome	K02963	GO:0030529//intracellular ribonucleoprotein complex;GO:1990904//ribonucleoprotein complex;GO:0044464//cell part;GO:0005623//cell;GO:0005622//intracellular;GO:0032991//macromolecular complex;GO:0044424//intracellular part	GO:0005488//binding;GO:1901363//heterocyclic compound binding;GO:0003723//RNA binding;GO:0005198//structural molecule activity;GO:0003676//nucleic acid binding;GO:0097159//organic cyclic compound binding	GO:0010467//gene expression;GO:0043170//macromolecule metabolic process;GO:0008152//metabolic process;GO:0071704//organic substance metabolic process
lp_0014	3120.67	389	564.847	267.94	-1.07595	4.70088e-05	0.000157108	yes	dnaC	replicative DNA helicase DnaC [Lactobacillus plantarum WCFS1] [Lactobacillus plantarum]	Genetic Information Processing	Replication and repair	ko03030//DNA replication	K02314	-	GO:0001882//nucleoside binding;GO:0004386//helicase activity;GO:0001883//purine nucleoside binding;GO:0036094//small molecule binding;GO:0016462//pyrophosphatase activity;GO:0097367//carbohydrate derivative binding;GO:1901363//heterocyclic compound binding;GO:0032549//ribonucleoside binding;GO:0017111//nucleoside-triphosphatase activity;GO:0097159//organic cyclic compound binding;GO:0003824//cata…	GO:0071840//cellular component organization or biogenesis;GO:0009987//cellular process;GO:0051276//chromosome organization;GO:0071103//DNA conformation change;GO:0090304//nucleic acid metabolic process;GO:0044238//primary metabolic process;GO:0046483//heterocycle metabolic process;GO:0016043//cellular component organization;GO:0034641//cellular nitrogen compound metabolic process;GO:0006259//DNA …
lp_0016	206.667	13	65.59	15.8367	-2.05021	7.83037e-09	4.95988e-08	yes	proB	gamma-glutamyl kinase [Lactobacillus plantarum JDM1] [Lactobacillus plantarum]	Metabolism	Biosynthesis of other secondary metabolites;Global and Overview;Amino acid metabolism	ko01100//Metabolic pathways;ko01130//Biosynthesis of antibiotics;ko01230//Biosynthesis of amino acids;ko00330//Arginine and proline metabolism;ko00332//Carbapenem biosynthesis	K00931	-	-	-
lp_0018	1574.67	17	252.09	10.2233	-4.624	1.64446e-41	1.98901e-39	yes	oppA	peptide ABC transporter substrate-binding protein [Lactobacillus plantarum]	-	-	-	-	-	-	-
lp_0020	61.3333	0.333333	8.44667	0.16	-5.72224	4.30861e-11	3.79996e-10	yes	glgB	glycogen-branching enzyme [Lactobacillus plantarum]	Metabolism	Carbohydrate metabolism;Global and Overview	ko01100//Metabolic pathways;ko01110//Biosynthesis of secondary metabolites;ko00500//Starch and sucrose metabolism	K00700	-	-	-
lp_0022	134.667	12.3333	29.78	10.43	-1.5136	0.000356264	0.000977226	yes	glgD	glucose-1-P adenylyltransferase, regulatory subunit [Lactobacillus plantarum WCFS1] [Lactobacillus plantarum]	Metabolism	Carbohydrate metabolism;Global and Overview	ko01100//Metabolic pathways;ko01110//Biosynthesis of secondary metabolites;ko00520//Amino sugar and nucleotide sugar metabolism;ko00500//Starch and sucrose metabolism	K00975	-	GO:0016772//transferase activity, transferring phosphorus-containing groups;GO:0016740//transferase activity;GO:0003824//catalytic activity	GO:0008152//metabolic process
lp_0023	110	10.3333	18.98	6.94667	-1.45009	0.000614924	0.00159216	yes	glgA	glycogen synthase [Lactobacillus plantarum]	Metabolism	Global and Overview;Carbohydrate metabolism	ko01100//Metabolic pathways;ko01110//Biosynthesis of secondary metabolites;ko00500//Starch and sucrose metabolism	K00703	-	-	-
lp_0024	332	14.6667	34.9067	5.97667	-2.54609	1.6588e-13	2.01596e-12	yes	glgP	phosphorylase, glycogen/starch/alpha-glucan family [Lactobacillus plantarum subsp. plantarum ATCC 14917 = JCM 1149 = CGMCC 1.2437] [Lactobacillus plantarum]	Metabolism	Carbohydrate metabolism;Global and Overview	ko01100//Metabolic pathways;ko01110//Biosynthesis of secondary metabolites;ko00500//Starch and sucrose metabolism	K00688	-	-	-
lp_0025	439.333	26.6667	60.7367	13.9767	-2.11955	1.44881e-09	1.01938e-08	yes	malZ	amylopullulanase [Lactobacillus plantarum]	-	-	-	-	-	-	-
lp_0027	468	43.3333	170.503	64.9133	-1.39321	0.00026633	0.000757534	yes	pgmB1	beta-phosphoglucomutase [Lactobacillus plantarum WCFS1] [Lactobacillus plantarum]	Metabolism	Carbohydrate metabolism	ko00500//Starch and sucrose metabolism	K01838	-	GO:0016868//intramolecular transferase activity, phosphotransferases;GO:0016866//intramolecular transferase activity;GO:0016853//isomerase activity;GO:0003824//catalytic activity	GO:0044238//primary metabolic process;GO:0008152//metabolic process
lp_0031	119.667	4	172.057	20.1633	-3.09308	3.21995e-07	1.61315e-06	yes	cspL	cold-shock DNA-binding domain protein [Lactobacillus plantarum subsp. plantarum ATCC 14917 = JCM 1149 = CGMCC 1.2437] [Lactobacillus plantarum]	-	-	-	-	GO:0044464//cell part;GO:0044424//intracellular part;GO:0005622//intracellular;GO:0005623//cell	GO:1901363//heterocyclic compound binding;GO:0097159//organic cyclic compound binding;GO:0003676//nucleic acid binding;GO:0005488//binding	GO:0009058//biosynthetic process;GO:0009987//cellular process;GO:0071704//organic substance metabolic process;GO:0009059//macromolecule biosynthetic process;GO:0044249//cellular biosynthetic process;GO:0034645//cellular macromolecule biosynthetic process;GO:1901576//organic substance biosynthetic process;GO:0019222//regulation of metabolic process;GO:0043170//macromolecule metabolic process;GO:00…
lp_0032	159.333	1.33333	212.907	6.09667	-5.12606	1.44839e-10	1.19059e-09	yes	-	prophage protein [Lactobacillus plantarum subsp. plantarum NC8] [Lactobacillus plantarum]	-	-	-	-	-	-	-
lp_0036	317	26.3333	116.133	36.4633	-1.67126	1.06867e-07	5.69062e-07	yes	rrp1	DNA-binding response regulator [Lactobacillus plantarum]	Environmental Information Processing	Signal transduction	ko02020//Two-component system	K07668	-	-	-
lp_0039	708	86.3333	220.98	98.9667	-1.1589	8.94072e-05	0.000278986	yes	yycI	regulator of two-component system, YycI family [Lactobacillus plantarum WCFS1] [Lactobacillus plantarum]	-	-	-	-	-	-	-
lp_0041	1170.33	78.3333	408.897	93.0967	-2.13493	4.64234e-08	2.60406e-07	yes	-	Zn-dependent hydrolase, beta-lactamase superfamily [Lactobacillus plantarum WCFS1] [Lactobacillus plantarum]	-	-	-	-	-	GO:0003824//catalytic activity	-
lp_0043	6745	518.333	1364.34	404.333	-1.75459	1.84945e-10	1.49605e-09	yes	htrA	serine protease HtrA [Lactobacillus plantarum WCFS1] [Lactobacillus plantarum]	Environmental Information Processing	Signal transduction	ko02020//Two-component system	K04771	-	GO:0003824//catalytic activity;GO:0004175//endopeptidase activity;GO:0070011//peptidase activity, acting on L-amino acid peptides;GO:0016787//hydrolase activity;GO:0008233//peptidase activity	GO:0008152//metabolic process;GO:0044238//primary metabolic process;GO:0043170//macromolecule metabolic process;GO:0019538//protein metabolic process;GO:0071704//organic substance metabolic process
lp_0046	7.33333	0	3.55667	0.001	-11.7963	0.0157624	0.028949	yes	-	TetR family transcriptional regulator [Lactobacillus plantarum]	-	-	-	-	-	-	-
lp_0053	84.6667	51.3333	32.9067	77.4	1.23395	0.00012044	0.000364187	yes	-	elongation factor G-binding protein [Lactobacillus plantarum]	-	-	-	-	-	-	-
lp_0055	67.3333	81.6667	7.19	34.1967	2.24979	2.26636e-08	1.33254e-07	yes	nfr1	FAD-binding dehydrogenase [Lactobacillus plantarum]	-	-	-	-	-	-	-
lp_0056	16	17.6667	3.32667	12.4867	1.90824	0.00817442	0.0162847	yes	DIT1	cation transport protein [Lactobacillus plantarum]	-	-	-	-	-	-	-
lp_0058	88	62	47.9633	141.8	1.56385	5.32086e-05	0.000174838	yes	-	flavoprotein [Lactobacillus plantarum]	-	-	-	-	-	-	-
lp_0059	32.3333	24.6667	19.5333	55.9533	1.51829	0.0014595	0.00345813	yes	arsC	arsenate reductase (thioredoxin) [Lactobacillus plantarum]	-	-	-	-	-	-	-
lp_0060	5.66667	14.6667	1.49667	16.51	3.46352	4.18622e-07	2.06466e-06	yes	yxjF	short-chain dehydrogenase [Lactobacillus plantarum]	-	-	-	-	-	-	-
lp_0063	115.333	151.667	18.7933	97.0633	2.36871	7.83769e-16	1.15743e-14	yes	pucR	Regulator of polyketide synthase expression [Lactobacillus plantarum]	-	-	-	-	-	-	-
lp_0066	82.3333	50.6667	34.1	71.8233	1.07468	0.0087569	0.0173634	yes	pgmB2	beta-phosphoglucomutase [Lactobacillus plantarum subsp. plantarum ATCC 14917 = JCM 1149 = CGMCC 1.2437] [Lactobacillus plantarum]	Metabolism	Carbohydrate metabolism	ko00500//Starch and sucrose metabolism	K01838	-	-	-
lp_0072	15.3333	0.666667	8.62333	1.54667	-2.47908	0.0102906	0.0201218	yes	-	ASCH domain protein [Lactobacillus plantarum subsp. plantarum ATCC 14917 = JCM 1149 = CGMCC 1.2437] [Lactobacillus plantarum]	-	-	-	-	-	-	-
lp_0076	1127	139.333	143.037	68.0933	-1.0708	3.57976e-05	0.000123709	yes	fusA1	elongation factor G [Lactobacillus plantarum]	-	-	-	-	-	-	-
lp_0077	196.333	19.3333	72.0633	26.7167	-1.43153	0.000144113	0.00043115	yes	-	Protein of uncharacterised function [Coprococcus eutactus]	-	-	-	-	-	-	-
lp_0078	331.333	16.6667	97.5333	19.0933	-2.35283	7.23773e-11	6.12795e-10	yes	-	Permease of the drug/metabolite transporter superfamily [Lactobacillus plantarum]	-	-	-	-	-	-	-
lp_0080	121.333	5	62.9433	10.4267	-2.59378	2.53245e-08	1.47533e-07	yes	yuaI	GNAT family acetyltransferase [Lactobacillus plantarum WCFS1] [Lactobacillus plantarum]	-	-	-	-	-	GO:0003824//catalytic activity	-
lp_0081	107	7.33333	38.51	10.95	-1.8143	0.000485774	0.00128662	yes	HSP31	peptidase C56 [Lactobacillus plantarum]	-	-	-	-	-	-	-
lp_0088	279.333	19.3333	78.23	21.5133	-1.86249	3.17272e-07	1.59895e-06	yes	pepI	proline iminopeptidase [Lactobacillus plantarum]	Metabolism	Amino acid metabolism	ko00330//Arginine and proline metabolism	K01259	-	-	-
lp_0089	256	26.6667	84.4067	34.9	-1.27413	0.000105519	0.000322914	yes	lp_0089	peroxide stress protein YaaA [Lactobacillus plantarum]	-	-	-	-	-	-	-
lp_0099	357.333	37	397.433	157.003	-1.33992	3.1229e-05	0.000109258	yes	-	MULTISPECIES: hypothetical protein [Lactobacillus]	-	-	-	-	-	-	-
lp_0101	119.667	7	35.8733	8.76667	-2.03281	1.64015e-05	6.21787e-05	yes	-	Transmembrane component NikQ of energizingmodule of nickel ECF transporter [Lactobacillus plantarum]	Environmental Information Processing	Membrane transport	ko02010//ABC transporters	K02008	-	-	-
lp_0102	109.333	5.66667	27.3233	6.16667	-2.14757	5.10378e-05	0.000169017	yes	cbiM	cobalt ABC transporter, substrate-binding protein [Lactobacillus plantarum subsp. plantarum NC8] [Lactobacillus plantarum]	Environmental Information Processing	Membrane transport	ko02010//ABC transporters	K02007	GO:0031224//intrinsic component of membrane;GO:0044425//membrane part;GO:0016020//membrane	-	-
lp_0106	27.3333	0	9.71	0.001	-13.2453	2.33057e-06	1.01191e-05	yes	larC1	TIGR00299 family protein [Lactobacillus plantarum]	-	-	-	-	-	-	-
lp_0108	19	0	7.52333	0.001	-12.8772	8.42283e-05	0.000264777	yes	glpF1	transporter, major intrinsic protein (MIP) family protein [Lactobacillus plantarum subsp. plantarum ATCC 14917 = JCM 1149 = CGMCC 1.2437] [Lactobacillus plantarum]	-	-	-	-	GO:0016020//membrane;GO:0031224//intrinsic component of membrane;GO:0044425//membrane part	-	GO:0051179//localization;GO:0051234//establishment of localization
lp_0109	50.6667	5	15.9467	5.87	-1.44182	0.00418338	0.00892174	yes	larE	lactate racemization operon protein LarE [Lactobacillus plantarum WCFS1] [Lactobacillus plantarum]	-	-	-	-	-	-	-
lp_0114	331.667	29	103.327	33.4033	-1.62915	6.86196e-06	2.74047e-05	yes	thiD	phosphomethylpyrimidine kinase [Lactobacillus plantarum subsp. plantarum ATCC 14917 = JCM 1149 = CGMCC 1.2437] [Lactobacillus plantarum]	Metabolism	Metabolism of cofactors and vitamins;Global and Overview	ko01100//Metabolic pathways;ko00730//Thiamine metabolism	K00941	-	-	-
lp_0120	899.667	70.6667	182.307	50.7733	-1.84422	7.27564e-08	4.00871e-07	yes	ybxG	amino acid/polyamine transport protein, APC family [Lactobacillus plantarum WCFS1] [Lactobacillus plantarum]	-	-	-	-	GO:0044425//membrane part;GO:0016020//membrane;GO:0031224//intrinsic component of membrane	GO:0005342//organic acid transmembrane transporter activity;GO:0022892//substrate-specific transporter activity;GO:0005215//transporter activity;GO:0015075//ion transmembrane transporter activity;GO:0046943//carboxylic acid transmembrane transporter activity;GO:0022891//substrate-specific transmembrane transporter activity;GO:0008509//anion transmembrane transporter activity;GO:0022857//transmemb…	GO:1902578//single-organism localization;GO:0044699//single-organism process;GO:0015711//organic anion transport;GO:0044763//single-organism cellular process;GO:0009987//cellular process;GO:0051179//localization;GO:0046942//carboxylic acid transport;GO:0015849//organic acid transport;GO:0006810//transport;GO:0006820//anion transport;GO:0051234//establishment of localization;GO:0006811//ion transp…
lp_0121	114.667	3	39.9833	4.06	-3.29985	9.65073e-10	6.96388e-09	yes	-	Uncharacterised protein [Streptococcus pneumoniae]	-	-	-	-	-	-	-
lp_0126	188.667	95	222.55	471.42	1.08288	0.0107818	0.0209852	yes	yvlC	stress-responsive transcription regulator [Lactobacillus plantarum WCFS1] [Lactobacillus plantarum]	-	-	-	-	-	-	-
lp_0129	3573.67	5566.33	2529.07	13133.9	2.37661	2.48272e-05	8.97029e-05	yes	hsp1	heat-shock protein [Lactobacillus plantarum]	-	-	-	-	-	-	-
lp_0134	265.333	9	56.98	7.55	-2.91591	8.20944e-15	1.12713e-13	yes	yycB	transport protein, major facilitator superfamily (MFS) [Lactobacillus plantarum WCFS1] [Lactobacillus plantarum]	-	-	-	-	-	-	GO:0044763//single-organism cellular process;GO:0009987//cellular process;GO:0044699//single-organism process
lp_0137	5984	516.667	1719.92	585.477	-1.55466	1.96871e-08	1.16835e-07	yes	SPBC215.11c	aldo/keto reductase family protein [Lactobacillus plantarum WCFS1] [Lactobacillus plantarum]	-	-	-	-	-	-	GO:0044699//single-organism process;GO:0044710//single-organism metabolic process;GO:0008152//metabolic process
lp_0138	115.333	7.66667	64.9267	16.53	-1.97372	1.46799e-06	6.7063e-06	yes	-	nucleoside deoxyribosyltransferase [Lactobacillus plantarum]	-	-	-	-	-	-	-
lp_0139	6620.67	4191	1063.09	2446.43	1.20242	0.000397797	0.00107719	yes	lai	linoleic acid isomerase [Lactobacillus plantarum WCFS1] [Lactobacillus plantarum]	-	-	-	-	-	GO:0000166//nucleotide binding;GO:0005488//binding;GO:1901363//heterocyclic compound binding;GO:0016836//hydro-lyase activity;GO:0043168//anion binding;GO:0050662//coenzyme binding;GO:0016829//lyase activity;GO:0016859//cis-trans isomerase activity;GO:0097159//organic cyclic compound binding;GO:0048037//cofactor binding;GO:0043167//ion binding;GO:0050660//flavin adenine dinucleotide binding;GO:00…	-
lp_0146	3099.33	186.333	659.063	166.423	-1.98556	3.98707e-08	2.26558e-07	yes	yqiG	NADH-dependent flavin oxidoreductase [Lactobacillus plantarum]	-	-	-	-	-	-	-
lp_0152	459.333	38.3333	165.187	51.87	-1.67112	1.76585e-08	1.05784e-07	yes	gmuR	Transcription regulator [Lactobacillus plantarum ZJ316] [Lactobacillus plantarum]	-	-	-	-	-	-	-
lp_0155	25	46	9.05	56.9067	2.65261	1.00604e-09	7.19815e-09	yes	-	DUF2812 domain-containing protein [Lactobacillus xiangfangensis]	-	-	-	-	-	-	-
lp_0156	164.667	274.667	53.0467	335.85	2.66248	1.1574e-18	2.28592e-17	yes	-	DUF2812 domain-containing protein [Lactobacillus xiangfangensis]	-	-	-	-	-	-	-
lp_0160	1180	85	340.92	93.0567	-1.87325	4.432e-09	2.90886e-08	yes	sll0415	ABC transporter ATP-binding protein [Lactobacillus plantarum WCFS1] [Lactobacillus plantarum]	-	-	-	-	-	GO:0005488//binding;GO:0097367//carbohydrate derivative binding;GO:0097159//organic cyclic compound binding;GO:1901363//heterocyclic compound binding;GO:0032549//ribonucleoside binding;GO:0001883//purine nucleoside binding;GO:0016817//hydrolase activity, acting on acid anhydrides;GO:0003824//catalytic activity;GO:0017111//nucleoside-triphosphatase activity;GO:0001882//nucleoside binding;GO:001681…	-
lp_0161	1725.67	152.667	276.777	91.5633	-1.59588	9.80721e-08	5.24427e-07	yes	-	ABC transporter permease [Lactobacillus plantarum WCFS1] [Lactobacillus plantarum]	-	-	-	-	-	-	-
lp_0162	1473	114.333	552.567	172.2	-1.68206	4.13728e-08	2.34047e-07	yes	-	TetR family transcriptional regulator [Lactobacillus plantarum WCFS1] [Lactobacillus plantarum]	-	-	-	-	-	-	GO:1901576//organic substance biosynthetic process;GO:0034645//cellular macromolecule biosynthetic process;GO:0065007//biological regulation;GO:0009059//macromolecule biosynthetic process;GO:0010468//regulation of gene expression;GO:0050789//regulation of biological process;GO:0060255//regulation of macromolecule metabolic process;GO:0044237//cellular metabolic process;GO:0008152//metabolic proce…
lp_0164	192	21	91.0333	40.1933	-1.17944	0.00179281	0.00414353	yes	folT	membrane protein [Lactobacillus plantarum WCFS1] [Lactobacillus plantarum]	-	-	-	-	-	-	GO:0051234//establishment of localization;GO:0051179//localization
lp_0166	654.333	68	161.45	66.97	-1.2695	2.42119e-05	8.78547e-05	yes	dak1A	dihydroxyacetone phosphotransferase,dihydroxyacetone binding sub-unit [Lactobacillus plantarum WCFS1] [Lactobacillus plantarum]	Metabolism	Global and Overview;Energy metabolism;Lipid metabolism	ko01100//Metabolic pathways;ko01120//Microbial metabolism in diverse environments;ko01200//Carbon metabolism;ko00680//Methane metabolism;ko00561//Glycerolipid metabolism	K00863	-	GO:0003824//catalytic activity	GO:0044237//cellular metabolic process;GO:0008152//metabolic process;GO:0071704//organic substance metabolic process;GO:0006066//alcohol metabolic process;GO:0044763//single-organism cellular process;GO:1901615//organic hydroxy compound metabolic process;GO:0044699//single-organism process;GO:0044281//small molecule metabolic process;GO:0006793//phosphorus metabolic process;GO:0044262//cellular c…
lp_0168	207.333	140.667	58.4133	138.677	1.24736	0.00105157	0.00258316	yes	dak1B	dihydroxyacetone phosphotransferase,dihydroxyacetone binding subunit [Lactobacillus plantarum WCFS1] [Lactobacillus plantarum]	Metabolism	Lipid metabolism;Global and Overview	ko01100//Metabolic pathways;ko00561//Glycerolipid metabolism	K05878	-	GO:0003824//catalytic activity	GO:0044238//primary metabolic process;GO:0044699//single-organism process;GO:0006793//phosphorus metabolic process;GO:0044710//single-organism metabolic process;GO:0044262//cellular carbohydrate metabolic process;GO:0009987//cellular process;GO:0008152//metabolic process;GO:1901615//organic hydroxy compound metabolic process;GO:0019751//polyol metabolic process;GO:0071704//organic substance metab…
lp_0170	32.3333	32.6667	22.1567	88.3667	1.99576	3.30458e-07	1.65229e-06	yes	dak3	dihydroxyacetone phosphotransferase, phosphoryl donor protein [Lactobacillus plantarum WCFS1] [Lactobacillus plantarum]	-	-	-	-	GO:0016020//membrane;GO:0031224//intrinsic component of membrane;GO:0044425//membrane part	GO:0003824//catalytic activity	GO:0008643//carbohydrate transport;GO:1902578//single-organism localization;GO:0006796//phosphate-containing compound metabolic process;GO:0051179//localization;GO:0044237//cellular metabolic process;GO:0044699//single-organism process;GO:0071702//organic substance transport;GO:0051234//establishment of localization;GO:0006810//transport;GO:0006793//phosphorus metabolic process;GO:0008152//metabo…
lp_0171	453.333	323.667	181.007	449.01	1.3107	0.000332079	0.0009234	yes	dhaP	dihydroxyacetone transport protein [Lactobacillus plantarum WCFS1] [Lactobacillus plantarum]	-	-	-	-	GO:0016020//membrane;GO:0044425//membrane part;GO:0031224//intrinsic component of membrane	-	GO:0051234//establishment of localization;GO:0051179//localization
lp_0175	269.667	827.333	53.7667	644.46	3.58331	1.37661e-26	4.60079e-25	yes	mdxE	sugar ABC transporter substrate-binding protein [Lactobacillus plantarum]	Environmental Information Processing	Membrane transport	ko02010//ABC transporters	K15770	-	-	-
lp_0176	69	92.3333	14.62	71.1367	2.28265	2.41613e-10	1.91183e-09	yes	mdxF	sugar ABC transporter permease [Lactobacillus plantarum]	Environmental Information Processing	Membrane transport	ko02010//ABC transporters	K15771	-	-	-
lp_0177	17.3333	26.6667	5.30333	28.4533	2.42363	1.36741e-06	6.28068e-06	yes	mdxG	maltodextrin ABC transporter, permease protein [Lactobacillus plantarum WCFS1] [Lactobacillus plantarum]	Environmental Information Processing	Membrane transport	ko02010//ABC transporters	K15772	GO:0016020//membrane;GO:0044425//membrane part;GO:0031224//intrinsic component of membrane	-	-
lp_0178	24	19.3333	7.70667	23.11	1.58434	0.000714663	0.00182804	yes	malA	sugar ABC transporter [Lactobacillus plantarum]	-	-	-	-	-	-	-
lp_0179	57	90.3333	11.38	67.14	2.56067	1.9624e-10	1.57239e-09	yes	malS	alpha-amylase, maltodextrins and cyclomaltodextrins [Lactobacillus plantarum WCFS1] [Lactobacillus plantarum]	Metabolism	Carbohydrate metabolism;Global and Overview	ko01100//Metabolic pathways;ko00500//Starch and sucrose metabolism	K01176	-	GO:0005488//binding;GO:0016160//amylase activity;GO:0003824//catalytic activity;GO:0043167//ion binding;GO:0004553//hydrolase activity, hydrolyzing O-glycosyl compounds;GO:0016787//hydrolase activity;GO:0016798//hydrolase activity, acting on glycosyl bonds	GO:0008152//metabolic process;GO:0044238//primary metabolic process
lp_0180	76.3333	114.333	17.2867	101.273	2.55052	1.62944e-11	1.51603e-10	yes	msmX	sugar ABC transporter ATP-binding protein [Lactobacillus plantarum]	Environmental Information Processing	Membrane transport	ko02010//ABC transporters	K10112	GO:0043234//protein complex;GO:0032991//macromolecular complex	GO:0005215//transporter activity;GO:0001882//nucleoside binding;GO:0032550//purine ribonucleoside binding;GO:0016817//hydrolase activity, acting on acid anhydrides;GO:0097367//carbohydrate derivative binding;GO:0022857//transmembrane transporter activity;GO:0036094//small molecule binding;GO:0016787//hydrolase activity;GO:0016818//hydrolase activity, acting on acid anhydrides, in phosphorus-conta…	GO:0051234//establishment of localization;GO:0044763//single-organism cellular process;GO:0009987//cellular process;GO:0044699//single-organism process;GO:0051179//localization
lp_0181	425.333	1309.67	47.2767	573.96	3.60175	2.75866e-24	7.77637e-23	yes	mapB	maltose phosphorylase [Lactobacillus plantarum WCFS1] [Lactobacillus plantarum]	Metabolism	Carbohydrate metabolism;Global and Overview	ko01100//Metabolic pathways;ko00500//Starch and sucrose metabolism	K00691	-	GO:0016740//transferase activity;GO:0005488//binding;GO:0004645//phosphorylase activity;GO:0003824//catalytic activity;GO:0016757//transferase activity, transferring glycosyl groups;GO:0016758//transferase activity, transferring hexosyl groups	GO:0044238//primary metabolic process;GO:0008152//metabolic process
lp_0182	220.333	19	18.6267	6.53	-1.51221	0.00010071	0.000310441	yes	engase	endo-beta-N-acetylglucosaminidase [Lactobacillus plantarum WCFS1] [Lactobacillus plantarum]	Metabolism	Glycan biosynthesis and metabolism	ko00511//Other glycan degradation	K01227	-	GO:0016787//hydrolase activity;GO:0003824//catalytic activity;GO:0016798//hydrolase activity, acting on glycosyl bonds;GO:0004553//hydrolase activity, hydrolyzing O-glycosyl compounds	-
lp_0184	159.667	82.3333	45.16	93.49	1.04977	0.000487522	0.0012899	yes	sacK1	fructokinase [Lactobacillus plantarum WCFS1] [Lactobacillus plantarum]	Metabolism	Carbohydrate metabolism;Global and Overview	ko01100//Metabolic pathways;ko00520//Amino sugar and nucleotide sugar metabolism;ko00051//Fructose and mannose metabolism;ko00500//Starch and sucrose metabolism	K00847	-	GO:0016772//transferase activity, transferring phosphorus-containing groups;GO:0016740//transferase activity;GO:0003824//catalytic activity	GO:0009987//cellular process;GO:0016310//phosphorylation;GO:0008152//metabolic process;GO:0006793//phosphorus metabolic process;GO:0006796//phosphate-containing compound metabolic process;GO:0044237//cellular metabolic process
lp_0185	77.6667	92.3333	10.39	46.6067	2.16534	4.97003e-12	4.98967e-11	yes	pts1BCA	PTS beta-glucoside transporter subunit EIIBCA [Lactobacillus plantarum]	Metabolism;Environmental Information Processing	Membrane transport;Carbohydrate metabolism	ko02060//Phosphotransferase system (PTS);ko00500//Starch and sucrose metabolism	K02808	-	-	-
lp_0192	166.667	14	29.3767	10.3933	-1.49901	0.00157301	0.00370978	yes	nha1	Na+/H+ antiporter NhaC [Lactobacillus plantarum subsp. plantarum ATCC 14917 = JCM 1149 = CGMCC 1.2437] [Lactobacillus plantarum]	-	-	-	-	GO:0044425//membrane part;GO:0031224//intrinsic component of membrane;GO:0016020//membrane	-	GO:0044763//single-organism cellular process;GO:0009987//cellular process;GO:0044699//single-organism process
lp_0193	381	261.667	59.03	150.693	1.3521	1.3051e-06	6.03817e-06	yes	malL	exo alfa-1,4-glucosidase or trehalase [Lactobacillus plantarum WCFS1] [Lactobacillus plantarum]	Metabolism	Global and Overview;Carbohydrate metabolism	ko01100//Metabolic pathways;ko00052//Galactose metabolism;ko00500//Starch and sucrose metabolism	K01187	-	GO:0003824//catalytic activity;GO:0015926//glucosidase activity;GO:0016787//hydrolase activity;GO:0005488//binding;GO:0016798//hydrolase activity, acting on glycosyl bonds;GO:0090599//alpha-glucosidase activity;GO:0015927//trehalase activity;GO:0043167//ion binding;GO:0004553//hydrolase activity, hydrolyzing O-glycosyl compounds	GO:0008152//metabolic process;GO:0044238//primary metabolic process
lp_0200	34	0.333333	4.91667	0.233333	-4.39722	5.27351e-06	2.15498e-05	yes	dppE	ABC transporter substrate-binding protein [Lactobacillus plantarum]	Environmental Information Processing	Membrane transport	ko02010//ABC transporters	K15580	-	-	-
lp_0201	928.667	1	133.653	0.553333	-7.91613	3.66676e-40	3.88066e-38	yes	dppE	ABC transporter substrate-binding protein [Lactobacillus plantarum]	Environmental Information Processing	Membrane transport	ko02010//ABC transporters	K15580	-	-	-
lp_0202	689.333	0.666667	394.047	1.54667	-7.99306	6.30581e-46	1.14405e-43	yes	yiaC	acetyltransferase [Lactobacillus plantarum]	-	-	-	-	-	-	-
lp_0203	3521	9.66667	790.38	7.75667	-6.67097	3.20577e-61	1.35711e-58	yes	serA	D-3-phosphoglycerate dehydrogenase [Lactobacillus plantarum]	Metabolism	Amino acid metabolism;Energy metabolism;Global and Overview	ko01100//Metabolic pathways;ko01130//Biosynthesis of antibiotics;ko01120//Microbial metabolism in diverse environments;ko01230//Biosynthesis of amino acids;ko01200//Carbon metabolism;ko00260//Glycine, serine and threonine metabolism;ko00680//Methane metabolism	K00058	-	-	-
lp_0204	1289	2	310.827	1.91667	-7.34137	1.31086e-59	4.75654e-57	yes	serC	phosphoserine aminotransferase [Lactobacillus plantarum WCFS1] [Lactobacillus plantarum]	Metabolism	Amino acid metabolism;Metabolism of cofactors and vitamins;Global and Overview;Energy metabolism	ko01100//Metabolic pathways;ko01130//Biosynthesis of antibiotics;ko01120//Microbial metabolism in diverse environments;ko01230//Biosynthesis of amino acids;ko01200//Carbon metabolism;ko00260//Glycine, serine and threonine metabolism;ko00680//Methane metabolism;ko00750//Vitamin B6 metabolism	K00831	GO:0005622//intracellular;GO:0005623//cell;GO:0044424//intracellular part;GO:0044464//cell part	GO:0005488//binding;GO:0043167//ion binding;GO:0016769//transferase activity, transferring nitrogenous groups;GO:0008483//transaminase activity;GO:0003824//catalytic activity;GO:0043168//anion binding;GO:0016740//transferase activity	GO:0071704//organic substance metabolic process;GO:1901615//organic hydroxy compound metabolic process;GO:0044710//single-organism metabolic process;GO:1901605//alpha-amino acid metabolic process;GO:0044238//primary metabolic process;GO:0034641//cellular nitrogen compound metabolic process;GO:0042816//vitamin B6 metabolic process;GO:0009987//cellular process;GO:0006725//cellular aromatic compound…
lp_0205	166.333	3	65.93	4.92	-3.7442	1.87852e-14	2.49813e-13	yes	pgm1	fructose 2,6-bisphosphatase [Lactobacillus plantarum]	Metabolism	Amino acid metabolism;Energy metabolism;Carbohydrate metabolism;Global and Overview	ko01100//Metabolic pathways;ko01110//Biosynthesis of secondary metabolites;ko01130//Biosynthesis of antibiotics;ko01120//Microbial metabolism in diverse environments;ko01230//Biosynthesis of amino acids;ko01200//Carbon metabolism;ko00010//Glycolysis / Gluconeogenesis;ko00260//Glycine, serine and threonine metabolism;ko00680//Methane metabolism	K15634	-	-	-
lp_0206	1665	1116	550.74	1385.84	1.33132	1.28672e-06	5.96401e-06	yes	gpr	oxidoreductase [Lactobacillus plantarum]	-	-	-	-	-	-	-
lp_0207	191	4.66667	219.163	19.6	-3.48308	3.53505e-10	2.72092e-09	yes	-	MULTISPECIES: hypothetical protein [Lactobacillus]	-	-	-	-	-	-	-
lp_0210	437.333	24	94.7167	18.9933	-2.31813	4.0602e-11	3.60591e-10	yes	ack1	acetate kinase [Lactobacillus plantarum]	Metabolism	Metabolism of other amino acids;Global and Overview;Energy metabolism;Carbohydrate metabolism	ko01100//Metabolic pathways;ko01120//Microbial metabolism in diverse environments;ko01200//Carbon metabolism;ko00620//Pyruvate metabolism;ko00640//Propanoate metabolism;ko00680//Methane metabolism;ko00430//Taurine and hypotaurine metabolism	K00925	-	-	-
lp_0213	87.6667	4.33333	61.76	11.8533	-2.38138	6.89179e-06	2.74806e-05	yes	-	chromosome condensation protein [Lactobacillus plantarum WCFS1] [Lactobacillus plantarum]	-	-	-	-	-	-	-
lp_0214	19.6667	0.666667	13.3267	1.56667	-3.08855	0.00440518	0.00933986	yes	-	chromosome condensation protein [Lactobacillus plantarum WCFS1] [Lactobacillus plantarum]	-	-	-	-	-	-	-
lp_0215	602	51	99.36	32.17	-1.62695	1.55641e-06	7.04684e-06	yes	expZ	ABC transporter ATP-binding protein [Lactobacillus plantarum]	Environmental Information Processing	Membrane transport	ko02010//ABC transporters	K18231	-	-	-
lp_0217	60	3.33333	22.0667	5.1	-2.1133	0.00011547	0.000350411	yes	-	ABC transporter permease [Lactobacillus plantarum]	Environmental Information Processing	Membrane transport	ko02010//ABC transporters	K16785	-	-	-
lp_0218	172	12	29.5467	8.16667	-1.85518	4.85341e-05	0.000161568	yes	ecfA1	ABC transporter ATP-binding protein [Lactobacillus plantarum]	Environmental Information Processing	Membrane transport	ko02010//ABC transporters	K16786	-	-	-
lp_0219	34.6667	1.66667	14.6833	2.94333	-2.31866	0.00285376	0.00634724	yes	-	ABC transporter permease [Lactobacillus plantarum WCFS1] [Lactobacillus plantarum]	-	-	-	-	-	-	-
lp_0220	190.667	8.33333	99.55	16.9467	-2.55442	1.50575e-10	1.23374e-09	yes	gpo	glutathione peroxidase [Lactobacillus plantarum WCFS1] [Lactobacillus plantarum]	Metabolism	Lipid metabolism;Metabolism of other amino acids	ko00480//Glutathione metabolism;ko00590//Arachidonic acid metabolism	K00432	-	GO:0004601//peroxidase activity;GO:0003824//catalytic activity;GO:0016491//oxidoreductase activity;GO:0016209//antioxidant activity;GO:0016684//oxidoreductase activity, acting on peroxide as acceptor	GO:0050896//response to stimulus;GO:0006950//response to stress;GO:0044710//single-organism metabolic process;GO:0044699//single-organism process;GO:0008152//metabolic process
lp_0226	2820.33	233	995.077	322.437	-1.62579	3.20672e-09	2.14909e-08	yes	nagB	glucosamine-6-phosphate isomerase/deaminase [Lactobacillus plantarum WCFS1] [Lactobacillus plantarum]	Metabolism	Carbohydrate metabolism;Global and Overview	ko01100//Metabolic pathways;ko00520//Amino sugar and nucleotide sugar metabolism	K02564	-	GO:0003824//catalytic activity	GO:0044237//cellular metabolic process;GO:0071704//organic substance metabolic process;GO:0043436//oxoacid metabolic process;GO:0044281//small molecule metabolic process;GO:1901071//glucosamine-containing compound metabolic process;GO:0009987//cellular process;GO:0006054//N-acetylneuraminate metabolic process;GO:0008152//metabolic process;GO:0006082//organic acid metabolic process;GO:0044699//sin…
lp_0228	2235	156	393.153	107.813	-1.86656	1.1716e-11	1.1104e-10	yes	pepD1	dipeptidase [Lactobacillus plantarum]	-	-	-	-	-	-	-
lp_0230	86.3333	382.333	12.04	207.737	4.10885	2.26152e-20	5.03884e-19	yes	pts2CB	PTS mannitol transporter subunit IICB [Lactobacillus plantarum]	Environmental Information Processing;Metabolism	Carbohydrate metabolism;Membrane transport	ko02060//Phosphotransferase system (PTS);ko00051//Fructose and mannose metabolism	K02799	-	-	-
lp_0231	300.333	673	38.2033	322.283	3.07656	2.82109e-16	4.50664e-15	yes	mtlR	BglG family transcriptional antiterminator [Lactobacillus plantarum]	-	-	-	-	-	-	-
lp_0232	44.6667	102	25.16	225.377	3.16313	2.02405e-13	2.40238e-12	yes	pts2A	mannitol PTS, EIIA [Lactobacillus paraplantarum DSM 10667] [Lactobacillus paraplantarum]	Metabolism;Environmental Information Processing	Membrane transport;Carbohydrate metabolism	ko02060//Phosphotransferase system (PTS);ko00051//Fructose and mannose metabolism	K02798	-	GO:0003824//catalytic activity;GO:0022857//transmembrane transporter activity;GO:0015144//carbohydrate transmembrane transporter activity;GO:0005215//transporter activity;GO:0022892//substrate-specific transporter activity;GO:0022891//substrate-specific transmembrane transporter activity;GO:1901476//carbohydrate transporter activity	GO:0006810//transport;GO:0051234//establishment of localization;GO:0044765//single-organism transport;GO:0051179//localization;GO:0071702//organic substance transport;GO:1902578//single-organism localization;GO:0008643//carbohydrate transport;GO:0044699//single-organism process
lp_0233	217.333	1137.67	48.88	972.533	4.31443	3.20645e-31	1.53142e-29	yes	mtlD	mannitol-1-phosphate 5-dehydrogenase [Lactobacillus plantarum]	Metabolism	Carbohydrate metabolism	ko00051//Fructose and mannose metabolism	K00009	-	-	-
lp_0235	188.667	8.33333	81.96	15.3733	-2.41449	9.20186e-08	4.95185e-07	yes	-	hypothetical protein [Lactobacillus plantarum]	-	-	-	-	-	-	-
lp_0236	443.667	49.6667	349.747	145.737	-1.26295	3.88573e-05	0.000132658	yes	trxA1	thiol reductase thioredoxin [Lactobacillus plantarum]	-	-	-	-	-	-	-
lp_0239	75.6667	4.33333	34.1133	7.25333	-2.23362	4.18605e-05	0.000141768	yes	-	lipoprotein [Halobacillus sp. BAB-2008]	-	-	-	-	-	-	-
lp_0240	61	42.6667	37.81	104.033	1.46021	2.67968e-05	9.58644e-05	yes	-	hypothetical protein [Lactobacillus plantarum]	-	-	-	-	-	-	-
lp_0242	243.333	194.667	132.193	409.407	1.63089	3.27442e-09	2.18869e-08	yes	ndk	nucleoside-diphosphate kinase [Lactobacillus plantarum]	Metabolism	Global and Overview;Nucleotide metabolism	ko01100//Metabolic pathways;ko01110//Biosynthesis of secondary metabolites;ko01130//Biosynthesis of antibiotics;ko00230//Purine metabolism;ko00240//Pyrimidine metabolism	K00940	-	-	-
lp_0243	1992.33	207.667	393.533	151.42	-1.37793	9.91353e-07	4.64582e-06	yes	-	Uncharacterized conserved protein, DUF2252 family [Lactobacillus mucosae]	-	-	-	-	-	-	-
lp_0244	1543.67	96	728.923	170.79	-2.09354	2.51152e-13	2.93975e-12	yes	chrR	NADPH-dependent FMN reductase family protein [Lactobacillus plantarum WCFS1] [Lactobacillus plantarum]	-	-	-	-	-	-	GO:0044699//single-organism process;GO:0008152//metabolic process;GO:0044710//single-organism metabolic process
lp_0247	49.6667	1.66667	10.51	1.46	-2.84772	8.49601e-05	0.000266272	yes	pts3C	PTS cellbiose transporter subunit IIC [Lactobacillus plantarum]	Environmental Information Processing	Membrane transport	ko02060//Phosphotransferase system (PTS)	K02761	-	-	-
lp_0248	9.66667	0	9.74667	0.001	-13.2507	0.00365817	0.00794847	yes	-	hypothetical protein [Lactobacillus plantarum]	-	-	-	-	-	-	-
lp_0249	46.6667	1.66667	10.9367	1.63	-2.74623	5.17461e-05	0.000170917	yes	-	PTS-associated protein [Lactobacillus plantarum]	-	-	-	-	-	-	-
lp_0250	55	3.33333	13.0833	2.67333	-2.29102	0.000368536	0.00100762	yes	EF_0837	dihydroorotase [Lactobacillus plantarum]	Metabolism	Nucleotide metabolism;Global and Overview	ko01100//Metabolic pathways;ko00240//Pyrimidine metabolism	K01465	-	-	-
lp_0251	55	1	12.79	1.06333	-3.58835	4.04004e-07	2.00033e-06	yes	dgaE	L-seryl-tRNA selenium transferase [Lactobacillus plantarum]	Genetic Information Processing;Metabolism	Metabolism of other amino acids;Translation	ko00970//Aminoacyl-tRNA biosynthesis;ko00450//Selenocompound metabolism	K01042	-	-	-
lp_0252	43.6667	2.33333	15.8267	2.94667	-2.4252	0.000508879	0.00134221	yes	dgaF	2-dehydro-3-deoxyphosphooctonate aldolase [Lactobacillus plantarum]	-	-	-	-	-	-	-
lp_0253	57.6667	4.66667	14.6167	4.51333	-1.69535	0.00367542	0.00797911	yes	kdgK	2-keto-3-deoxygluconate kinase [Lactobacillus plantarum]	Metabolism	Global and Overview;Carbohydrate metabolism	ko01100//Metabolic pathways;ko01120//Microbial metabolism in diverse environments;ko01200//Carbon metabolism;ko00030//Pentose phosphate pathway	K00874	-	-	-
lp_0254	322	34	146.673	60.5733	-1.27585	6.14043e-05	0.000198938	yes	cysE	serine acetyltransferase [Lactobacillus plantarum]	Metabolism	Global and Overview;Energy metabolism;Amino acid metabolism	ko01100//Metabolic pathways;ko01110//Biosynthesis of secondary metabolites;ko01120//Microbial metabolism in diverse environments;ko01230//Biosynthesis of amino acids;ko01200//Carbon metabolism;ko00270//Cysteine and methionine metabolism;ko00920//Sulfur metabolism	K00640	-	-	-
lp_0255	693.333	70.6667	147.663	60.9667	-1.27622	3.94747e-05	0.000134224	yes	cblB	cystathionine gamma-synthase [Lactobacillus plantarum]	Metabolism	Metabolism of other amino acids;Global and Overview;Amino acid metabolism	ko01100//Metabolic pathways;ko01110//Biosynthesis of secondary metabolites;ko01230//Biosynthesis of amino acids;ko00270//Cysteine and methionine metabolism;ko00450//Selenocompound metabolism	K01760	-	-	-
lp_0256	214	9.66667	60.2767	10.5433	-2.51527	1.83568e-11	1.68936e-10	yes	cbs	cystathionine beta-synthase [Lactobacillus plantarum]	Metabolism	Energy metabolism;Global and Overview;Amino acid metabolism	ko01100//Metabolic pathways;ko01110//Biosynthesis of secondary metabolites;ko01130//Biosynthesis of antibiotics;ko01120//Microbial metabolism in diverse environments;ko01230//Biosynthesis of amino acids;ko01200//Carbon metabolism;ko00270//Cysteine and methionine metabolism;ko00920//Sulfur metabolism	K01738	-	-	-
lp_0257	2315	262.667	721.7	323.343	-1.15833	2.55304e-05	9.18517e-05	yes	pepM	methionine aminopeptidase [Lactobacillus plantarum]	-	-	-	-	-	-	-
lp_0259	861.667	44.3333	305.163	55.64	-2.45539	4.55037e-08	2.56273e-07	yes	pnuC1	nicotinamide mononucleotide transporter [Lactobacillus plantarum]	-	-	-	-	-	-	-
lp_0260	47	1.33333	51.8133	4.61667	-3.4884	0.000427798	0.001145	yes	-	L. lactis predicted coding region ORF00046 (plasmid) [Lactococcus lactis]	-	-	-	-	-	-	-
lp_0262	3401.67	245	1336.07	346.427	-1.94737	6.03436e-06	2.44454e-05	yes	treR	trehalose operon repressor [Lactobacillus plantarum subsp. plantarum ATCC 14917 = JCM 1149 = CGMCC 1.2437] [Lactobacillus plantarum]	-	-	-	-	-	-	-
lp_0263	12963	1162.67	2242.44	714.47	-1.65012	0.000134755	0.000404583	yes	treA	glucohydrolase [Lactobacillus plantarum]	Metabolism	Carbohydrate metabolism	ko00500//Starch and sucrose metabolism	K01226	-	-	-
lp_0264	11620.7	457	1648.91	225.467	-2.87053	5.84471e-11	5.06675e-10	yes	pts4ABC	phosphotransferase system, EIIC [Lactobacillus plantarum subsp. plantarum ATCC 14917 = JCM 1149 = CGMCC 1.2437] [Lactobacillus plantarum]	Environmental Information Processing	Membrane transport	ko02060//Phosphotransferase system (PTS)	K02755	-	-	-
lp_0265	6193.67	259	868.587	129.633	-2.74423	1.9229e-15	2.74391e-14	yes	pts5ABC	PTS beta-glucoside transporter subunit IIABC [Lactobacillus plantarum]	Environmental Information Processing	Membrane transport	ko02060//Phosphotransferase system (PTS)	K02755	-	-	-
lp_0267	84	7.66667	52.9467	18.8167	-1.49253	0.00145525	0.00345129	yes	tagD1	glycerol-3-phosphate cytidylyltransferase [Lactobacillus plantarum]	-	-	-	-	-	-	-
lp_0273	49.6667	0.666667	26.8867	1.77	-3.92507	3.97152e-06	1.66463e-05	yes	-	Rrf2 family transcriptional regulator [Lactobacillus plantarum]	-	-	-	-	-	-	-
lp_0280	19.3333	14	3.49667	9.88	1.49853	0.00174379	0.00405607	yes	yebQ	MFS transporter [Lactobacillus plantarum]	-	-	-	-	-	-	-
lp_0281	13.6667	0.666667	8.70333	1.56	-2.48002	0.0207555	0.0369439	yes	adhR	MerR family transcriptional regulator [Lactobacillus plantarum]	-	-	-	-	-	-	-
lp_0286	3087.33	5193	641.84	3804.17	2.5673	6.23106e-12	6.11077e-11	yes	pts6C	PTS system, cellobiose-specific IIC component [Lactobacillus plantarum]	Environmental Information Processing	Membrane transport	ko02060//Phosphotransferase system (PTS)	K02761	-	-	-
lp_0290	24.3333	20.6667	5.45	19.8667	1.86602	0.000154984	0.000457744	yes	lytR	LytR family transcriptional regulator [Lactobacillus plantarum]	-	-	-	-	-	-	-
lp_0294	45.3333	3.33333	18.6433	5.75	-1.69703	0.00886384	0.0175261	yes	-	TetR family transcriptional regulator [Lactobacillus plantarum]	-	-	-	-	-	-	-
lp_0295	3927	166.333	244.333	39.3567	-2.63417	2.06113e-21	5.03391e-20	yes	mmpL4	transporter [Lactobacillus plantarum]	-	-	-	-	-	-	-
lp_0297	340.333	14.3333	44.24	6.94667	-2.67096	4.50708e-13	5.18009e-12	yes	-	extracellular protein, CscC family [Lactobacillus plantarum WCFS1] [Lactobacillus plantarum]	-	-	-	-	-	-	-
lp_0302	323	540	96.4933	652.74	2.75801	1.50301e-13	1.84427e-12	yes	isaA	transglycosylase [Lactobacillus plantarum]	-	-	-	-	-	-	-
lp_0304	329.333	219.333	140.69	332.563	1.24111	0.000151099	0.000447309	yes	iap	peptidase M23 [Lactobacillus plantarum]	-	-	-	-	-	-	-
lp_0306	51.6667	4.66667	14.7833	4.64667	-1.6697	0.00529139	0.0109985	yes	-	phage tail protein [Enterococcus thailandicus]	-	-	-	-	-	-	-
lp_0309	242.333	154.333	156.427	416.143	1.41159	7.14075e-05	0.00022843	yes	-	Integral membrane protein [Lactobacillus plantarum ZJ316] [Lactobacillus plantarum]	-	-	-	-	-	-	-
lp_0310	1130.67	828.333	254.93	669.897	1.39384	6.65005e-06	2.66002e-05	yes	ack2	acetate kinase [Lactobacillus plantarum subsp. plantarum ATCC 14917 = JCM 1149 = CGMCC 1.2437] [Lactobacillus plantarum]	Metabolism	Global and Overview;Metabolism of other amino acids;Energy metabolism;Carbohydrate metabolism	ko01100//Metabolic pathways;ko01120//Microbial metabolism in diverse environments;ko01200//Carbon metabolism;ko00620//Pyruvate metabolism;ko00640//Propanoate metabolism;ko00680//Methane metabolism;ko00430//Taurine and hypotaurine metabolism	K00925	-	-	-
lp_0311	141.667	1	80.9767	2	-5.33943	2.11947e-17	3.76466e-16	yes	elaA	GNAT family acetyltransferase [Lactobacillus plantarum]	-	-	-	-	-	-	-
lp_0315	724	56.3333	172	52.21	-1.72001	2.14618e-09	1.46935e-08	yes	potD	spermidine/putrescine ABC transporter substrate-binding protein [Lactobacillus plantarum]	Environmental Information Processing	Membrane transport	ko02010//ABC transporters	K11069	-	-	-
lp_0316	272.333	24.3333	81.0433	28.5633	-1.50453	2.54603e-05	9.17449e-05	yes	potC	spermidine/putrescine ABC transporter permease [Lactobacillus plantarum]	Environmental Information Processing	Membrane transport	ko02010//ABC transporters	K11070	GO:0044425//membrane part;GO:0016020//membrane;GO:0031224//intrinsic component of membrane	-	-
lp_0318	495.667	45	111.593	39.4133	-1.5015	9.74482e-07	4.58367e-06	yes	potA	spermidine/putrescine ABC transporter ATP-binding protein [Lactobacillus plantarum]	Environmental Information Processing	Membrane transport	ko02010//ABC transporters	K11072	-	-	-
lp_0319	107.667	13.3333	48.4167	23.2233	-1.05993	0.0169404	0.030867	yes	-	Cro/Cl family transcriptional regulator [Lactobacillus plantarum]	-	-	-	-	-	-	-
lp_0320	1914.67	1790.33	1033.2	3729.11	1.85172	1.48336e-11	1.38519e-10	yes	-	RNA-binding protein [Lactobacillus plantarum]	-	-	-	-	-	-	-
lp_0325	54	1.33333	38.5533	3.67	-3.393	3.19199e-07	1.6023e-06	yes	ytrA	GntR family transcriptional regulator [Lactobacillus plantarum]	-	-	-	-	-	-	-
lp_0326	312.667	38.3333	92.7467	43.03	-1.10795	0.00128627	0.00309679	yes	ytrB	acetoin ABC transporter ATP-binding protein [Lactobacillus plantarum]	-	-	-	-	-	-	-
lp_0327	199.667	10.3333	53.13	9.99667	-2.41001	2.28518e-09	1.55613e-08	yes	-	acetoin ABC transporter permease [Lactobacillus plantarum]	-	-	-	-	-	-	-
lp_0329	751	43.6667	134.207	30.8533	-2.12096	2.45325e-11	2.22545e-10	yes	acdH	acetaldehyde dehydrogenase [Lactobacillus plantarum]	-	-	-	-	-	-	-
lp_0333	32.3333	0.333333	39.9033	1.94	-4.36238	2.9544e-06	1.26974e-05	yes	-	hypothetical protein [Lactobacillus plantarum]	-	-	-	-	-	-	-
lp_0336	61	3	30.45	5.15	-2.5638	7.48063e-05	0.000238105	yes	bioY	BioY family protein [Lactobacillus plantarum subsp. plantarum ATCC 14917 = JCM 1149 = CGMCC 1.2437] [Lactobacillus plantarum]	Environmental Information Processing	Membrane transport	ko02010//ABC transporters	K03523	-	GO:0005215//transporter activity;GO:0051183//vitamin transporter activity	GO:0015849//organic acid transport;GO:0044765//single-organism transport;GO:0015718//monocarboxylic acid transport;GO:0071702//organic substance transport;GO:0006811//ion transport;GO:0046942//carboxylic acid transport;GO:1902578//single-organism localization;GO:0006820//anion transport;GO:0051234//establishment of localization;GO:0006810//transport;GO:0015711//organic anion transport;GO:0051179/…
lp_0337	252.333	16	63.5633	16.11	-1.98024	6.69488e-08	3.69674e-07	yes	birA1	bifunctional biotin--[acetyl-CoA-carboxylase] synthetase/biotin operon repressor [Lactobacillus plantarum]	Metabolism	Global and Overview;Metabolism of cofactors and vitamins	ko01100//Metabolic pathways;ko00780//Biotin metabolism	K03524	-	-	-
lp_0338	60.3333	4.33333	50.8033	14.67	-1.79205	0.00123427	0.00299145	yes	HOT13	CHY zinc finger family protein [Lactobacillus plantarum WCFS1] [Lactobacillus plantarum]	-	-	-	-	-	-	-
lp_0339	2310.67	28.6667	511.417	23.39	-4.45054	9.4169e-38	7.60116e-36	yes	dapC	diaminopimelate aminotransferase [Lactobacillus plantarum]	Metabolism	Amino acid metabolism;Global and Overview	ko01100//Metabolic pathways;ko00270//Cysteine and methionine metabolism	K08969	-	-	-
lp_0344	1369.67	177	331.933	157.853	-1.07231	0.000290052	0.00081859	yes	tagH	teichoic acid ABC transporter, ATP-binding protein [Lactobacillus plantarum WCFS1] [Lactobacillus plantarum]	Environmental Information Processing	Membrane transport	ko02010//ABC transporters	K09693	GO:0032991//macromolecular complex;GO:0043234//protein complex;GO:0016020//membrane	GO:0036094//small molecule binding;GO:0016462//pyrophosphatase activity;GO:0016818//hydrolase activity, acting on acid anhydrides, in phosphorus-containing anhydrides;GO:0022804//active transmembrane transporter activity;GO:0005488//binding;GO:0001882//nucleoside binding;GO:0003824//catalytic activity;GO:0042626//ATPase activity, coupled to transmembrane movement of substances;GO:0016817//hydrola…	GO:0071702//organic substance transport;GO:1901264//carbohydrate derivative transport;GO:0051234//establishment of localization;GO:0006810//transport;GO:0051179//localization;GO:0044765//single-organism transport;GO:0044699//single-organism process;GO:1902578//single-organism localization
lp_0348	397	34.6667	73.2533	22.7167	-1.68914	2.12664e-06	9.29719e-06	yes	yebQ	MFS transporter [Lactobacillus plantarum]	-	-	-	-	-	-	-
lp_0350	655	0.333333	168.99	0.406667	-8.69888	5.81843e-40	5.91152e-38	yes	hicD1	L-2-hydroxyisocaproate dehydrogenase [Lactobacillus plantarum WCFS1] [Lactobacillus plantarum]	Metabolism	Carbohydrate metabolism;Xenobiotics biodegradation and metabolism;Global and Overview	ko01120//Microbial metabolism in diverse environments;ko00051//Fructose and mannose metabolism;ko00650//Butanoate metabolism;ko00625//Chloroalkane and chloroalkene degradation	K00100	-	GO:0003824//catalytic activity;GO:0016614//oxidoreductase activity, acting on CH-OH group of donors;GO:0016491//oxidoreductase activity	GO:0071704//organic substance metabolic process;GO:0005975//carbohydrate metabolic process;GO:0008152//metabolic process;GO:0044699//single-organism process;GO:0044238//primary metabolic process;GO:0044710//single-organism metabolic process
lp_0354	363.333	33.6667	134.13	50.3633	-1.41319	4.51658e-05	0.000151547	yes	rpiA2	ribose-5-phosphate isomerase [Lactobacillus plantarum]	Metabolism	Global and Overview;Carbohydrate metabolism	ko01100//Metabolic pathways;ko01110//Biosynthesis of secondary metabolites;ko01130//Biosynthesis of antibiotics;ko01120//Microbial metabolism in diverse environments;ko01230//Biosynthesis of amino acids;ko01200//Carbon metabolism;ko00030//Pentose phosphate pathway	K01807	-	-	-
lp_0357	191.333	13	137.26	34.11	-2.00864	8.80737e-07	4.18927e-06	yes	ypaA	membrane protein [Lactobacillus plantarum]	-	-	-	-	-	-	-
lp_0358	2670	204.333	1313.36	393.013	-1.74061	1.30486e-09	9.23219e-09	yes	MTH_273	phospholipid-binding protein [Lactobacillus plantarum WCFS1] [Lactobacillus plantarum]	-	-	-	-	-	-	-
lp_0360	109	8.33333	57.8767	16.6867	-1.79429	4.38669e-05	0.000147971	yes	-	Rrf2 family transcriptional regulator [Lactobacillus plantarum WCFS1] [Lactobacillus plantarum]	-	-	-	-	-	-	-
lp_0361	283	19.6667	163.93	41.5667	-1.97958	1.92749e-08	1.14925e-07	yes	-	hypothetical protein [Lactobacillus plantarum]	-	-	-	-	-	-	-
lp_0364	322	9	95.0367	9.88667	-3.26493	1.60097e-16	2.5901e-15	yes	vdlC	short-chain dehydrogenase/reductase [Lactobacillus plantarum]	-	-	-	-	-	-	-
lp_0368	964	112.667	262.273	114.143	-1.20022	3.0805e-05	0.000108372	yes	choQ	glycine betaine/carnitine/choline ABC transporter, ATP-binding protein [Lactobacillus plantarum WCFS1] [Lactobacillus plantarum]	Environmental Information Processing	Membrane transport	ko02010//ABC transporters	K05847	-	GO:0016817//hydrolase activity, acting on acid anhydrides;GO:1901363//heterocyclic compound binding;GO:0097367//carbohydrate derivative binding;GO:0016818//hydrolase activity, acting on acid anhydrides, in phosphorus-containing anhydrides;GO:0016462//pyrophosphatase activity;GO:0005488//binding;GO:0036094//small molecule binding;GO:0001882//nucleoside binding;GO:0001883//purine nucleoside binding…	-
lp_0370	77	1944.67	13.7667	1248.62	6.50302	1.45145e-65	9.21668e-63	yes	glpK	glycerol kinase [Lactobacillus plantarum WCFS1] [Lactobacillus plantarum]	Metabolism	Lipid metabolism;Global and Overview	ko01100//Metabolic pathways;ko00561//Glycerolipid metabolism	K00864	-	-	-
lp_0371	325	8601.67	51.2967	4615.48	6.49147	5.82698e-37	4.48501e-35	yes	glpD	alpha-glycerophosphate oxidase [Lactobacillus plantarum]	Metabolism	Lipid metabolism;Global and Overview	ko01110//Biosynthesis of secondary metabolites;ko00564//Glycerophospholipid metabolism	K00105	-	-	-
lp_0372	142	2643.67	56.7233	3596.09	5.98634	1.05372e-33	6.22429e-32	yes	glpF3	MIP family glycerol uptake facilitator protein GlpF [Lactobacillus plantarum subsp. plantarum ATCC 14917 = JCM 1149 = CGMCC 1.2437] [Lactobacillus plantarum]	-	-	-	-	-	-	-
lp_0393	53.3333	32.6667	20.8567	52.6633	1.33629	0.000656935	0.00169231	yes	thgA1	galactoside O-acetyltransferase [Lactobacillus plantarum WCFS1] [Lactobacillus plantarum]	-	-	-	-	-	GO:0016413//O-acetyltransferase activity;GO:0016746//transferase activity, transferring acyl groups;GO:0003824//catalytic activity;GO:0016407//acetyltransferase activity;GO:0016747//transferase activity, transferring acyl groups other than amino-acyl groups;GO:0008374//O-acyltransferase activity;GO:0016740//transferase activity	-
lp_0394	127	82.6667	27.88	70.6467	1.34139	8.2767e-06	3.25935e-05	yes	-	MFS transporter [Lactobacillus plantarum]	-	-	-	-	-	-	-
lp_0399	245.667	9	45.2767	6.82	-2.73092	7.39758e-11	6.24248e-10	yes	valT	branched-chain amino acid transport system II carrier protein [Lactobacillus plantarum subsp. plantarum ATCC 14917 = JCM 1149 = CGMCC 1.2437] [Lactobacillus plantarum]	-	-	-	-	GO:0031224//intrinsic component of membrane;GO:0044425//membrane part;GO:0016020//membrane	-	GO:0044699//single-organism process;GO:0071705//nitrogen compound transport;GO:0071702//organic substance transport;GO:0051179//localization;GO:0015711//organic anion transport;GO:0006811//ion transport;GO:0006810//transport;GO:0006865//amino acid transport;GO:0046942//carboxylic acid transport;GO:1902578//single-organism localization;GO:0044765//single-organism transport;GO:0051234//establishmen…
lp_0400	755	14.6667	174.5	12.0733	-3.85333	5.06101e-24	1.36755e-22	yes	napA1	Na(+)/H(+) antiporter [Lactobacillus plantarum WCFS1] [Lactobacillus plantarum]	-	-	-	-	GO:0031224//intrinsic component of membrane;GO:0044425//membrane part;GO:0016020//membrane	GO:0015075//ion transmembrane transporter activity;GO:0022891//substrate-specific transmembrane transporter activity;GO:0015077//monovalent inorganic cation transmembrane transporter activity;GO:0008324//cation transmembrane transporter activity;GO:0005215//transporter activity;GO:0022857//transmembrane transporter activity;GO:0015078//hydrogen ion transmembrane transporter activity;GO:0022892//s…	GO:0044763//single-organism cellular process;GO:0006812//cation transport;GO:0009987//cellular process;GO:0044699//single-organism process;GO:0015672//monovalent inorganic cation transport;GO:0051179//localization;GO:0006818//hydrogen transport;GO:0044765//single-organism transport;GO:0006810//transport;GO:0051234//establishment of localization;GO:0015992//proton transport;GO:0006811//ion transpo…
lp_0418	16.6667	11	4.98333	14.3333	1.52419	0.0147002	0.027257	yes	plnD	two-component response regulator PlnD,repressor [Lactobacillus plantarum WCFS1] [Lactobacillus plantarum]	-	-	-	-	-	GO:0003676//nucleic acid binding;GO:0097159//organic cyclic compound binding;GO:1901363//heterocyclic compound binding;GO:0005488//binding	GO:0019222//regulation of metabolic process;GO:0043170//macromolecule metabolic process;GO:0044260//cellular macromolecule metabolic process;GO:0060255//regulation of macromolecule metabolic process;GO:0008152//metabolic process;GO:0009058//biosynthetic process;GO:0050789//regulation of biological process;GO:0010468//regulation of gene expression;GO:0009059//macromolecule biosynthetic process;GO:…
lp_0426	48.6667	4.66667	20.0667	6.97667	-1.52419	0.00945869	0.0186385	yes	plnU	membrane protein PlnU [Lactobacillus plantarum WCFS1] [Lactobacillus plantarum]	-	-	-	-	-	GO:0003824//catalytic activity;GO:0016787//hydrolase activity	-
lp_0429	51.6667	6.33333	20.38	8.76333	-1.2176	0.0278089	0.0480181	yes	plnW	CPBP family intramembrane metalloprotease [Lactobacillus plantarum]	-	-	-	-	-	-	-
lp_0432	5838	706.333	619.287	297.56	-1.05743	0.000339187	0.000939515	yes	helD	ATP-dependent DNA helicase [Lactobacillus plantarum]	-	-	-	-	-	-	-
lp_0433	1771.33	25.3333	563.223	31.2167	-4.17332	1.17508e-33	6.78342e-32	yes	mtnU	carbon-nitrogen hydrolase [Lactobacillus plantarum]	-	-	-	-	-	-	-
lp_0434	613.667	30.6667	145.963	29.0933	-2.32685	6.0737e-12	5.97953e-11	yes	trpS	tryptophan--tRNA ligase [Lactobacillus plantarum]	Genetic Information Processing	Translation	ko00970//Aminoacyl-tRNA biosynthesis	K01867	-	-	-
lp_0438	53.3333	45.3333	34.8133	104.25	1.58234	0.000414191	0.00111564	yes	-	DNA-directed RNA polymerase specialized sigmasubunit sigma24-like protein [Lactobacillus plantarum]	-	-	-	-	-	-	-
lp_0439	1.33333	6	0.263333	4.11667	3.96651	2.69255e-05	9.60929e-05	yes	pts8C	PTS system cellobiose-specific IIC component [Lactobacillus plantarum]	Environmental Information Processing	Membrane transport	ko02060//Phosphotransferase system (PTS)	K02761	GO:0016020//membrane;GO:0044425//membrane part;GO:0031224//intrinsic component of membrane	GO:0022857//transmembrane transporter activity;GO:0022892//substrate-specific transporter activity;GO:0003824//catalytic activity;GO:0022891//substrate-specific transmembrane transporter activity;GO:1901476//carbohydrate transporter activity;GO:0005215//transporter activity;GO:0015144//carbohydrate transmembrane transporter activity	GO:1902578//single-organism localization;GO:0051234//establishment of localization;GO:0008643//carbohydrate transport;GO:0044699//single-organism process;GO:0051179//localization;GO:0044765//single-organism transport;GO:0006810//transport;GO:0071702//organic substance transport
lp_0447	1594	163.333	323.997	124.843	-1.37586	4.55622e-07	2.23845e-06	yes	mvaA	hydroxymethylglutaryl-CoA reductase [Lactobacillus plantarum]	Metabolism	Global and Overview;Metabolism of terpenoids and polyketides	ko01110//Biosynthesis of secondary metabolites;ko01130//Biosynthesis of antibiotics;ko00900//Terpenoid backbone biosynthesis	K00054	-	-	-
lp_0449	2786	299.333	977.933	416.55	-1.23125	1.79014e-05	6.71635e-05	yes	cobB	NAD-dependent protein deacetylase [Lactobacillus plantarum]	-	-	-	-	-	-	-
lp_0450	3478	423.333	1043.33	490.98	-1.08746	3.6944e-05	0.000126979	yes	yunF	UPF0759 protein YunF [Lactobacillus plantarum]	-	-	-	-	-	-	-
lp_0452	52.3333	3	34.7033	7.28667	-2.25174	0.00109	0.00266982	yes	-	phosphohydrolase [Lactobacillus plantarum]	-	-	-	-	-	-	-
lp_0454	4672.33	320	576.967	151.227	-1.93178	2.27686e-12	2.42993e-11	yes	metS	methionine--tRNA ligase [Lactobacillus plantarum subsp. plantarum ATCC 14917 = JCM 1149 = CGMCC 1.2437] [Lactobacillus plantarum]	Genetic Information Processing;Metabolism	Translation;Metabolism of other amino acids	ko00970//Aminoacyl-tRNA biosynthesis;ko00450//Selenocompound metabolism	K01874	-	-	-
lp_0456	300	153.667	94.4533	192.737	1.02896	0.000366925	0.0010043	yes	yabD	TatD family Dnase [Lactobacillus plantarum WCFS1] [Lactobacillus plantarum]	-	-	-	-	-	GO:0016787//hydrolase activity;GO:0004536//deoxyribonuclease activity;GO:0004518//nuclease activity;GO:0004519//endonuclease activity;GO:0004520//endodeoxyribonuclease activity;GO:0003824//catalytic activity;GO:0016788//hydrolase activity, acting on ester bonds	-
lp_0459	3641.33	347.333	3525.95	1348.5	-1.38666	1.07126e-05	4.16054e-05	yes	veg	Veg protein [Lactobacillus plantarum ZJ316] [Lactobacillus plantarum]	-	-	-	-	-	-	-
lp_0463	147	73.6667	51.0433	102.63	1.00766	0.00176078	0.00408785	yes	znuC	ABC transporter ATP-binding protein [Lactobacillus plantarum]	-	-	-	-	-	-	-
lp_0471	1865	1786	494.157	1775.57	1.84524	6.92986e-11	5.90666e-10	yes	prs1	ribose-phosphate pyrophosphokinase [Lactobacillus plantarum WCFS1] [Lactobacillus plantarum]	Metabolism	Nucleotide metabolism;Carbohydrate metabolism;Global and Overview	ko01100//Metabolic pathways;ko01110//Biosynthesis of secondary metabolites;ko01130//Biosynthesis of antibiotics;ko01120//Microbial metabolism in diverse environments;ko01230//Biosynthesis of amino acids;ko01200//Carbon metabolism;ko00230//Purine metabolism;ko00030//Pentose phosphate pathway	K00948	GO:0044424//intracellular part;GO:0005622//intracellular;GO:0044464//cell part;GO:0005623//cell	GO:0016772//transferase activity, transferring phosphorus-containing groups;GO:0005488//binding;GO:0097367//carbohydrate derivative binding;GO:0016778//diphosphotransferase activity;GO:0097159//organic cyclic compound binding;GO:0036094//small molecule binding;GO:0043169//cation binding;GO:0032550//purine ribonucleoside binding;GO:0003824//catalytic activity;GO:1901363//heterocyclic compound bind…	GO:1901137//carbohydrate derivative biosynthetic process;GO:0034641//cellular nitrogen compound metabolic process;GO:0009117//nucleotide metabolic process;GO:0044711//single-organism biosynthetic process;GO:0044710//single-organism metabolic process;GO:0044763//single-organism cellular process;GO:0009058//biosynthetic process;GO:0071704//organic substance metabolic process;GO:1901135//carbohydrat…
lp_0477	355.667	207.333	92.6433	217.637	1.23216	2.08141e-05	7.69544e-05	yes	lipL	lipoate--protein ligase A [Lactobacillus plantarum]	-	-	-	-	-	-	-
lp_0479	145.333	2	81.6367	4.66667	-4.12875	1.17896e-13	1.46077e-12	yes	-	Calycin-like protein [Lactobacillus plantarum]	-	-	-	-	-	-	-
lp_0480	996	110.667	394.04	177.137	-1.15348	0.000323783	0.000902755	yes	rpoE	DNA-directed RNA polymerase subunit delta [Lactobacillus plantarum]	Metabolism;Genetic Information Processing	Transcription;Global and Overview;Nucleotide metabolism	ko01100//Metabolic pathways;ko00230//Purine metabolism;ko00240//Pyrimidine metabolism;ko03020//RNA polymerase	K03048	-	-	-
lp_0502	13.3333	34.3333	2.83	26.24	3.21289	3.11027e-13	3.6239e-12	yes	sdaC	serine transporter [Lactobacillus plantarum]	-	-	-	-	-	-	-
lp_0509	52.6667	0	59.9333	0.001	-15.8711	6.56104e-07	3.16225e-06	yes	-	hypothetical protein [Lactobacillus plantarum]	-	-	-	-	-	-	-
lp_0513	889.333	70.3333	186.313	59.9833	-1.6351	6.9098e-06	2.75092e-05	yes	-	Conserved protein [Lactobacillus rhamnosus GG] [Lactobacillus rhamnosus]	-	-	-	-	-	-	-
lp_0514	310.667	37.6667	114.94	52.64	-1.12665	0.000260924	0.00074466	yes	srtA	sortase A [Lactobacillus plantarum WCFS1] [Lactobacillus plantarum]	-	-	-	-	-	-	-
lp_0516	1393.67	117	394.36	128.007	-1.62329	5.1716e-09	3.35956e-08	yes	htpX	protease HtpX [Lactobacillus plantarum]	-	-	-	-	-	-	-
lp_0520	7149.33	3866.67	1110.86	2351.71	1.08204	0.000275327	0.000782249	yes	rhe1	ATP-dependent RNA helicase [Lactobacillus plantarum WCFS1] [Lactobacillus plantarum]	Genetic Information Processing	Folding, sorting and degradation	ko03018//RNA degradation	K05592	-	GO:0097159//organic cyclic compound binding;GO:1901363//heterocyclic compound binding;GO:0001883//purine nucleoside binding;GO:0016818//hydrolase activity, acting on acid anhydrides, in phosphorus-containing anhydrides;GO:0005488//binding;GO:0036094//small molecule binding;GO:0097367//carbohydrate derivative binding;GO:0032550//purine ribonucleoside binding;GO:0016462//pyrophosphatase activity;GO…	-
lp_0522	70	3	47.92	7.85667	-2.60864	2.71194e-05	9.66105e-05	yes	acpS	holo-(acyl-carrier-protein) synthase [Lactobacillus plantarum WCFS1] [Lactobacillus plantarum]	Metabolism	Metabolism of cofactors and vitamins	ko00770//Pantothenate and CoA biosynthesis	K00997	GO:0044424//intracellular part;GO:0044464//cell part;GO:0005622//intracellular;GO:0005623//cell	GO:0016740//transferase activity;GO:0016780//phosphotransferase activity, for other substituted phosphate groups;GO:0043169//cation binding;GO:0005488//binding;GO:0016772//transferase activity, transferring phosphorus-containing groups;GO:0003824//catalytic activity;GO:0043167//ion binding	GO:0044237//cellular metabolic process;GO:0043436//oxoacid metabolic process;GO:0032787//monocarboxylic acid metabolic process;GO:0006631//fatty acid metabolic process;GO:0043170//macromolecule metabolic process;GO:0008152//metabolic process;GO:0044238//primary metabolic process;GO:0044699//single-organism process;GO:0044710//single-organism metabolic process;GO:0019752//carboxylic acid metabolic…
lp_0523	1210	102.333	268.15	87.64	-1.61338	1.09476e-08	6.73291e-08	yes	alr	alanine racemase [Lactobacillus plantarum WCFS1] [Lactobacillus plantarum]	Metabolism	Global and Overview;Metabolism of other amino acids	ko01100//Metabolic pathways;ko00473//D-Alanine metabolism	K01775	-	GO:0043168//anion binding;GO:0016855//racemase and epimerase activity, acting on amino acids and derivatives;GO:0036361//racemase activity, acting on amino acids and derivatives;GO:0016854//racemase and epimerase activity;GO:0003824//catalytic activity;GO:0047661//amino-acid racemase activity;GO:0016853//isomerase activity;GO:0043167//ion binding;GO:0005488//binding	GO:0046145//D-alanine family amino acid biosynthetic process;GO:0071704//organic substance metabolic process;GO:0046144//D-alanine family amino acid metabolic process;GO:0006520//cellular amino acid metabolic process;GO:1901605//alpha-amino acid metabolic process;GO:0009079//pyruvate family amino acid biosynthetic process;GO:1901607//alpha-amino acid biosynthetic process;GO:0016053//organic acid …
lp_0529	23	1.66667	4.92333	1.23333	-1.99707	0.0181787	0.0327831	yes	argJ	bifunctional ornithine acetyltransferase/N-acetylglutamate synthase [Lactobacillus plantarum]	Metabolism	Global and Overview;Amino acid metabolism	ko01100//Metabolic pathways;ko01110//Biosynthesis of secondary metabolites;ko01130//Biosynthesis of antibiotics;ko01230//Biosynthesis of amino acids;ko01210//2-Oxocarboxylic acid metabolism;ko00220//Arginine biosynthesis	K00620	-	-	-
lp_0535	3124	78	1142.75	121.497	-3.23352	1.25784e-17	2.31516e-16	yes	-	Cystathionine beta-synthase (CBS) domain protein [Lactobacillus plantarum DOMLa] [Lactobacillus plantarum]	-	-	-	-	-	-	-
lp_0537	14456.3	9291	3858.28	9492.63	1.29885	1.0783e-05	4.18151e-05	yes	ldhL1	L-lactate dehydrogenase [Lactobacillus plantarum WCFS1] [Lactobacillus plantarum]	Metabolism	Global and Overview;Carbohydrate metabolism;Amino acid metabolism	ko01100//Metabolic pathways;ko01110//Biosynthesis of secondary metabolites;ko01130//Biosynthesis of antibiotics;ko01120//Microbial metabolism in diverse environments;ko00010//Glycolysis / Gluconeogenesis;ko00620//Pyruvate metabolism;ko00270//Cysteine and methionine metabolism;ko00640//Propanoate metabolism	K00016	-	-	-
lp_0539	936	126	69.3667	34.1567	-1.02208	0.000641816	0.00165726	yes	mfd	transcription-repair coupling factor [Lactobacillus plantarum WCFS1] [Lactobacillus plantarum]	Genetic Information Processing	Replication and repair	ko03420//Nucleotide excision repair	K03723	GO:0044464//cell part;GO:0005623//cell;GO:0044424//intracellular part;GO:0005622//intracellular	GO:0003677//DNA binding;GO:0036094//small molecule binding;GO:0016817//hydrolase activity, acting on acid anhydrides;GO:0003676//nucleic acid binding;GO:1901363//heterocyclic compound binding;GO:0001883//purine nucleoside binding;GO:0017111//nucleoside-triphosphatase activity;GO:0003824//catalytic activity;GO:0032549//ribonucleoside binding;GO:0001882//nucleoside binding;GO:0097159//organic cycli…	GO:0033554//cellular response to stress;GO:0019222//regulation of metabolic process;GO:0071840//cellular component organization or biogenesis;GO:0006950//response to stress;GO:0006725//cellular aromatic compound metabolic process;GO:0044763//single-organism cellular process;GO:0006996//organelle organization;GO:0071704//organic substance metabolic process;GO:0034641//cellular nitrogen compound me…
lp_0540	998.667	105.667	165.273	63.36	-1.38321	1.79626e-06	7.99036e-06	yes	yabM	sugar transporter [Lactobacillus plantarum]	-	-	-	-	-	-	-
lp_0542	467.333	61.3333	313.027	148.16	-1.07913	0.000614395	0.00159216	yes	divIC	septum formation initiator [Lactobacillus plantarum WCFS1] [Lactobacillus plantarum]	-	-	-	-	-	-	-
lp_0545	823	98	157.74	70.42	-1.16349	1.32823e-05	5.1272e-05	yes	tilS	tRNA(Ile)-lysidine synthetase [Lactobacillus plantarum]	-	-	-	-	-	-	-
lp_0548	1436	141	471.127	156.547	-1.58952	0.000163278	0.000480008	yes	hsp33	heat shock protein HSP33 [Lactobacillus plantarum WCFS1] [Lactobacillus plantarum]	-	-	-	-	-	-	-
lp_0549	1436.67	169.333	396.157	163.79	-1.27422	0.00016083	0.000473906	yes	dus2	tRNA dihydrouridine synthase DusB [Lactobacillus plantarum]	-	-	-	-	-	GO:0016627//oxidoreductase activity, acting on the CH-CH group of donors;GO:0097159//organic cyclic compound binding;GO:0036094//small molecule binding;GO:0003824//catalytic activity;GO:1901265//nucleoside phosphate binding;GO:0005488//binding;GO:0016491//oxidoreductase activity;GO:1901363//heterocyclic compound binding;GO:0000166//nucleotide binding	GO:0009987//cellular process;GO:1901360//organic cyclic compound metabolic process;GO:0034660//ncRNA metabolic process;GO:0008152//metabolic process;GO:0006399//tRNA metabolic process;GO:0006139//nucleobase-containing compound metabolic process;GO:0044260//cellular macromolecule metabolic process;GO:0034641//cellular nitrogen compound metabolic process;GO:0090304//nucleic acid metabolic process;G…
lp_0555	42	3.66667	21.0433	6.95333	-1.59759	0.00407458	0.0087337	yes	-	cupin domain protein [Lactobacillus plantarum subsp. plantarum ATCC 14917 = JCM 1149 = CGMCC 1.2437] [Lactobacillus plantarum]	-	-	-	-	-	-	-
lp_0556	72.6667	6.33333	54.6433	17.11	-1.67521	0.00518328	0.0108044	yes	-	cupin [Lactobacillus plantarum]	-	-	-	-	-	-	-
lp_0558	138.667	6.66667	30.02	5.80333	-2.37097	1.47647e-06	6.7329e-06	yes	ybiR	anion permease [Lactobacillus plantarum]	-	-	-	-	-	-	-
lp_0559	2374.67	131	724.263	155.16	-2.22276	5.89622e-16	8.75814e-15	yes	pnuC2	ribosyl nicotinamide transporter [Lactobacillus plantarum]	-	-	-	-	-	-	-
lp_0568	262.667	196.333	149.613	429.297	1.52074	4.82993e-06	1.9948e-05	yes	-	Conserved protein [Lactobacillus rhamnosus Lc 705] [Lactobacillus rhamnosus]	-	-	-	-	-	-	-
lp_0572	1175	154.333	338.427	167.427	-1.01531	0.000529512	0.00138799	yes	thrB	homoserine kinase [Lactobacillus plantarum]	Metabolism	Global and Overview;Amino acid metabolism	ko01100//Metabolic pathways;ko01110//Biosynthesis of secondary metabolites;ko01120//Microbial metabolism in diverse environments;ko01230//Biosynthesis of amino acids;ko00260//Glycine, serine and threonine metabolism	K00872	-	-	-
lp_0574	626	431.333	198.76	487.19	1.29346	3.11704e-05	0.000109209	yes	yvpB	extracellular protein [Lactobacillus plantarum WCFS1] [Lactobacillus plantarum]	-	-	-	-	-	-	-
lp_0585	4007	507	354.657	174.683	-1.02168	0.000134536	0.000404404	yes	manR	transcription regulator [Lactobacillus plantarum subsp. argentoratensis DSM 16365] [Lactobacillus plantarum]	-	-	-	-	-	-	-
lp_0586	833	83.6667	503.873	191.4	-1.39647	1.31373e-06	6.05604e-06	yes	pts10A	PTS mannose transporter subunit IIA [Lactobacillus plantarum]	Metabolism;Environmental Information Processing	Global and Overview;Membrane transport;Carbohydrate metabolism	ko01100//Metabolic pathways;ko02060//Phosphotransferase system (PTS);ko00520//Amino sugar and nucleotide sugar metabolism;ko00051//Fructose and mannose metabolism	K02793	-	-	-
lp_0587	1962.33	248.667	947.913	469.493	-1.01365	0.000149871	0.00044471	yes	pts10B	PTS fructose transporter subunit IIB [Lactobacillus plantarum]	Environmental Information Processing;Metabolism	Membrane transport;Carbohydrate metabolism;Global and Overview	ko01100//Metabolic pathways;ko01120//Microbial metabolism in diverse environments;ko02060//Phosphotransferase system (PTS);ko00051//Fructose and mannose metabolism	K02769	-	-	-
lp_0588	1181.33	134	295.683	134.293	-1.13867	8.11481e-05	0.000256363	yes	fabH1	3-oxoacyl-ACP synthase III [Lactobacillus plantarum]	Metabolism	Lipid metabolism;Global and Overview	ko01100//Metabolic pathways;ko00061//Fatty acid biosynthesis;ko01212//Fatty acid metabolism	K00648	-	-	-
lp_0589	675.333	22.6667	455.043	54.0933	-3.07248	3.87775e-17	6.83992e-16	yes	accB1	acetyl-CoA carboxylase biotin carboxyl carrier protein subunit [Lactobacillus plantarum]	Metabolism	Lipid metabolism;Global and Overview;Carbohydrate metabolism	ko01100//Metabolic pathways;ko01110//Biosynthesis of secondary metabolites;ko01130//Biosynthesis of antibiotics;ko01120//Microbial metabolism in diverse environments;ko01200//Carbon metabolism;ko00620//Pyruvate metabolism;ko00640//Propanoate metabolism;ko00061//Fatty acid biosynthesis;ko01212//Fatty acid metabolism	K02160	-	-	-
lp_0590	1705.33	169.333	322.26	123.473	-1.38403	8.65363e-07	4.12387e-06	yes	accC1	acetyl-CoA carboxylase biotin carboxylase subunit [Lactobacillus plantarum]	Metabolism	Lipid metabolism;Carbohydrate metabolism;Global and Overview	ko01100//Metabolic pathways;ko01110//Biosynthesis of secondary metabolites;ko01130//Biosynthesis of antibiotics;ko01120//Microbial metabolism in diverse environments;ko01200//Carbon metabolism;ko00620//Pyruvate metabolism;ko00640//Propanoate metabolism;ko00061//Fatty acid biosynthesis;ko01212//Fatty acid metabolism	K01961	-	-	-
lp_0591	740.333	57.3333	234.247	66.7833	-1.81047	3.18814e-07	1.6023e-06	yes	accD1	acetyl-CoA carboxylase carboxyltransferase subunit beta [Lactobacillus plantarum]	Metabolism	Lipid metabolism;Global and Overview;Carbohydrate metabolism	ko01100//Metabolic pathways;ko01110//Biosynthesis of secondary metabolites;ko01130//Biosynthesis of antibiotics;ko01120//Microbial metabolism in diverse environments;ko01200//Carbon metabolism;ko00620//Pyruvate metabolism;ko00640//Propanoate metabolism;ko00061//Fatty acid biosynthesis;ko01212//Fatty acid metabolism	K01963	-	-	-
lp_0594	517	20	127.217	20.09	-2.66274	5.58328e-12	5.53966e-11	yes	mleP1	malate transporter [Lactobacillus plantarum]	-	-	-	-	-	-	-
lp_0595	2739	136.667	705.453	129.733	-2.443	1.41154e-16	2.29828e-15	yes	CKL_3017	EamA family transporter [Lactobacillus plantarum]	-	-	-	-	-	-	-
lp_0597	92.6667	6.66667	33.1833	9.37667	-1.82331	0.00015577	0.000459532	yes	pgm2	2,3-bisphosphoglycerate-dependent phosphoglycerate mutase [Lactobacillus plantarum]	Metabolism	Global and Overview;Energy metabolism;Carbohydrate metabolism;Amino acid metabolism	ko01100//Metabolic pathways;ko01110//Biosynthesis of secondary metabolites;ko01130//Biosynthesis of antibiotics;ko01120//Microbial metabolism in diverse environments;ko01230//Biosynthesis of amino acids;ko01200//Carbon metabolism;ko00010//Glycolysis / Gluconeogenesis;ko00260//Glycine, serine and threonine metabolism;ko00680//Methane metabolism	K01834	-	-	-
lp_0602	667.667	397	247.503	571.747	1.20793	3.36125e-05	0.000117113	yes	rpiA1	ribose-5-phosphate isomerase [Lactobacillus plantarum]	Metabolism	Global and Overview;Carbohydrate metabolism	ko01100//Metabolic pathways;ko01110//Biosynthesis of secondary metabolites;ko01130//Biosynthesis of antibiotics;ko01120//Microbial metabolism in diverse environments;ko01230//Biosynthesis of amino acids;ko01200//Carbon metabolism;ko00030//Pentose phosphate pathway	K01807	-	-	-
lp_0607	2182.33	184.333	480.413	151.47	-1.66524	1.0198e-08	6.31779e-08	yes	lin0266	twitching motility protein PilT [Lactobacillus plantarum]	-	-	-	-	-	-	-
lp_0611	332.333	40	198.473	95.9467	-1.04864	0.000780833	0.00197936	yes	mrnC	Mini-ribonuclease 3 [Lactobacillus plantarum]	-	-	-	-	-	-	-
lp_0612	1257	57	428.96	71.7467	-2.57986	5.15522e-19	1.06457e-17	yes	trmH	RNA methyltransferase, TrmH family, group 3 [Lactobacillus plantarum subsp. plantarum ATCC 14917 = JCM 1149 = CGMCC 1.2437] [Lactobacillus plantarum]	-	-	-	-	-	GO:0003824//catalytic activity;GO:0016741//transferase activity, transferring one-carbon groups;GO:0097159//organic cyclic compound binding;GO:0003676//nucleic acid binding;GO:0016740//transferase activity;GO:0008168//methyltransferase activity;GO:1901363//heterocyclic compound binding;GO:0005488//binding	GO:0008152//metabolic process;GO:0071704//organic substance metabolic process;GO:0010467//gene expression;GO:0043170//macromolecule metabolic process
lp_0613	746.667	69.6667	338.543	123.903	-1.45013	9.37685e-07	4.42699e-06	yes	yacP	Nuclease NYN_YacP family [Lactobacillus plantarum]	-	-	-	-	-	-	-
lp_0614	346.333	16.6667	147.99	27.0533	-2.45162	9.24721e-14	1.15704e-12	yes	sigH	DNA-directed RNA polymerase [Lactobacillus plantarum]	-	-	-	-	-	-	-
lp_0616	50.3333	4.66667	66.97	22.3833	-1.58109	0.0281294	0.0484398	yes	secE	Preprotein translocase subunit SecE [Lactobacillus plantarum WCFS1] [Lactobacillus plantarum]	Genetic Information Processing;Environmental Information Processing	Folding, sorting and degradation;Membrane transport	ko03060//Protein export;ko03070//Bacterial secretion system	K03073	GO:0044425//membrane part;GO:0031224//intrinsic component of membrane;GO:0016020//membrane	GO:0022857//transmembrane transporter activity;GO:0022891//substrate-specific transmembrane transporter activity;GO:0022892//substrate-specific transporter activity;GO:0005215//transporter activity;GO:0008320//protein transmembrane transporter activity;GO:0008565//protein transporter activity;GO:0022884//macromolecule transmembrane transporter activity	GO:0051649//establishment of localization in cell;GO:0070727//cellular macromolecule localization;GO:0051179//localization;GO:0008104//protein localization;GO:0006886//intracellular protein transport;GO:0071702//organic substance transport;GO:0051234//establishment of localization;GO:0006810//transport;GO:0033036//macromolecule localization;GO:0051641//cellular localization;GO:0046907//intracellu…
lp_0617	228.333	20	113.953	35.6567	-1.6762	1.43425e-05	5.51136e-05	yes	nusG	transcription termination/antitermination protein NusG [Lactobacillus plantarum]	-	-	-	-	-	-	-
lp_0689	56.6667	6.33333	20.2533	9.20333	-1.13793	0.0274312	0.0474303	yes	-	cell surface protein [Lactobacillus plantarum]	-	-	-	-	-	-	-
lp_0690	2356.33	130	241.8	48.64	-2.3136	2.09309e-12	2.25273e-11	yes	mprF	L-O-lysylphosphatidylglycerol synthase [Lactobacillus plantarum]	Environmental Information Processing	Signal transduction	ko02020//Two-component system	K14205	-	-	-
lp_0691	716.667	44	303.35	75.4967	-2.0065	9.55164e-11	8.00699e-10	yes	yvdD	Rossman fold protein, TIGR00730 family [Lactobacillus plantarum]	-	-	-	-	-	-	-
lp_0694	78.3333	6.66667	84.4467	27.9767	-1.59382	0.00151306	0.00357504	yes	nrdH	glutaredoxin-like protein nrdH [Lactobacillus plantarum WCFS1] [Lactobacillus plantarum]	-	-	-	-	-	GO:0016491//oxidoreductase activity;GO:0003824//catalytic activity;GO:0016667//oxidoreductase activity, acting on a sulfur group of donors;GO:0015036//disulfide oxidoreductase activity	GO:0065008//regulation of biological quality;GO:0044710//single-organism metabolic process;GO:0008152//metabolic process;GO:0042592//homeostatic process;GO:0009987//cellular process;GO:0044699//single-organism process;GO:0044763//single-organism cellular process;GO:0019725//cellular homeostasis;GO:0065007//biological regulation
lp_0698	1672	162.333	263.543	93.9833	-1.48756	6.37772e-07	3.07973e-06	yes	dnaX	DNA polymerase III subunit gamma/tau [Lactobacillus plantarum]	Genetic Information Processing;Metabolism	Replication and repair;Global and Overview;Nucleotide metabolism	ko01100//Metabolic pathways;ko00230//Purine metabolism;ko00240//Pyrimidine metabolism;ko03440//Homologous recombination;ko03430//Mismatch repair;ko03030//DNA replication	K02343	-	-	-
lp_0699	41.3333	0.666667	33.7167	1.95	-4.11192	3.87948e-07	1.92459e-06	yes	lp_0699	YbaB/EbfC family nucleoid-associated protein [Lactobacillus plantarum]	-	-	-	-	-	-	-
lp_0701	26.6667	1.66667	27.2733	6.28667	-2.11712	0.00344644	0.00752705	yes	-	cytoplasmic protein [Bacillus sp. LF1]	-	-	-	-	-	-	-
lp_0709	1151.67	141	285.58	137.087	-1.05881	0.000170878	0.000501189	yes	galE1	UDP-glucose 4-epimerase [Lactobacillus plantarum subsp. plantarum ATCC 14917 = JCM 1149 = CGMCC 1.2437] [Lactobacillus plantarum]	Metabolism	Carbohydrate metabolism;Global and Overview	ko01100//Metabolic pathways;ko00520//Amino sugar and nucleotide sugar metabolism;ko00052//Galactose metabolism	K01784	-	-	-
lp_0710	16.6667	11.6667	3.66667	10.1567	1.46989	0.00357173	0.00777393	yes	phnW	2-aminoethylphosphonate--pyruvate aminotransferase [Lactobacillus plantarum]	Metabolism	Global and Overview;Metabolism of other amino acids	ko01100//Metabolic pathways;ko01120//Microbial metabolism in diverse environments;ko00440//Phosphonate and phosphinate metabolism	K03430	-	-	-
lp_0713	3.33333	5.66667	1.03667	6.89333	2.73325	0.00108959	0.00266982	yes	phnE2	phosphonate ABC transporter, permease protein PhnE [Lactobacillus plantarum]	Environmental Information Processing	Membrane transport	ko02010//ABC transporters	K02042	-	-	-
lp_0714	4.66667	4.33333	1.36	5.29	1.95966	0.0155483	0.0286179	yes	phnC	phosphonates import ATP-binding protein PhnC [Lactobacillus plantarum]	Environmental Information Processing	Membrane transport	ko02010//ABC transporters	K02041	-	-	-
lp_0715	3.33333	4.66667	0.786667	4.26	2.43703	0.0033463	0.00731463	yes	phnD	phosphonate ABC transporter substrate-binding protein [Lactobacillus plantarum]	Environmental Information Processing	Membrane transport	ko02010//ABC transporters	K02044	-	-	-
lp_0720	232.667	19.6667	128.82	42.0467	-1.61529	1.88124e-05	7.02697e-05	yes	rimI2	ribosomal-protein-alanine N-acetyltransferase [Lactobacillus plantarum]	-	-	-	-	-	-	-
lp_0725	823.667	98.6667	312.787	140.49	-1.15471	1.70875e-05	6.44908e-05	yes	rex	transcriptional regulator [Lactobacillus plantarum]	-	-	-	-	-	-	-
lp_0728	14237.7	1832.33	2336.44	1122.11	-1.0581	0.00103454	0.00254379	yes	groEL	molecular chaperone GroEL [Lactobacillus plantarum]	Genetic Information Processing	Folding, sorting and degradation	ko03018//RNA degradation	K04077	-	-	-
lp_0733	19.3333	86.6667	6.01	97.1367	4.01458	1.16096e-18	2.28592e-17	yes	pstF	phosphate ABC transporter substrate-binding protein [Lactobacillus plantarum]	Environmental Information Processing	Signal transduction;Membrane transport	ko02010//ABC transporters;ko02020//Two-component system	K02040	-	-	-
lp_0734	187.333	18	70.0567	26.18	-1.42006	0.000399583	0.00108088	yes	yvyE	YigZ family protein [Lactobacillus plantarum]	-	-	-	-	-	-	-
lp_0737	7588.67	5367.67	3226.01	9434.49	1.54819	2.49893e-06	1.07947e-05	yes	M6_Spy1371	ribosomal protein S30EA [Lactobacillus plantarum WCFS1] [Lactobacillus plantarum]	-	-	-	-	-	-	GO:0008152//metabolic process
lp_0739	4944	598	544.22	243.497	-1.16029	4.80625e-05	0.000160208	yes	secA	protein translocase subunit SecA [Lactobacillus plantarum]	Environmental Information Processing;Genetic Information Processing	Folding, sorting and degradation;Membrane transport	ko03060//Protein export;ko03070//Bacterial secretion system	K03070	-	-	-
lp_0741	1759.67	81.6667	433.707	73.98	-2.55151	2.94582e-16	4.67649e-15	yes	prfB-C	peptide chain release factor 2, C-terminal fragment (natural frameshift) [Lactobacillus plantarum]	-	-	-	-	GO:0005623//cell;GO:0005622//intracellular;GO:0044464//cell part;GO:0044424//intracellular part	GO:0005488//binding;GO:0008135//translation factor activity, RNA binding;GO:0003723//RNA binding;GO:0003676//nucleic acid binding;GO:0008079//translation termination factor activity;GO:0003747//translation release factor activity;GO:1901363//heterocyclic compound binding;GO:0097159//organic cyclic compound binding	GO:0016043//cellular component organization;GO:0043170//macromolecule metabolic process;GO:0071840//cellular component organization or biogenesis;GO:0022411//cellular component disassembly;GO:0043241//protein complex disassembly;GO:0071822//protein complex subunit organization;GO:0032984//macromolecular complex disassembly;GO:0044699//single-organism process;GO:0044763//single-organism cellular p…
lp_0743	475	14.6667	174.943	19.3533	-3.17623	3.52043e-18	6.72323e-17	yes	rrp3	DNA-binding response regulator [Lactobacillus plantarum]	Environmental Information Processing	Signal transduction	ko02020//Two-component system	K07658	-	-	-
lp_0746	169.333	316.333	55.4733	359.45	2.69592	2.35868e-10	1.8722e-09	yes	pstE	phosphate ABC transporter substrate-binding protein [Lactobacillus plantarum]	Environmental Information Processing	Signal transduction;Membrane transport	ko02010//ABC transporters;ko02020//Two-component system	K02040	-	-	-
lp_0747	113.333	118.667	34.74	128.703	1.88938	2.04343e-05	7.56604e-05	yes	pstD	phosphate ABC transporter permease subunit PstC [Lactobacillus plantarum]	Environmental Information Processing	Membrane transport	ko02010//ABC transporters	K02037	-	-	-
lp_0748	117	166.333	35.6767	188.603	2.4023	1.39532e-11	1.30779e-10	yes	pstC	phosphate ABC transporter, permease protein PstA [Lactobacillus plantarum]	Environmental Information Processing	Membrane transport	ko02010//ABC transporters	K02038	-	-	-
lp_0749	51.6667	114.333	16.7967	143.223	3.09202	1.21967e-15	1.75027e-14	yes	pstB	phosphate ABC transporter ATP-binding protein [Lactobacillus plantarum]	Environmental Information Processing	Membrane transport	ko02010//ABC transporters	K02036	-	-	-
lp_0750	90	58.3333	33.2767	76.11	1.19358	0.00245514	0.00553823	yes	pstA	phosphate ABC transporter ATP-binding protein [Lactobacillus plantarum]	Environmental Information Processing	Membrane transport	ko02010//ABC transporters	K02036	-	-	-
lp_0751	93	11	36.62	15.5067	-1.23974	0.00437031	0.00928143	yes	phoU	phosphate transport system regulatory protein [Lactobacillus plantarum WCFS1] [Lactobacillus plantarum]	-	-	-	-	-	-	GO:0009987//cellular process;GO:0044763//single-organism cellular process;GO:0015698//inorganic anion transport;GO:0006873//cellular ion homeostasis;GO:0051179//localization;GO:0006811//ion transport;GO:0055082//cellular chemical homeostasis;GO:0072501//cellular divalent inorganic anion homeostasis;GO:0010563//negative regulation of phosphorus metabolic process;GO:0050801//ion homeostasis;GO:0065…
lp_0761	16606.7	1627.67	4343.21	1693.11	-1.35909	5.27717e-06	2.15498e-05	yes	trxB	thioredoxin-disulfide reductase [Lactobacillus plantarum]	Metabolism	Metabolism of other amino acids;Nucleotide metabolism	ko00240//Pyrimidine metabolism;ko00450//Selenocompound metabolism	K00384	-	-	-
lp_0766	200.333	24.3333	37.2233	17.8033	-1.06406	0.00125914	0.00304883	yes	nox2	pyridine nucleotide-disulfide oxidoreductase [Lactobacillus plantarum subsp. plantarum ATCC 14917 = JCM 1149 = CGMCC 1.2437] [Lactobacillus plantarum]	-	-	-	-	-	-	-
lp_0770	656.333	43.6667	151.78	35.33	-2.10302	2.49211e-09	1.6925e-08	yes	norA	tetracycline resistance MFS efflux pump [Lactobacillus plantarum]	-	-	-	-	-	-	-
lp_0771	156.333	7	67.11	10.6867	-2.65072	4.812e-08	2.69218e-07	yes	-	hydrolase [Lactobacillus plantarum]	-	-	-	-	-	-	-
lp_0772	4796.67	556.667	609.2	269.857	-1.17472	1.58011e-05	6.02624e-05	yes	uvrB	excinuclease ABC subunit B [Lactobacillus plantarum]	Genetic Information Processing	Replication and repair	ko03420//Nucleotide excision repair	K03702	-	-	-
lp_0773	12648.7	907	1138.77	306.463	-1.89369	2.89128e-10	2.25271e-09	yes	uvrA1	excinuclease ABC subunit A [Lactobacillus plantarum]	Genetic Information Processing	Replication and repair	ko03420//Nucleotide excision repair	K03701	-	-	-
lp_0774	1619.33	34	909.863	69.31	-3.71451	4.60148e-28	1.74444e-26	yes	luxS	S-ribosylhomocysteine lyase/autoinducer production protein LuxS [Lactobacillus plantarum WCFS1] [Lactobacillus plantarum]	Metabolism	Amino acid metabolism;Global and Overview	ko01100//Metabolic pathways;ko01230//Biosynthesis of amino acids;ko00270//Cysteine and methionine metabolism	K07173	-	GO:0016829//lyase activity;GO:0003824//catalytic activity;GO:0043169//cation binding;GO:0043167//ion binding;GO:0046914//transition metal ion binding;GO:0016846//carbon-sulfur lyase activity;GO:0046872//metal ion binding;GO:0005488//binding	GO:0048872//homeostasis of number of cells;GO:0051704//multi-organism process;GO:0065008//regulation of biological quality;GO:0042592//homeostatic process;GO:0065007//biological regulation;GO:0048874//homeostasis of number of cells in a free-living population;GO:0044764//multi-organism cellular process;GO:0009987//cellular process
lp_0778	216	18.3333	105.047	33.4033	-1.65297	7.58313e-06	3.00956e-05	yes	-	membrane protein [Lactobacillus plantarum]	-	-	-	-	-	-	-
lp_0779	5236	337.333	1586.26	371.037	-2.096	4.43375e-12	4.52278e-11	yes	lp_0779	RNase adaptor protein RapZ [Lactobacillus plantarum]	-	-	-	-	-	-	-
lp_0780	7983	228	2327.29	218.207	-3.41488	1.72241e-13	2.07343e-12	yes	mgfK	gluconeogenesis factor [Lactobacillus plantarum]	-	-	-	-	-	-	-
lp_0781	5274	507.667	1478.33	523.713	-1.49712	7.40199e-07	3.55401e-06	yes	whiA	sporulation regulator WhiA [Lactobacillus plantarum]	-	-	-	-	-	-	-
lp_0783	1123.67	30.3333	165.67	18.2833	-3.17971	7.26194e-22	1.79081e-20	yes	oppA	peptide ABC transporter substrate-binding protein [Lactobacillus plantarum]	-	-	-	-	-	-	-
lp_0787	78	10	14.98	7.38	-1.02134	0.026369	0.0458122	yes	rpoN	RNA polymerase sigma-54 factor [Lactobacillus plantarum]	Environmental Information Processing	Signal transduction	ko02020//Two-component system	K03092	-	-	-
lp_0789	56799.3	34302.3	14230.5	33044.5	1.21543	4.55395e-05	0.000152599	yes	gapB	glyceraldehyde 3-phosphate dehydrogenase [Lactobacillus plantarum WCFS1] [Lactobacillus plantarum]	Metabolism	Global and Overview;Carbohydrate metabolism	ko01100//Metabolic pathways;ko01110//Biosynthesis of secondary metabolites;ko01130//Biosynthesis of antibiotics;ko01120//Microbial metabolism in diverse environments;ko01230//Biosynthesis of amino acids;ko01200//Carbon metabolism;ko00010//Glycolysis / Gluconeogenesis	K00134	-	GO:0036094//small molecule binding;GO:0097159//organic cyclic compound binding;GO:0005488//binding;GO:0000166//nucleotide binding;GO:0003824//catalytic activity;GO:0016903//oxidoreductase activity, acting on the aldehyde or oxo group of donors;GO:0016491//oxidoreductase activity;GO:1901363//heterocyclic compound binding;GO:1901265//nucleoside phosphate binding	GO:0071704//organic substance metabolic process;GO:0044238//primary metabolic process;GO:0005996//monosaccharide metabolic process;GO:0005975//carbohydrate metabolic process;GO:0008152//metabolic process;GO:0044281//small molecule metabolic process;GO:0019318//hexose metabolic process;GO:0044723//single-organism carbohydrate metabolic process;GO:0044710//single-organism metabolic process;GO:00446…
lp_0793	324.667	30.3333	118.473	40.1867	-1.55977	1.80445e-06	8.01279e-06	yes	-	Phosphotransferase enzyme family protein [Eisenbergiella tayi]	-	-	-	-	-	-	-
lp_0794	713	53.6667	120.37	33.4033	-1.84941	9.44558e-09	5.90931e-08	yes	eriC	ATP synthase F0 subunit A [Lactobacillus plantarum]	-	-	-	-	-	-	-
lp_0802	1139.67	70	210.1	47.06	-2.1585	8.26513e-14	1.03928e-12	yes	glnH	ABC transporter, permease protein [Lactobacillus plantarum subsp. plantarum ATCC 14917 = JCM 1149 = CGMCC 1.2437] [Lactobacillus plantarum]	-	-	-	-	-	-	-
lp_0803	1064	58.3333	363.83	78.07	-2.22042	1.781e-13	2.12382e-12	yes	glnQ1	glutamine ABC transporter ATP-binding protein [Lactobacillus plantarum]	-	-	-	-	-	-	-
lp_0806	1660	991	613.49	1408.11	1.19864	6.45236e-06	2.58501e-05	yes	ung	uracil-DNA glycosylase [Lactobacillus plantarum]	Genetic Information Processing	Replication and repair	ko03410//Base excision repair	K03648	-	-	-
lp_0810	176	12.3333	92.7933	23.2067	-1.99948	2.28748e-06	9.94897e-06	yes	-	acetyltransferase [Lactobacillus plantarum subsp. plantarum ATCC 14917 = JCM 1149 = CGMCC 1.2437] [Lactobacillus plantarum]	-	-	-	-	-	-	-
lp_0813	266.667	29	75.33	31.4333	-1.26093	6.29442e-05	0.000203408	yes	idhA	oxidoreductase [Lactobacillus plantarum]	-	-	-	-	-	-	-
lp_0815	1195	118.667	147.11	54.6467	-1.42869	1.1329e-07	6.00745e-07	yes	nhaP1	sodium:proton antiporter [Lactobacillus plantarum]	-	-	-	-	-	-	-
lp_0818	428.667	32.3333	131.287	36.3467	-1.85283	2.43074e-08	1.4226e-07	yes	dacA	TIGR00159 family protein [Lactobacillus plantarum]	-	-	-	-	-	-	-
lp_0820	1001.33	111.667	189.067	81.91	-1.20678	5.44738e-06	2.21736e-05	yes	glmM	phosphoglucosamine mutase [Lactobacillus plantarum]	Metabolism	Carbohydrate metabolism;Global and Overview	ko01100//Metabolic pathways;ko01130//Biosynthesis of antibiotics;ko00520//Amino sugar and nucleotide sugar metabolism	K03431	-	-	-
lp_0822	3920.67	3343.67	546.783	1796.96	1.71652	1.00318e-09	7.19796e-09	yes	glmS1	glutamine-fructose-6-phosphate transaminase (isomerizing) [Lactobacillus plantarum]	Metabolism	Carbohydrate metabolism;Global and Overview;Amino acid metabolism	ko01100//Metabolic pathways;ko01130//Biosynthesis of antibiotics;ko00520//Amino sugar and nucleotide sugar metabolism;ko00250//Alanine, aspartate and glutamate metabolism	K00820	-	-	-
lp_0826	1371.67	746	316.913	698.92	1.14104	0.000172202	0.000504491	yes	galM1	galactose mutarotase [Lactobacillus plantarum]	Metabolism	Carbohydrate metabolism;Global and Overview	ko01100//Metabolic pathways;ko01110//Biosynthesis of secondary metabolites;ko01130//Biosynthesis of antibiotics;ko01120//Microbial metabolism in diverse environments;ko00010//Glycolysis / Gluconeogenesis;ko00052//Galactose metabolism	K01785	-	-	-
lp_0834	546.667	64.6667	85.8433	40.33	-1.08985	0.00225462	0.00511317	yes	gykA	glycerol kinase [Lactobacillus plantarum]	Metabolism	Lipid metabolism;Global and Overview	ko01100//Metabolic pathways;ko00561//Glycerolipid metabolism	K00864	-	-	-
lp_0835	61	1	20.55	1.26333	-4.02383	7.94857e-09	5.00977e-08	yes	-	DUF2812 domain-containing protein [Lactobacillus xiangfangensis]	-	-	-	-	-	-	-
lp_0836	8084.67	10006	4417.2	23281.3	2.39797	1.1488e-06	5.34425e-06	yes	spx1	RNA polymerase (RNAP)-binding regulatory protein, arsenate reductase (ArsC) family, Spx subfamily [Lactobacillus plantarum WCFS1] [Lactobacillus plantarum]	-	-	-	-	-	-	-
lp_0837	50.3333	2	59.32	7.77667	-2.93129	0.000187323	0.000545643	yes	-	hypothetical protein HMPREF0531_11053 [Lactobacillus plantarum subsp. plantarum ATCC 14917 = JCM 1149 = CGMCC 1.2437] [Lactobacillus plantarum]	-	-	-	-	-	-	-
lp_0838	347.667	19	159.37	36.88	-2.11147	2.83399e-07	1.4368e-06	yes	-	membrane protein [Lactobacillus plantarum]	-	-	-	-	-	-	-
lp_0840	176.333	19.6667	30.21	13.27	-1.18686	0.000861231	0.00215945	yes	lmrB	MFS transporter [Lactobacillus plantarum]	-	-	-	-	-	-	-
lp_0844	264	171.333	75.3867	205.05	1.44359	5.84857e-05	0.00019021	yes	licD	LPS cholinephosphotransferase [Lactobacillus plantarum]	-	-	-	-	-	-	-
lp_0845	19.6667	1	10.7467	2.47	-2.12131	0.012957	0.0245237	yes	-	MarR family transcriptional regulator [Lactobacillus plantarum]	-	-	-	-	-	-	-
lp_0848	420.667	14.3333	83.82	10.5933	-2.98414	2.45514e-18	4.79697e-17	yes	pbuG	NCS2 family permease [Lactobacillus plantarum]	-	-	-	-	-	-	-
lp_0849	86.6667	542.667	13.0767	305.663	4.54688	8.47528e-44	1.34545e-41	yes	pox1	pyruvate oxidase [Lactobacillus plantarum]	Metabolism	Global and Overview;Carbohydrate metabolism	ko01100//Metabolic pathways;ko00620//Pyruvate metabolism	K00158	-	-	-
lp_0850	32	24.6667	9.53667	28.5767	1.58328	0.000114883	0.000349047	yes	ribC1	riboflavin biosynthesis protein RibC [Lactobacillus plantarum]	Metabolism	Global and Overview;Metabolism of cofactors and vitamins	ko01100//Metabolic pathways;ko01110//Biosynthesis of secondary metabolites;ko00740//Riboflavin metabolism	K11753	-	-	-
lp_0853	3833.33	456.667	1036.17	489.317	-1.08243	8.98578e-05	0.000280048	yes	pepR1	proline-specific peptidase [Lactobacillus plantarum subsp. plantarum ATCC 14917 = JCM 1149 = CGMCC 1.2437] [Lactobacillus plantarum]	Metabolism	Amino acid metabolism	ko00330//Arginine and proline metabolism	K01259	-	-	-
lp_0856	3087.33	383.667	406	190.467	-1.09194	5.48498e-05	0.000179303	yes	oatA	acyltransferase [Lactobacillus plantarum]	-	-	-	-	-	-	-
lp_0861	3349.67	98.3333	587.46	68.6733	-3.09667	1.8821e-23	4.97973e-22	yes	bcaP	amino acid permease [Lactobacillus plantarum]	-	-	-	-	-	-	-
lp_0863	218	17	65.3767	19.5033	-1.74506	8.51606e-06	3.34324e-05	yes	pdxK	pyridoxine kinase [Lactobacillus plantarum]	Metabolism	Metabolism of cofactors and vitamins;Global and Overview	ko01100//Metabolic pathways;ko00750//Vitamin B6 metabolism	K00868	-	-	-
lp_0866	67.3333	3	30.42	5.42	-2.48866	6.20504e-06	2.50171e-05	yes	gmk2	guanylate kinase [Lactobacillus plantarum]	Metabolism	Nucleotide metabolism;Global and Overview	ko01100//Metabolic pathways;ko00230//Purine metabolism	K00942	-	-	-
lp_0871	2620.67	244.333	804.31	292.51	-1.45927	8.75014e-08	4.74901e-07	yes	-	membrane protein [Lactobacillus plantarum WCFS1] [Lactobacillus plantarum]	-	-	-	-	-	-	-
lp_0872	162.667	118.333	61.2567	181.363	1.56594	2.12924e-05	7.84946e-05	yes	gph1	phosphohydrolase [Lactobacillus plantarum]	Metabolism	Carbohydrate metabolism;Global and Overview	ko01100//Metabolic pathways;ko01110//Biosynthesis of secondary metabolites;ko01130//Biosynthesis of antibiotics;ko00630//Glyoxylate and dicarboxylate metabolism	K01091	-	-	-
lp_0874	791.333	76.6667	121.973	46.45	-1.39282	2.04096e-05	7.56604e-05	yes	ldhD	bifunctional aminotransferase/2-hydroxyacid dehydrogenase [Lactobacillus plantarum]	Metabolism	Amino acid metabolism;Global and Overview	ko01100//Metabolic pathways;ko01110//Biosynthesis of secondary metabolites;ko01230//Biosynthesis of amino acids;ko00300//Lysine biosynthesis	K00841	-	-	-
lp_0878	1074.67	56	367.457	73.7433	-2.31699	5.15305e-17	8.7844e-16	yes	glnQ2	glutamine ABC transporter ATP-binding protein [Lactobacillus plantarum]	Environmental Information Processing	Membrane transport	ko02010//ABC transporters	K10041	-	-	-
lp_0881	1547	56	468.007	64.8633	-2.85105	5.78752e-21	1.36114e-19	yes	glnH1	glutamine ABC transporter substrate-binding protein [Lactobacillus plantarum]	Environmental Information Processing	Membrane transport	ko02010//ABC transporters	K10039	-	-	-
lp_0882	2462	201.333	944.033	306.753	-1.62176	1.79545e-08	1.07304e-07	yes	glnM	glutamine ABC transporter permease [Lactobacillus plantarum]	Environmental Information Processing	Membrane transport	ko02010//ABC transporters	K10040	-	-	-
lp_0883	5403.67	474	2145.04	706.387	-1.60247	4.82781e-09	3.15235e-08	yes	glnP1	glutamine ABC transporter permease [Lactobacillus plantarum]	Environmental Information Processing	Membrane transport	ko02010//ABC transporters	K10040	-	-	-
lp_0893	200.667	23	44.8767	19.9167	-1.17199	0.000936259	0.00231783	yes	yhcA	MFS transporter [Lactobacillus plantarum]	-	-	-	-	-	-	-
lp_0894	186	14.3333	61.01	18.99	-1.68381	4.7459e-06	1.96649e-05	yes	-	TauE [Lactobacillus plantarum]	-	-	-	-	-	-	-
lp_0896	2295	238.333	443.75	177.897	-1.31871	6.43748e-06	2.58313e-05	yes	hflX	GTPase HflX [Lactobacillus plantarum]	-	-	-	-	-	-	-
lp_0897	73.6667	1.66667	45.4633	3.83	-3.56929	1.2088e-08	7.36296e-08	yes	-	phosphohydrolase [Lactobacillus plantarum]	-	-	-	-	-	-	-
lp_0901	378.333	47	146.87	69.3667	-1.08223	0.000173261	0.000507009	yes	pgm4	fructose 2,6-bisphosphatase [Lactobacillus plantarum]	Metabolism	Global and Overview;Carbohydrate metabolism;Energy metabolism;Amino acid metabolism	ko01100//Metabolic pathways;ko01110//Biosynthesis of secondary metabolites;ko01130//Biosynthesis of antibiotics;ko01120//Microbial metabolism in diverse environments;ko01230//Biosynthesis of amino acids;ko01200//Carbon metabolism;ko00010//Glycolysis / Gluconeogenesis;ko00260//Glycine, serine and threonine metabolism;ko00680//Methane metabolism	K15634	-	-	-
lp_0910	2603.33	312	293.14	132.117	-1.14978	1.61466e-05	6.13039e-05	yes	helD	ATP-dependent DNA helicase [Lactobacillus plantarum]	Genetic Information Processing	Replication and repair	ko03430//Mismatch repair;ko03420//Nucleotide excision repair	K03657	-	-	-
lp_0912	49.6667	31.3333	14.3733	31.7	1.14109	0.0128249	0.0243098	yes	PA1024	2-nitropropane dioxygenase [Lactobacillus plantarum]	Metabolism	Global and Overview;Lipid metabolism	ko01100//Metabolic pathways;ko00061//Fatty acid biosynthesis;ko01212//Fatty acid metabolism	K02371	-	-	-
lp_0915	19.6667	1.33333	14.38	3.55	-2.01817	0.0194265	0.0348469	yes	-	membrane protein [Lactobacillus plantarum]	-	-	-	-	-	-	-
lp_0918	28	0.666667	2.58667	0.203333	-3.66918	3.9972e-05	0.000135734	yes	-	DNA helicase [Lactobacillus plantarum]	-	-	-	-	-	-	-
lp_0923	112.667	5	11.6433	1.95	-2.57796	1.44884e-05	5.55059e-05	yes	-	cell surface protein [Lactobacillus plantarum]	-	-	-	-	-	-	-
lp_0926	572.667	22.3333	631.83	87.7567	-2.84796	5.81441e-12	5.74654e-11	yes	ydaS	membrane protein [Lactobacillus plantarum]	-	-	-	-	-	-	-
lp_0927	7576.67	992.667	3648.97	1783.23	-1.033	0.000316657	0.000884829	yes	-	membrane protein [Lactobacillus plantarum]	-	-	-	-	-	-	-
lp_0928	60	2	87.3367	11.8167	-2.88576	4.89473e-06	2.01828e-05	yes	-	DUF2273 domain-containing protein [Lactobacillus senioris]	-	-	-	-	-	-	-
lp_0929	1768	226.333	1114.07	524.977	-1.08552	0.000308624	0.000866193	yes	asp1	alkaline-shock protein [Lactobacillus plantarum]	-	-	-	-	-	-	-
lp_0930	964.333	9	604.31	19.61	-4.94563	8.74657e-31	3.89759e-29	yes	asp2	alkaline-shock protein [Lactobacillus plantarum]	-	-	-	-	-	-	-
lp_0937	14612.7	1136.33	1458.43	440.087	-1.72856	3.14292e-09	2.11191e-08	yes	pepN	aminopeptidase N [Lactobacillus plantarum]	Metabolism	Global and Overview;Metabolism of other amino acids	ko01100//Metabolic pathways;ko00480//Glutathione metabolism	K01256	-	-	-
lp_0946	118.333	58.3333	7.79667	15.98	1.03534	0.00670048	0.0136263	yes	inlJ	mucus-binding protein [Lactobacillus plantarum]	-	-	-	-	-	-	-
lp_0948	81	10.3333	42.4367	20.7333	-1.03336	0.0140124	0.026228	yes	-	Protein-L-isoaspartate(D-aspartate) O-methyltransferase [Lactobacillus plantarum]	-	-	-	-	-	-	-
lp_0950	87.3333	11	43.53	18.75	-1.21512	0.0150175	0.0277617	yes	immR	Cro/Cl family transcriptional regulator [Lactobacillus plantarum]	-	-	-	-	-	-	-
lp_0951	51.6667	28.3333	12.6333	30.3033	1.26224	0.0134738	0.0253883	yes	cynR	transcriptional regulator, LysR family [Lactobacillus plantarum subsp. plantarum ATCC 14917 = JCM 1149 = CGMCC 1.2437] [Lactobacillus plantarum]	-	-	-	-	-	-	-
lp_0952	146.667	593.333	20.92	311.127	3.89455	1.12313e-29	4.67665e-28	yes	ifcA	FAD-binding dehydrogenase [Lactobacillus plantarum]	-	-	-	-	-	-	-
lp_0955	24	1	9.52	1.72333	-2.46576	0.00212446	0.00483523	yes	azoR2	FMN-dependent NADH-azoreductase 2 [Lactobacillus plantarum]	-	-	-	-	-	-	-
lp_0956	1760	30.6667	328.64	23.26	-3.82059	6.81627e-29	2.74815e-27	yes	asnS1	Asparagine--tRNA ligase 1 [Lactobacillus plantarum]	Genetic Information Processing	Translation	ko00970//Aminoacyl-tRNA biosynthesis	K01893	-	-	-
lp_0957	711	9.33333	181.3	9.17	-4.30531	2.52112e-30	1.10408e-28	yes	asnA	aspartate--ammonia ligase [Lactobacillus plantarum]	Metabolism	Metabolism of other amino acids;Global and Overview;Amino acid metabolism	ko01100//Metabolic pathways;ko01110//Biosynthesis of secondary metabolites;ko01230//Biosynthesis of amino acids;ko00250//Alanine, aspartate and glutamate metabolism;ko00460//Cyanoamino acid metabolism	K01914	-	-	-
lp_0960a	28.6667	0.666667	26.3333	2.29667	-3.51928	7.65687e-05	0.000243266	yes	-	hypothetical protein [Lactobacillus plantarum]	-	-	-	-	-	-	-
lp_0961	25.3333	0	28.6267	0.001	-14.8051	0.00025253	0.000723141	yes	-	transposase [Lactobacillus plantarum]	-	-	-	-	-	-	-
lp_0962	1836.67	137	257.613	73.53	-1.8088	3.76927e-10	2.88372e-09	yes	recQ1	DNA helicase RecQ [Lactobacillus plantarum]	Genetic Information Processing	Folding, sorting and degradation	ko03018//RNA degradation	K03654	-	-	-
lp_0963	598	29.6667	162.827	33.0967	-2.29858	7.35796e-09	4.68401e-08	yes	rluE	RNA pseudouridine synthase [Lactobacillus plantarum]	-	-	-	-	-	-	-
lp_0966	62.6667	2.33333	21.72	2.83	-2.94015	7.69038e-06	3.04736e-05	yes	-	Integral membrane protein [Lactobacillus plantarum ZJ316] [Lactobacillus plantarum]	-	-	-	-	-	-	-
lp_0968	948.333	112.667	197.967	89.19	-1.1503	3.20441e-05	0.000111956	yes	-	membrane protein [Lactobacillus plantarum]	-	-	-	-	-	-	-
lp_0969	456.667	18.6667	153.573	23.9033	-2.68364	1.0334e-16	1.71558e-15	yes	-	membrane protein [Lactobacillus plantarum]	-	-	-	-	-	-	-
lp_0975	15	12	2.71333	8.66333	1.67486	0.00586636	0.012036	yes	xylP2	MFS transporter [Lactobacillus plantarum]	-	-	-	-	-	-	-
lp_0977	2346.33	144.667	391.377	94.2467	-2.05404	1.69807e-11	1.5684e-10	yes	murE1	UDP-N-acetylmuramoylalanyl-D-glutamate--2 6-diaminopimelate ligase [Lactobacillus plantarum]	Metabolism	Glycan biosynthesis and metabolism;Amino acid metabolism	ko00300//Lysine biosynthesis;ko00550//Peptidoglycan biosynthesis	K01928	-	-	-
lp_0979	7252	687	1513.08	555.087	-1.4467	2.4193e-07	1.24142e-06	yes	thrA1	aspartate kinase [Lactobacillus plantarum]	Metabolism	Global and Overview;Biosynthesis of other secondary metabolites;Amino acid metabolism	ko01100//Metabolic pathways;ko01110//Biosynthesis of secondary metabolites;ko01130//Biosynthesis of antibiotics;ko01120//Microbial metabolism in diverse environments;ko01230//Biosynthesis of amino acids;ko00270//Cysteine and methionine metabolism;ko00260//Glycine, serine and threonine metabolism;ko00300//Lysine biosynthesis;ko01210//2-Oxocarboxylic acid metabolism;ko00261//Monobactam biosynthesis	K00928	-	-	-
lp_0981	49	0	33.6133	0.001	-15.0367	3.38864e-06	1.43932e-05	yes	brnE	branched-chain amino acid ABC transporter [Lactobacillus plantarum]	-	-	-	-	-	-	-
lp_0982	81.3333	1.33333	30.99	1.95333	-3.98779	4.6253e-10	3.48613e-09	yes	brnF	azaleucine resistance protein AzlC [Lactobacillus plantarum]	-	-	-	-	-	-	-
lp_0990	636.333	16.6667	201.113	22.26	-3.17548	1.23466e-10	1.02821e-09	yes	-	DUF4811 domain-containing protein [Lactobacillus plantarum]	-	-	-	-	-	-	-
lp_0991	1377.67	63.3333	224.617	41.6433	-2.43131	1.08469e-11	1.03188e-10	yes	ycnB	MFS transporter [Lactobacillus plantarum]	-	-	-	-	-	-	-
lp_0995	1143.33	104	790.103	292.567	-1.43328	1.82518e-05	6.8377e-05	yes	-	Conserved protein [Lactobacillus rhamnosus GG] [Lactobacillus rhamnosus]	-	-	-	-	-	-	-
lp_0998	452.667	19.3333	158.453	24.4467	-2.69635	1.10439e-14	1.50007e-13	yes	yjjP	membrane protein [Lactobacillus plantarum]	-	-	-	-	-	-	-
lp_0999	574.333	22	347.643	45.3267	-2.93918	4.01305e-12	4.12678e-11	yes	-	membrane protein [Lactobacillus plantarum]	-	-	-	-	-	-	-
lp_1000	2139	272.333	523.953	255.213	-1.03773	0.000109588	0.000334561	yes	lytR	LytR family transcriptional regulator [Lactobacillus plantarum]	-	-	-	-	-	-	-
lp_1002	2017.67	190	607.69	235.99	-1.36461	4.32035e-05	0.000145927	yes	xynB	lipase/esterase [Lactobacillus plantarum]	-	-	-	-	-	-	-
lp_1003	71.6667	6.33333	33.7267	11.0267	-1.61289	0.000905641	0.00225966	yes	p20	N-acetyltransferase [Lactobacillus plantarum]	-	-	-	-	-	-	-
lp_1004	168.667	14.6667	85.7033	28.5633	-1.58519	0.000120867	0.000365044	yes	-	Rrf2 family transcriptional regulator [Lactobacillus plantarum]	-	-	-	-	-	-	-
lp_1008	532	19.6667	96.8833	13.1967	-2.87607	5.91276e-14	7.58505e-13	yes	lysP	gamma-aminobutyrate permease [Lactobacillus plantarum]	-	-	-	-	-	-	-
lp_1012	20984	235.667	4037.76	182.687	-4.46611	3.31026e-25	1.03803e-23	yes	serS2	serine--tRNA ligase [Lactobacillus plantarum]	Genetic Information Processing	Translation	ko00970//Aminoacyl-tRNA biosynthesis	K01875	-	-	-
lp_1020	870.333	588	350.08	953.12	1.44497	1.60467e-06	7.20117e-06	yes	qacR	TetR family transcriptional regulator [Lactobacillus plantarum]	-	-	-	-	-	-	-
lp_1021	29477.3	18036.3	2135.42	4862.31	1.18712	0.000102732	0.000314764	yes	rpoB	DNA-directed RNA polymerase subunit beta [Lactobacillus plantarum]	Metabolism;Genetic Information Processing	Global and Overview;Nucleotide metabolism;Transcription	ko01100//Metabolic pathways;ko00230//Purine metabolism;ko00240//Pyrimidine metabolism;ko03020//RNA polymerase	K03043	-	-	-
lp_1026	4977	3149.33	2514.34	6450.08	1.35913	5.6181e-05	0.000182948	yes	rpsG	30S ribosomal protein S7 [Lactobacillus plantarum WCFS1] [Lactobacillus plantarum]	Genetic Information Processing	Translation	ko03010//Ribosome	K02992	GO:0005622//intracellular;GO:0044446//intracellular organelle part;GO:0005623//cell;GO:0044391//ribosomal subunit;GO:0043232//intracellular non-membrane-bounded organelle;GO:0043228//non-membrane-bounded organelle;GO:0044444//cytoplasmic part;GO:0032991//macromolecular complex;GO:0030529//intracellular ribonucleoprotein complex;GO:0044424//intracellular part;GO:0043226//organelle;GO:0005840//ribo…	GO:0003676//nucleic acid binding;GO:0097159//organic cyclic compound binding;GO:1901363//heterocyclic compound binding;GO:0005488//binding;GO:0003723//RNA binding;GO:0005198//structural molecule activity	GO:0008152//metabolic process;GO:0010467//gene expression;GO:0071704//organic substance metabolic process;GO:0043170//macromolecule metabolic process
lp_1034	273.333	146.333	104.24	225.313	1.11202	0.000838852	0.00211168	yes	rplD	50S ribosomal protein L4 [Lactobacillus plantarum]	Genetic Information Processing	Translation	ko03010//Ribosome	K02926	-	-	-
lp_1035	38.3333	1.33333	29.58	4.06333	-2.86389	0.00445313	0.0094258	yes	rplW	50S ribosomal protein L23 [Lactobacillus plantarum WCFS1] [Lactobacillus plantarum]	Genetic Information Processing	Translation	ko03010//Ribosome	K02892	GO:0030529//intracellular ribonucleoprotein complex;GO:1990904//ribonucleoprotein complex;GO:0032991//macromolecular complex;GO:0005623//cell;GO:0044464//cell part;GO:0044424//intracellular part;GO:0005622//intracellular	GO:0003723//RNA binding;GO:1901363//heterocyclic compound binding;GO:0097159//organic cyclic compound binding;GO:0005488//binding;GO:0005198//structural molecule activity;GO:0003676//nucleic acid binding	GO:0071704//organic substance metabolic process;GO:0010467//gene expression;GO:0043170//macromolecule metabolic process;GO:0008152//metabolic process
lp_1036	985.333	506.667	289.32	588.927	1.02542	0.000146712	0.00043841	yes	rplB	50S ribosomal protein L2 [Lactobacillus plantarum]	Genetic Information Processing	Translation	ko03010//Ribosome	K02886	-	-	-
lp_1041	237	26.6667	153.153	60.7733	-1.33347	0.00114332	0.00279164	yes	rplP	50S ribosomal protein L16 [Lactobacillus plantarum WCFS1] [Lactobacillus plantarum]	Genetic Information Processing	Translation	ko03010//Ribosome	K02878	GO:0005622//intracellular;GO:1990904//ribonucleoprotein complex;GO:0044464//cell part;GO:0044424//intracellular part;GO:0030529//intracellular ribonucleoprotein complex;GO:0005623//cell;GO:0032991//macromolecular complex	GO:0005488//binding;GO:1901363//heterocyclic compound binding;GO:0003676//nucleic acid binding;GO:0003723//RNA binding;GO:0097159//organic cyclic compound binding;GO:0005198//structural molecule activity	GO:0043170//macromolecule metabolic process;GO:0010467//gene expression;GO:0008152//metabolic process;GO:0071704//organic substance metabolic process
lp_1061	662.667	370.333	411.78	936.217	1.18497	7.75057e-05	0.000245773	yes	rpsK	30S ribosomal protein S11 [Lactobacillus plantarum WCFS1] [Lactobacillus plantarum]	Genetic Information Processing	Translation	ko03010//Ribosome	K02948	GO:0005623//cell;GO:0044464//cell part;GO:0044424//intracellular part;GO:0005622//intracellular;GO:0030529//intracellular ribonucleoprotein complex;GO:1990904//ribonucleoprotein complex;GO:0032991//macromolecular complex	GO:0005198//structural molecule activity;GO:1901363//heterocyclic compound binding;GO:0003723//RNA binding;GO:0003676//nucleic acid binding;GO:0097159//organic cyclic compound binding;GO:0005488//binding	GO:0008152//metabolic process;GO:0043170//macromolecule metabolic process;GO:0010467//gene expression;GO:0071704//organic substance metabolic process
lp_1063	753.667	440	471.873	1124.21	1.25244	0.000162668	0.000478769	yes	rplQ	50S ribosomal protein L17 [Lactobacillus plantarum WCFS1] [Lactobacillus plantarum]	Genetic Information Processing	Translation	ko03010//Ribosome	K02879	GO:0044464//cell part;GO:0032991//macromolecular complex;GO:0030529//intracellular ribonucleoprotein complex;GO:1990904//ribonucleoprotein complex;GO:0005622//intracellular;GO:0005623//cell;GO:0044424//intracellular part	-	GO:0008152//metabolic process;GO:0071704//organic substance metabolic process;GO:0010467//gene expression;GO:0043170//macromolecule metabolic process
lp_1068	281.667	29	138.243	57.8533	-1.25674	0.000515655	0.00135727	yes	-	extracellular protein [Lactobacillus plantarum WCFS1] [Lactobacillus plantarum]	-	-	-	-	-	-	-
lp_1076	192.333	17	61.5567	20.39	-1.59405	3.11541e-05	0.000109209	yes	truA	tRNA pseudouridine synthase A [Lactobacillus plantarum]	-	-	-	-	-	-	-
lp_1078	6165.67	753.333	3890.79	1858.39	-1.06601	0.000528189	0.00138595	yes	rpsI	30S ribosomal protein S9 [Lactobacillus plantarum WCFS1] [Lactobacillus plantarum]	Genetic Information Processing	Translation	ko03010//Ribosome	K02996	GO:0005622//intracellular;GO:0032991//macromolecular complex;GO:0044464//cell part;GO:0030529//intracellular ribonucleoprotein complex;GO:0044424//intracellular part;GO:1990904//ribonucleoprotein complex;GO:0005623//cell	-	GO:0008152//metabolic process;GO:0071704//organic substance metabolic process;GO:0010467//gene expression;GO:0043170//macromolecule metabolic process
lp_1082	995.333	6	239.597	5.48	-5.45029	6.45862e-45	1.09366e-42	yes	mdh	malate dehydrogenase [Lactobacillus plantarum]	-	-	-	-	-	-	-
lp_1083	5040.33	24	611.437	11.5833	-5.72208	1.25257e-33	7.07007e-32	yes	tkt2	transketolase [Lactobacillus plantarum]	Metabolism	Carbohydrate metabolism;Global and Overview	ko01100//Metabolic pathways;ko01110//Biosynthesis of secondary metabolites;ko01130//Biosynthesis of antibiotics;ko01120//Microbial metabolism in diverse environments;ko01230//Biosynthesis of amino acids;ko01200//Carbon metabolism;ko00030//Pentose phosphate pathway	K00615	-	-	-
lp_1084	1489	8	398.503	8.84333	-5.49386	6.55085e-31	2.97128e-29	yes	aroD1	shikimate dehydrogenase [Lactobacillus plantarum]	Metabolism	Amino acid metabolism;Global and Overview	ko01100//Metabolic pathways;ko01110//Biosynthesis of secondary metabolites;ko01130//Biosynthesis of antibiotics;ko01230//Biosynthesis of amino acids;ko00400//Phenylalanine, tyrosine and tryptophan biosynthesis	K00014	-	-	-
lp_1085	1588.33	3.33333	382.523	3.26333	-6.87306	5.35082e-42	6.79555e-40	yes	aroA	3-deoxy-7-phosphoheptulonate synthase [Lactobacillus plantarum]	Metabolism	Global and Overview;Amino acid metabolism	ko01100//Metabolic pathways;ko01110//Biosynthesis of secondary metabolites;ko01130//Biosynthesis of antibiotics;ko01230//Biosynthesis of amino acids;ko00400//Phenylalanine, tyrosine and tryptophan biosynthesis	K03856	-	-	-
lp_1086	1727	27.3333	388.293	23.59	-4.0409	6.74031e-18	1.25885e-16	yes	aroB	3-dehydroquinate synthase [Lactobacillus plantarum]	Metabolism	Global and Overview;Amino acid metabolism	ko01100//Metabolic pathways;ko01110//Biosynthesis of secondary metabolites;ko01130//Biosynthesis of antibiotics;ko01230//Biosynthesis of amino acids;ko00400//Phenylalanine, tyrosine and tryptophan biosynthesis	K01735	-	-	-
lp_1092	70	3.66667	17.1967	3.37667	-2.34846	1.76671e-05	6.63823e-05	yes	ttdR	AraC family transcriptional regulator [Lactobacillus plantarum]	-	-	-	-	-	-	-
lp_1093	85.3333	1	24.4867	1.29	-4.24655	9.49041e-10	6.8677e-09	yes	citG	triphosphoribosyl-dephospho-CoA synthase [Lactobacillus plantarum]	Environmental Information Processing	Signal transduction	ko02020//Two-component system	K05966	-	-	-
lp_1095	1535.33	12	486.387	15.5533	-4.96681	1.06691e-24	3.18819e-23	yes	mtsC	MtsC [Lactobacillus plantarum]	Environmental Information Processing	Membrane transport	ko02010//ABC transporters	K11706	-	-	-
lp_1096	858.667	14.6667	242.487	16.5567	-3.87242	3.22203e-27	1.12109e-25	yes	mtsB	MtsB [Lactobacillus plantarum]	Environmental Information Processing	Membrane transport	ko02010//ABC transporters	K11705	-	-	-
lp_1097	1784	6.33333	450.22	6.23333	-6.17448	5.62825e-33	2.97828e-31	yes	mtsA	manganese ABC transporter substrate-binding protein [Lactobacillus plantarum]	Environmental Information Processing	Membrane transport	ko02010//ABC transporters	K11704	-	-	-
lp_1101	318.333	478	96.9567	497.613	2.35961	5.46861e-09	3.52545e-08	yes	ldhL2	L-lactate dehydrogenase [Lactobacillus plantarum]	Metabolism	Amino acid metabolism;Global and Overview;Carbohydrate metabolism	ko01100//Metabolic pathways;ko01110//Biosynthesis of secondary metabolites;ko01130//Biosynthesis of antibiotics;ko01120//Microbial metabolism in diverse environments;ko00010//Glycolysis / Gluconeogenesis;ko00620//Pyruvate metabolism;ko00270//Cysteine and methionine metabolism;ko00640//Propanoate metabolism	K00016	-	-	-
lp_1102	453.333	1755.67	88.1733	1193.24	3.7584	3.3321e-24	9.10056e-23	yes	citP	2-oxoglutarate translocator [Lactobacillus plantarum]	-	-	-	-	-	-	-
lp_1103	293.667	171	73.86	166.423	1.17199	0.00649211	0.0132131	yes	citR	citrate lyase [Lactobacillus plantarum]	-	-	-	-	-	-	-
lp_1105	548.667	362.333	122.163	293.403	1.26407	0.00177313	0.00410552	yes	mae	malate dehydrogenase [Lactobacillus plantarum]	Environmental Information Processing;Metabolism	Signal transduction;Global and Overview;Carbohydrate metabolism	ko01200//Carbon metabolism;ko02020//Two-component system;ko00620//Pyruvate metabolism	K00027	-	-	-
lp_1106	807	591.333	191.63	536.567	1.48543	2.3518e-05	8.55812e-05	yes	citC	[citrate (pro-3S)-lyase] ligase [Lactobacillus plantarum]	-	-	-	-	-	-	-
lp_1108	770	992.667	214.197	1054.56	2.29963	1.01928e-16	1.70327e-15	yes	citE	citrate (pro-3S)-lyase subunit beta [Lactobacillus plantarum]	Environmental Information Processing	Signal transduction	ko02020//Two-component system	K01644	-	-	-
lp_1109	2284.33	3259.67	377.143	2062.58	2.45126	6.38101e-18	1.20058e-16	yes	citF	citrate lyase subunit alpha [Lactobacillus plantarum]	Environmental Information Processing	Signal transduction	ko02020//Two-component system	K01643	-	-	-
lp_1112	992	4671.33	189.52	3332.05	4.13599	2.01461e-36	1.46203e-34	yes	fum	class II fumarate hydratase [Lactobacillus plantarum]	Metabolism	Global and Overview;Carbohydrate metabolism	ko01100//Metabolic pathways;ko01110//Biosynthesis of secondary metabolites;ko01130//Biosynthesis of antibiotics;ko01120//Microbial metabolism in diverse environments;ko01200//Carbon metabolism;ko00620//Pyruvate metabolism;ko00020//Citrate cycle (TCA cycle)	K01679	-	-	-
lp_1113	2243.33	3183	440.59	2250.11	2.35249	5.10803e-13	5.81812e-12	yes	ifcA	flavocytochrome c [Lactobacillus plantarum]	Environmental Information Processing;Metabolism	Global and Overview;Carbohydrate metabolism;Energy metabolism;Signal transduction	ko01100//Metabolic pathways;ko01110//Biosynthesis of secondary metabolites;ko01130//Biosynthesis of antibiotics;ko01120//Microbial metabolism in diverse environments;ko01200//Carbon metabolism;ko02020//Two-component system;ko00620//Pyruvate metabolism;ko00190//Oxidative phosphorylation;ko00650//Butanoate metabolism;ko00020//Citrate cycle (TCA cycle)	K00244	-	-	-
lp_1116	119.667	12	31.8133	12.9	-1.30226	0.00211157	0.00481454	yes	mleR1	LysR family transcriptional regulator [Lactobacillus plantarum]	-	-	-	-	-	-	-
lp_1118	154.667	889.667	24.4733	561.673	4.52045	3.61374e-12	3.74649e-11	yes	mleS	malolactic protein [Lactobacillus plantarum]	Metabolism;Environmental Information Processing	Global and Overview;Carbohydrate metabolism;Signal transduction	ko01200//Carbon metabolism;ko02020//Two-component system;ko00620//Pyruvate metabolism	K00027	-	-	-
lp_1119	112	405.667	29.1	428.457	3.88006	4.59615e-13	5.25866e-12	yes	mleP2	malate permease [Lactobacillus plantarum]	-	-	-	-	-	-	-
lp_1120	656.667	17.3333	114.12	11.97	-3.25306	3.06675e-22	7.71243e-21	yes	yfnA	amino acid permease [Lactobacillus plantarum]	-	-	-	-	-	-	-
lp_1124	152.333	19.3333	14.1633	6.73	-1.07348	0.00520861	0.0108353	yes	-	hydrolase [Lactobacillus plantarum]	-	-	-	-	-	-	-
lp_1125	6423	614	1152.61	415.96	-1.47038	8.53141e-08	4.64021e-07	yes	cydA	cytochrome D ubiquinol oxidase subunit I [Lactobacillus plantarum]	Metabolism;Environmental Information Processing	Signal transduction;Energy metabolism;Global and Overview	ko01100//Metabolic pathways;ko02020//Two-component system;ko00190//Oxidative phosphorylation	K00425	-	-	-
lp_1126	13475	1140	3587.85	1118.85	-1.6811	1.01507e-08	6.30387e-08	yes	cydB	cytochrome D ubiquinol oxidase subunit II [Lactobacillus plantarum]	Metabolism;Environmental Information Processing	Signal transduction;Global and Overview;Energy metabolism	ko01100//Metabolic pathways;ko02020//Two-component system;ko00190//Oxidative phosphorylation	K00426	-	-	-
lp_1128	3006	337.333	429.773	188.36	-1.19008	3.5608e-05	0.000123221	yes	cydC	thiol reductant ABC exporter subunit CydD [Lactobacillus plantarum]	Environmental Information Processing	Membrane transport	ko02010//ABC transporters	K16013	-	-	-
lp_1129	4875.67	352.667	714.857	194.647	-1.8768	1.59463e-10	1.29819e-09	yes	cydD	amino acid ABC transporter ATP-binding protein [Lactobacillus plantarum]	Environmental Information Processing	Membrane transport	ko02010//ABC transporters	K16012	-	-	-
lp_1135	650	66.6667	183.69	73.13	-1.32874	1.04348e-05	4.05886e-05	yes	menA	1,4-dihydroxy-2-naphthoate octaprenyltransferase [Lactobacillus plantarum]	Metabolism	Metabolism of cofactors and vitamins;Global and Overview	ko01100//Metabolic pathways;ko01110//Biosynthesis of secondary metabolites;ko00130//Ubiquinone and other terpenoid-quinone biosynthesis	K02548	-	-	-
lp_1138	95	4.66667	37.7433	6.69667	-2.49471	8.07489e-07	3.86257e-06	yes	acm1	cell wall hydrolase [Lactobacillus plantarum]	-	-	-	-	-	-	-
lp_1140	487.667	48	258.917	83.7967	-1.62752	0.000283484	0.00080273	yes	lp_1140	membrane protein [Lactobacillus plantarum]	-	-	-	-	-	-	-
lp_1148	3749.33	430	651.56	284.577	-1.19508	8.06223e-06	3.18973e-05	yes	gatA	glutamyl-tRNA(Gln) amidotransferase subunit A [Lactobacillus plantarum]	Metabolism;Genetic Information Processing	Translation;Global and Overview	ko01100//Metabolic pathways;ko00970//Aminoacyl-tRNA biosynthesis	K02433	-	-	-
lp_1149	5065.67	453.667	887.99	311.97	-1.50914	7.79764e-08	4.25936e-07	yes	gatB	aspartyl/glutamyl-tRNA amidotransferase subunit B [Lactobacillus plantarum]	Genetic Information Processing;Metabolism	Global and Overview;Translation	ko01100//Metabolic pathways;ko00970//Aminoacyl-tRNA biosynthesis	K02434	-	-	-
lp_1150	6354	233.333	1593.92	222.077	-2.84345	4.33392e-22	1.07923e-20	yes	dagK	diacylglycerol kinase [Lactobacillus plantarum]	Metabolism	Global and Overview;Lipid metabolism	ko01100//Metabolic pathways;ko01110//Biosynthesis of secondary metabolites;ko00561//Glycerolipid metabolism;ko00564//Glycerophospholipid metabolism	K07029	-	-	-
lp_1151	487.333	306	92.3733	214.303	1.21411	6.07207e-06	2.452e-05	yes	rumA	RNA methyltransferase [Lactobacillus plantarum]	-	-	-	-	-	-	-
lp_1158	1209.67	87.3333	409.01	111.613	-1.87363	4.70605e-11	4.12185e-10	yes	lys	lysozyme [Lactobacillus plantarum]	-	-	-	-	-	-	-
lp_1159	496	43.6667	326.147	116.35	-1.48705	3.81626e-06	1.60751e-05	yes	-	extracellular protein, membrane-bound [Lactobacillus plantarum WCFS1] [Lactobacillus plantarum]	-	-	-	-	-	-	-
lp_1160	276	21	371.163	101.54	-1.87001	2.63851e-05	9.46583e-05	yes	cspP	cold shock protein CspP [Lactobacillus plantarum WCFS1] [Lactobacillus plantarum]	-	-	-	-	GO:0044464//cell part;GO:0005622//intracellular;GO:0044424//intracellular part;GO:0005623//cell	GO:0003676//nucleic acid binding;GO:0005488//binding;GO:1901363//heterocyclic compound binding;GO:0097159//organic cyclic compound binding	GO:0071704//organic substance metabolic process;GO:1901576//organic substance biosynthetic process;GO:0019222//regulation of metabolic process;GO:0009058//biosynthetic process;GO:0009059//macromolecule biosynthetic process;GO:0050789//regulation of biological process;GO:0044249//cellular biosynthetic process;GO:0010468//regulation of gene expression;GO:0065007//biological regulation;GO:0044237//c…
lp_1165a	42.3333	2	47.6067	9.87333	-2.26955	0.00247524	0.00557862	yes	-	MULTISPECIES: hypothetical protein [Lactobacillus]	-	-	-	-	-	-	-
lp_1166	217	19.3333	132.503	43.14	-1.61893	2.65521e-05	9.51233e-05	yes	-	MULTISPECIES: hypothetical protein [Lactobacillus]	-	-	-	-	-	-	-
lp_1168	619.667	808.333	295.747	1407.43	2.25063	6.54895e-12	6.37331e-11	yes	-	MULTISPECIES: hypothetical protein [Lactobacillus]	-	-	-	-	-	-	-
lp_1171	92.3333	2.33333	20.7033	1.86667	-3.47133	8.0637e-10	5.88558e-09	yes	pbpX1	serine-type D-Ala-D-Ala carboxypeptidase [Lactobacillus plantarum WCFS1] [Lactobacillus plantarum]	-	-	-	-	-	GO:0008233//peptidase activity;GO:0003824//catalytic activity;GO:0017171//serine hydrolase activity;GO:0016787//hydrolase activity;GO:0004180//carboxypeptidase activity;GO:0008238//exopeptidase activity;GO:0070008//serine-type exopeptidase activity;GO:0070011//peptidase activity, acting on L-amino acid peptides;GO:0004185//serine-type carboxypeptidase activity;GO:0008236//serine-type peptidase ac…	GO:0071704//organic substance metabolic process;GO:0043170//macromolecule metabolic process;GO:0044238//primary metabolic process;GO:0008152//metabolic process;GO:0019538//protein metabolic process
lp_1188	315.333	39	140.223	65.2367	-1.10397	0.000201539	0.00058304	yes	rfbC	dTDP-4-dehydrorhamnose 3,5-epimerase [Lactobacillus plantarum]	Metabolism	Global and Overview;Biosynthesis of other secondary metabolites;Metabolism of terpenoids and polyketides	ko01130//Biosynthesis of antibiotics;ko00521//Streptomycin biosynthesis;ko00523//Polyketide sugar unit biosynthesis	K01790	-	-	-
lp_1197	462	25.3333	171.267	32.1133	-2.415	9.57249e-09	5.97399e-08	yes	cps2A	polysaccharide biosynthesis protein [Lactobacillus plantarum]	-	-	-	-	-	-	-
lp_1216	46.3333	3.33333	12.2667	3.33667	-1.87826	0.00143279	0.00340758	yes	cps3B	glycosyl transferase family 2 [Lactobacillus plantarum]	-	-	-	-	-	-	-
lp_1220	244.333	26.6667	58.4933	23.02	-1.34538	0.000607854	0.00157707	yes	cps3D	polysaccharide biosynthesis protein [Lactobacillus plantarum]	-	-	-	-	-	-	-
lp_1226	115	12.6667	30.2033	11.29	-1.41966	0.00368669	0.00799676	yes	cps3I	O-acetyltransferase [Lactobacillus plantarum WCFS1] [Lactobacillus plantarum]	-	-	-	-	-	GO:0016740//transferase activity;GO:0016746//transferase activity, transferring acyl groups;GO:0003824//catalytic activity	-
lp_1227	42.3333	3	13.9	3.79	-1.87482	0.00690482	0.013997	yes	cps3J	glycosyl transferase [Lactobacillus plantarum]	-	-	-	-	-	-	-
lp_1239	91.3333	6.33333	30.0067	7.88667	-1.9278	3.36669e-05	0.000117142	yes	-	Competence protein, ComK [Lactobacillus plantarum]	-	-	-	-	-	-	-
lp_1240	310.667	40.6667	105.097	50.8067	-1.04863	0.00324862	0.00712564	yes	recX	regulatory protein RecX [Lactobacillus plantarum]	-	-	-	-	-	-	-
lp_1244	423.667	20.6667	477.297	78.0733	-2.61198	1.46474e-08	8.87935e-08	yes	-	prevent-host-death family protein [Lactobacillus plantarum subsp. plantarum ATCC 14917 = JCM 1149 = CGMCC 1.2437] [Lactobacillus plantarum]	-	-	-	-	-	-	-
lp_1245	2221	53.3333	590.173	57.4067	-3.36185	4.66012e-25	1.41434e-23	yes	hicD2	L-lactate dehydrogenase [Lactobacillus plantarum]	Metabolism	Carbohydrate metabolism;Global and Overview;Amino acid metabolism	ko01100//Metabolic pathways;ko01110//Biosynthesis of secondary metabolites;ko01130//Biosynthesis of antibiotics;ko01120//Microbial metabolism in diverse environments;ko00010//Glycolysis / Gluconeogenesis;ko00620//Pyruvate metabolism;ko00270//Cysteine and methionine metabolism;ko00640//Propanoate metabolism	K00016	-	-	-
lp_1248	367.333	39	242.677	95.32	-1.34818	1.9591e-05	7.29635e-05	yes	tagD2	glycerol-3-phosphate cytidylyltransferase [Lactobacillus plantarum WCFS1] [Lactobacillus plantarum]	-	-	-	-	GO:0005622//intracellular;GO:0044464//cell part;GO:0044424//intracellular part;GO:0005623//cell	GO:0016779//nucleotidyltransferase activity;GO:0003824//catalytic activity;GO:0016772//transferase activity, transferring phosphorus-containing groups;GO:0070567//cytidylyltransferase activity;GO:0005488//binding;GO:0016740//transferase activity;GO:0043167//ion binding;GO:0043169//cation binding	GO:0009273//peptidoglycan-based cell wall biogenesis;GO:0009987//cellular process;GO:0071840//cellular component organization or biogenesis;GO:0044085//cellular component biogenesis;GO:0071554//cell wall organization or biogenesis;GO:0008152//metabolic process;GO:0042546//cell wall biogenesis
lp_1253	8664.33	8151.67	1597.65	6061.12	1.92363	1.76663e-09	1.22602e-08	yes	gshR2	glutathione reductase [Lactobacillus plantarum]	Metabolism	Metabolism of other amino acids	ko00480//Glutathione metabolism	K00383	-	-	-
lp_1256	40.6667	2	7.52	1.28333	-2.55084	0.00041784	0.00112308	yes	-	extracellular protein [Lactobacillus plantarum WCFS1] [Lactobacillus plantarum]	-	-	-	-	-	-	-
lp_1257	1394.67	154.333	330.837	146.703	-1.17322	0.000143892	0.000430999	yes	inlJ	glutamine amidotransferase [Lactobacillus parafarraginis]	-	-	-	-	-	-	-
lp_1259	713.667	20.6667	227.317	23.6433	-3.2652	9.66855e-21	2.21244e-19	yes	MJ0441	anion permease [Lactobacillus plantarum]	-	-	-	-	-	-	-
lp_1260	235	9	171.797	23.4167	-2.87509	1.4365e-10	1.18464e-09	yes	-	membrane protein [Lactobacillus plantarum WCFS1] [Lactobacillus plantarum]	-	-	-	-	-	-	-
lp_1261	13166.3	73.6667	2097.69	43.9733	-5.57603	3.25578e-31	1.53142e-29	yes	oppA	peptide ABC transporter substrate-binding protein [Lactobacillus plantarum]	Environmental Information Processing	Membrane transport	ko02010//ABC transporters	K15580	-	-	-
lp_1262	4097.33	61	1101.84	63.7967	-4.11029	9.57626e-38	7.60116e-36	yes	oppB	ABC transporter, permease protein [Lactobacillus plantarum subsp. plantarum ATCC 14917 = JCM 1149 = CGMCC 1.2437] [Lactobacillus plantarum]	Environmental Information Processing	Membrane transport	ko02010//ABC transporters	K15581	GO:0016020//membrane;GO:0044425//membrane part;GO:0031224//intrinsic component of membrane	-	-
lp_1263	10863	131	2753.05	124.11	-4.47134	2.29496e-42	3.23844e-40	yes	oppC	oligopeptide ABC transporter permease [Lactobacillus plantarum WCFS1] [Lactobacillus plantarum]	Environmental Information Processing	Membrane transport	ko02010//ABC transporters	K15582	GO:0031224//intrinsic component of membrane;GO:0016020//membrane;GO:0044425//membrane part	-	GO:0051234//establishment of localization;GO:0051179//localization
lp_1264	9524	123.667	2198.27	111.247	-4.30453	2.76292e-33	1.49315e-31	yes	oppD	oligopeptide ABC transporter ATP-binding protein [Lactobacillus plantarum WCFS1] [Lactobacillus plantarum]	Environmental Information Processing	Membrane transport	ko02010//ABC transporters	K15583	-	GO:0016818//hydrolase activity, acting on acid anhydrides, in phosphorus-containing anhydrides;GO:0005488//binding;GO:0097159//organic cyclic compound binding;GO:0001883//purine nucleoside binding;GO:0001882//nucleoside binding;GO:0032549//ribonucleoside binding;GO:0016817//hydrolase activity, acting on acid anhydrides;GO:0022892//substrate-specific transporter activity;GO:0036094//small molecule…	GO:0051234//establishment of localization;GO:0042886//amide transport;GO:0006810//transport;GO:0051179//localization;GO:1902578//single-organism localization;GO:0044699//single-organism process;GO:0071705//nitrogen compound transport;GO:0044765//single-organism transport
lp_1265	6339.33	63.3333	1621.09	62.94	-4.68684	1.85623e-38	1.6258e-36	yes	oppF	oligopeptide ABC transporter ATP-binding protein [Lactobacillus plantarum WCFS1] [Lactobacillus plantarum]	Environmental Information Processing	Membrane transport	ko02010//ABC transporters	K10823	-	GO:0032550//purine ribonucleoside binding;GO:0032549//ribonucleoside binding;GO:0003824//catalytic activity;GO:0016817//hydrolase activity, acting on acid anhydrides;GO:0005488//binding;GO:0001882//nucleoside binding;GO:0017111//nucleoside-triphosphatase activity;GO:0097159//organic cyclic compound binding;GO:0016462//pyrophosphatase activity;GO:0016787//hydrolase activity;GO:0036094//small molec…	GO:0051234//establishment of localization;GO:1902578//single-organism localization;GO:0044699//single-organism process;GO:0071705//nitrogen compound transport;GO:0042886//amide transport;GO:0051179//localization;GO:0006810//transport;GO:0044765//single-organism transport
lp_1267	521	399	335.767	998.353	1.57209	5.31265e-09	3.44238e-08	yes	-	MarR family transcriptional regulator [Lactobacillus plantarum WCFS1] [Lactobacillus plantarum]	-	-	-	-	GO:0005623//cell;GO:0044464//cell part	GO:0001071//nucleic acid binding transcription factor activity	GO:0034645//cellular macromolecule biosynthetic process;GO:0065007//biological regulation;GO:0043170//macromolecule metabolic process;GO:0050789//regulation of biological process;GO:0044237//cellular metabolic process;GO:0060255//regulation of macromolecule metabolic process;GO:0044249//cellular biosynthetic process;GO:0010468//regulation of gene expression;GO:0009059//macromolecule biosynthetic …
lp_1269	66201	40485.3	7383.4	17955.4	1.28206	1.40326e-05	5.40043e-05	yes	clpE	ATP-dependent Clp protease ATP-binding subunit [Lactobacillus plantarum]	-	-	-	-	-	-	-
lp_1278	610	40.3333	130.34	30.9433	-2.07458	3.61452e-10	2.77368e-09	yes	dacA2	D-alanyl-D-alanine carboxypeptidase [Lactobacillus plantarum]	Metabolism	Glycan biosynthesis and metabolism;Global and Overview	ko01100//Metabolic pathways;ko00550//Peptidoglycan biosynthesis	K07258	-	-	-
lp_1290	77.6667	6.66667	18.2867	5.82333	-1.65088	0.00100392	0.0024733	yes	-	guanine permease [Lactobacillus plantarum]	-	-	-	-	-	-	-
lp_1293	81.3333	4.33333	23.47	5.09333	-2.20414	2.03463e-05	7.55548e-05	yes	-	metallophosphoesterase [Lactobacillus plantarum]	-	-	-	-	-	-	-
lp_1296	502	62.3333	126.843	62.47	-1.02181	0.000789218	0.00199663	yes	hemH	ferrochelatase [Lactobacillus plantarum]	-	-	-	-	-	-	-
lp_1297	121.333	1.66667	21.7833	1.21	-4.17015	1.329e-12	1.46132e-11	yes	ybgF	amino acid transporter [Lactobacillus plantarum]	-	-	-	-	-	-	-
lp_1298	606.667	8.33333	162.747	8.86667	-4.19809	9.90491e-30	4.19308e-28	yes	metH	homocysteine S-methyltransferase [Lactobacillus plantarum]	Metabolism	Global and Overview;Amino acid metabolism	ko01100//Metabolic pathways;ko01110//Biosynthesis of secondary metabolites;ko00270//Cysteine and methionine metabolism	K00547	-	-	-
lp_1299	831.333	91.6667	144.04	60.4	-1.25385	2.92036e-06	1.25724e-05	yes	tagE1	poly(glycerol-phosphate) alpha-glucosyltransferase [Lactobacillus plantarum]	-	-	-	-	-	-	-
lp_1300	289.667	35	99.39	46.7767	-1.08731	0.000670632	0.00172409	yes	-	membrane protein [Lactobacillus plantarum WCFS1] [Lactobacillus plantarum]	-	-	-	-	-	-	-
lp_1302	327	29.6667	56.5967	18.9567	-1.57801	2.39341e-05	8.69709e-05	yes	bmr3	MFS transporter [Lactobacillus plantarum]	-	-	-	-	-	-	-
lp_1312	432	31.3333	74.0333	19.5033	-1.92445	3.17981e-08	1.82731e-07	yes	tagE3	poly(glycerol-phosphate) alpha-glucosyltransferase [Lactobacillus plantarum]	-	-	-	-	-	-	-
lp_1313	10.6667	0.333333	13.7733	1.54667	-3.15464	0.0111569	0.0215501	yes	-	hypothetical protein [Lactobacillus plantarum]	-	-	-	-	-	-	-
lp_1314	293.333	163.333	117.48	264.553	1.17114	0.000326875	0.000910376	yes	-	rRNA methyltransferase [Lactobacillus plantarum]	-	-	-	-	-	-	-
lp_1316	3681.67	314.333	386.257	127.14	-1.60314	7.39462e-09	4.69558e-08	yes	leuS	leucine--tRNA ligase [Lactobacillus plantarum]	Genetic Information Processing	Translation	ko00970//Aminoacyl-tRNA biosynthesis	K01869	-	-	-
lp_1320	943.333	91	280.547	108.027	-1.37685	1.57562e-06	7.10847e-06	yes	nnrD	ADP-dependent (S)-NAD(P)H-hydrate dehydratase [Lactobacillus plantarum]	-	-	-	-	-	-	-
lp_1322	2755	1779	1401.92	3445.68	1.29738	5.033e-06	2.06858e-05	yes	uspA1	universal stress family protein [Lactobacillus plantarum subsp. plantarum ATCC 14917 = JCM 1149 = CGMCC 1.2437] [Lactobacillus plantarum]	-	-	-	-	-	-	-
lp_1326	8	6	2.47	7.02667	1.50833	0.0196671	0.0352537	yes	ugpE	glycerol-3-phosphate ABC transporter permease [Lactobacillus plantarum]	Environmental Information Processing	Membrane transport	ko02010//ABC transporters	K05815	-	-	-
lp_1330	349	16.6667	248.453	41.7167	-2.57428	6.60273e-11	5.64678e-10	yes	mscL	large-conductance mechanosensitive channel [Lactobacillus plantarum]	-	-	-	-	-	-	-
lp_1354	818.667	877.667	338.853	1416.84	2.06395	1.7254e-12	1.88091e-11	yes	-	hypothetical protein [Lactobacillus plantarum]	-	-	-	-	-	-	-
lp_1356	242.333	24.6667	79.8733	31.1	-1.3608	4.12578e-05	0.000139913	yes	pltR	LytTr DNA-binding domain protein [Lactobacillus plantarum subsp. plantarum ATCC 14917 = JCM 1149 = CGMCC 1.2437] [Lactobacillus plantarum]	Environmental Information Processing	Signal transduction	ko02020//Two-component system	K07707	-	-	-
lp_1358	236.333	4	180.737	10.81	-4.06345	4.03637e-11	3.59733e-10	yes	-	integral membrane protein [Lactobacillus plantarum JDM1] [Lactobacillus plantarum]	-	-	-	-	-	-	-
lp_1359	16.6667	10.3333	5.66	15.31	1.4356	0.023166	0.0407491	yes	-	CPBP family intramembrane metalloprotease [Lactobacillus plantarum]	-	-	-	-	-	-	-
lp_1369	332	27.3333	190.077	63.0733	-1.59148	5.25736e-06	2.15382e-05	yes	-	lipoprotein [Lactobacillus plantarum]	-	-	-	-	-	-	-
lp_1374	2018	32.3333	277.797	16.87	-4.0415	2.2968e-33	1.26823e-31	yes	yitJ	bifunctional homocysteine S-methyltransferase/methylenetetrahydrofolate reductase [Lactobacillus plantarum]	Metabolism	Amino acid metabolism;Metabolism of cofactors and vitamins;Global and Overview	ko01100//Metabolic pathways;ko01120//Microbial metabolism in diverse environments;ko01200//Carbon metabolism;ko00270//Cysteine and methionine metabolism;ko00670//One carbon pool by folate	K00297	-	-	-
lp_1375	1271.67	20.3333	137.033	8.54667	-4.00302	1.65882e-35	1.10879e-33	yes	metE	5-methyltetrahydropteroyltriglutamate--homocysteine methyltransferase [Lactobacillus plantarum]	Metabolism	Amino acid metabolism;Global and Overview;Metabolism of other amino acids	ko01100//Metabolic pathways;ko01110//Biosynthesis of secondary metabolites;ko01230//Biosynthesis of amino acids;ko00270//Cysteine and methionine metabolism;ko00450//Selenocompound metabolism	K00549	-	-	-
lp_1377	42	4	6.39	2.27667	-1.48889	0.0176288	0.0319152	yes	-	sulfotransferase family protein [Lactobacillus plantarum]	-	-	-	-	-	-	-
lp_1393	56.6667	4.66667	7.28	2.37333	-1.61702	0.00126592	0.00305941	yes	macB2	ABC transporter ATP-binding protein [Lactobacillus plantarum]	-	-	-	-	-	-	-
lp_1401	117.333	12.6667	20.67	8.43	-1.29393	0.000682788	0.00175217	yes	pbg3	6-phospho-beta-glucosidase [Lactobacillus plantarum]	Metabolism	Carbohydrate metabolism	ko00010//Glycolysis / Gluconeogenesis	K01223	-	-	-
lp_1403	9.33333	0	3.83	0.001	-11.9031	0.00274432	0.00613067	yes	-	cell surface protein [Lactobacillus plantarum]	-	-	-	-	-	-	-
lp_1406	52	4	56.49	15.0467	-1.90855	0.00685004	0.0139082	yes	dltC2	D-alanine--poly(phosphoribitol) ligase subunit 2 [Lactobacillus plantarum]	Environmental Information Processing;Metabolism	Signal transduction;Metabolism of other amino acids	ko02020//Two-component system;ko00473//D-Alanine metabolism	K14188	-	GO:0016876//ligase activity, forming aminoacyl-tRNA and related compounds;GO:1901363//heterocyclic compound binding;GO:0097159//organic cyclic compound binding;GO:0001883//purine nucleoside binding;GO:0032549//ribonucleoside binding;GO:0097367//carbohydrate derivative binding;GO:0003824//catalytic activity;GO:0016875//ligase activity, forming carbon-oxygen bonds;GO:0032550//purine ribonucleoside …	GO:1901135//carbohydrate derivative metabolic process;GO:0044260//cellular macromolecule metabolic process;GO:0043170//macromolecule metabolic process;GO:0009059//macromolecule biosynthetic process;GO:0071704//organic substance metabolic process;GO:0009987//cellular process;GO:0044710//single-organism metabolic process;GO:0009058//biosynthetic process;GO:0044237//cellular metabolic process;GO:004…
lp_1407	1663	81.3333	283.33	55.1067	-2.36218	2.99391e-14	3.93981e-13	yes	yisV	aminotransferase [Lactobacillus plantarum]	-	-	-	-	-	-	-
lp_1410	349.333	43.6667	80.1633	38.4967	-1.05821	0.00028419	0.000803832	yes	arcT	aminotransferase [Lactobacillus plantarum]	-	-	-	-	-	-	-
lp_1411	37	2.66667	19.4067	5.62333	-1.78705	0.00460253	0.00972582	yes	argR1	arginine regulator [Lactobacillus plantarum]	-	-	-	-	-	-	-
lp_1416	327.667	13.3333	68.06	10.8533	-2.64867	4.99466e-12	4.99466e-11	yes	yhaO	phosphoesterase [Lactobacillus plantarum]	-	-	-	-	-	-	-
lp_1417	1461	74	147.607	28.78	-2.35862	1.05652e-15	1.53346e-14	yes	yhaN	membrane protein [Lactobacillus plantarum]	-	-	-	-	-	-	-
lp_1419	27	0.666667	5.84667	0.476667	-3.61656	0.000169343	0.000497262	yes	-	hypothetical protein [Lactobacillus plantarum]	-	-	-	-	-	-	-
lp_1422	97.6667	55	24.1867	57.5633	1.25094	0.00114413	0.00279164	yes	yybE	LysR family transcriptional regulator [Lactobacillus plantarum]	-	-	-	-	-	-	-
lp_1425	210.333	23.3333	22.2	9.15	-1.27872	0.00037849	0.00103373	yes	urdA	flavocytochrome c [Lactobacillus plantarum]	Environmental Information Processing;Metabolism	Global and Overview;Carbohydrate metabolism;Energy metabolism;Signal transduction	ko01100//Metabolic pathways;ko01110//Biosynthesis of secondary metabolites;ko01130//Biosynthesis of antibiotics;ko01120//Microbial metabolism in diverse environments;ko01200//Carbon metabolism;ko02020//Two-component system;ko00620//Pyruvate metabolism;ko00190//Oxidative phosphorylation;ko00650//Butanoate metabolism;ko00020//Citrate cycle (TCA cycle)	K00244	-	-	-
lp_1426	203.667	116	89.4767	202.143	1.1758	3.60258e-05	0.000124159	yes	-	transcriptional regulator [Lactobacillus manihotivorans]	-	-	-	-	-	-	-
lp_1431	1131.67	145.667	141.53	70.19	-1.01177	0.000122306	0.000368513	yes	-	membrane protein [Lactobacillus plantarum]	-	-	-	-	-	-	-
lp_1433	54.6667	3.33333	30.8	8.38333	-1.87733	0.00386465	0.00832588	yes	-	DNA mismatch repair protein MutT [Lactobacillus plantarum]	-	-	-	-	-	-	-
lp_1435	1685.67	139.667	159.537	53.1267	-1.58638	7.09056e-07	3.41099e-06	yes	-	membrane protein [Lactobacillus plantarum]	-	-	-	-	-	-	-
lp_1436	17	0.666667	11.1767	1.66	-2.75123	0.00462109	0.00975691	yes	ribB	Riboflavin synthase, alpha subunit [Lactobacillus plantarum subsp. plantarum P-8] [Lactobacillus plantarum]	Metabolism	Metabolism of cofactors and vitamins;Global and Overview	ko01100//Metabolic pathways;ko01110//Biosynthesis of secondary metabolites;ko00740//Riboflavin metabolism	K00793	-	-	-
lp_1437	49	2	10.4467	1.62667	-2.68305	1.60153e-05	6.09132e-05	yes	ribA	bifunctional 3,4-dihydroxy-2-butanone-4-phosphate synthase/GTP cyclohydrolase II [Lactobacillus plantarum]	Metabolism	Global and Overview;Metabolism of cofactors and vitamins	ko01100//Metabolic pathways;ko01110//Biosynthesis of secondary metabolites;ko00740//Riboflavin metabolism	K14652	-	-	-
lp_1438	13	0.333333	6.49333	0.616667	-3.3964	0.00516068	0.0107797	yes	ribH	6,7-dimethyl-8-ribityllumazine synthase [Lactobacillus plantarum]	Metabolism	Global and Overview;Metabolism of cofactors and vitamins	ko01100//Metabolic pathways;ko01110//Biosynthesis of secondary metabolites;ko00740//Riboflavin metabolism	K00794	-	-	-
lp_1447	9.33333	0	6.74	0.001	-12.7185	0.00404616	0.00868745	yes	-	cell surface protein [Lactobacillus plantarum]	-	-	-	-	-	-	-
lp_1449	35.6667	1	13.4267	1.44333	-3.21762	2.83896e-05	0.000100571	yes	-	cell surface protein [Lactobacillus plantarum]	-	-	-	-	-	-	-
lp_1450	45.3333	3.66667	16.81	5.06	-1.73211	0.00134975	0.00323736	yes	-	cell surface protein [Lactobacillus plantarum]	-	-	-	-	-	-	-
lp_1456	638.333	49	139.627	39.3467	-1.82726	5.30527e-07	2.58644e-06	yes	ecsB	ABC transporter permease [Lactobacillus plantarum]	-	-	-	-	-	-	-
lp_1457	1480.33	853	464.92	1062.04	1.19178	1.03062e-05	4.015e-05	yes	-	phosphotransferase [Lactobacillus plantarum]	-	-	-	-	-	-	-
lp_1461	6607.67	757	574.783	247.287	-1.21683	2.26952e-05	8.29436e-05	yes	ftsK1	DNA translocase FtsK [Lactobacillus plantarum]	-	-	-	-	-	-	-
lp_1466	420	402.667	53.6733	198.137	1.88422	3.37712e-12	3.51553e-11	yes	feoB	ferrous iron transport protein B [Lactobacillus plantarum]	-	-	-	-	-	-	-
lp_1468	361	214.667	118.16	260.54	1.14076	2.11838e-05	7.82077e-05	yes	sufC	ABC transporter ATP-binding protein [Lactobacillus plantarum]	-	-	-	-	-	-	-
lp_1471	134.667	80	75.6267	168.967	1.15977	0.000187144	0.000545643	yes	sufU	iron-sulfur cluster assembly scaffold protein [Lactobacillus plantarum]	-	-	-	-	-	-	-
lp_1507	6131	3153	2125.51	4311.03	1.02023	0.000335081	0.000930171	yes	ybhL	membrane protein [Lactobacillus plantarum]	-	-	-	-	-	-	-
lp_1512	1856.33	194.333	351.043	135.513	-1.37321	9.81426e-07	4.6078e-06	yes	dnaB	helicase DnaB [Lactobacillus plantarum]	-	-	-	-	-	-	-
lp_1513	1394	142.667	387.693	146.347	-1.40553	8.90033e-07	4.22558e-06	yes	dnaI	primosomal protein DnaI [Lactobacillus plantarum]	-	-	-	-	-	-	-
lp_1529	266.667	36.3333	221.597	110.703	-1.00124	0.00163821	0.00383508	yes	yqeI	RNA-binding protein [Lactobacillus plantarum]	-	-	-	-	-	-	-
lp_1533	613.333	79.3333	211.26	104.263	-1.01879	0.00019481	0.000564861	yes	GNMT	methyltransferase [Lactobacillus plantarum]	-	-	-	-	-	-	-
lp_1539	255	15	108.777	25.0167	-2.12041	3.00854e-08	1.73281e-07	yes	-	peptidase propeptide and YPEB domain protein [Lactobacillus plantarum subsp. plantarum ATCC 14917 = JCM 1149 = CGMCC 1.2437] [Lactobacillus plantarum]	-	-	-	-	-	-	-
lp_1540	6	0	1.60667	0.001	-10.6499	0.0258853	0.0450641	yes	czcD	cytochrome c [Lactobacillus plantarum]	-	-	-	-	-	-	-
lp_1541	10753.7	1211	1876.93	820.297	-1.19415	2.19931e-05	8.07262e-05	yes	gnd2	phosphogluconate dehydrogenase (NADP(+)-dependent, decarboxylating) [Lactobacillus plantarum]	Metabolism	Global and Overview;Metabolism of other amino acids;Carbohydrate metabolism	ko01100//Metabolic pathways;ko01110//Biosynthesis of secondary metabolites;ko01130//Biosynthesis of antibiotics;ko01120//Microbial metabolism in diverse environments;ko01200//Carbon metabolism;ko00030//Pentose phosphate pathway;ko00480//Glutathione metabolism	K00033	-	-	-
lp_1543	645.667	57.3333	116.83	40.56	-1.52628	1.26152e-07	6.64787e-07	yes	rarA	recombinase RarA [Lactobacillus plantarum]	-	-	-	-	-	-	-
lp_1545	4218.33	391	656.123	232.17	-1.49879	2.17074e-08	1.27928e-07	yes	hpk5	two-component sensor histidine kinase [Lactobacillus plantarum]	-	-	-	-	-	-	-
lp_1548	181.667	19.6667	14.2733	5.89	-1.27698	0.000449932	0.00119983	yes	sbcC	exonuclease SbcC [Lactobacillus plantarum]	-	-	-	-	-	-	-
lp_1554	174.333	7	166.89	25.1033	-2.73295	2.22311e-11	2.03119e-10	yes	acyP	acylphosphatase [Lactobacillus plantarum WCFS1] [Lactobacillus plantarum]	Metabolism	Carbohydrate metabolism;Xenobiotics biodegradation and metabolism;Global and Overview	ko01120//Microbial metabolism in diverse environments;ko00620//Pyruvate metabolism;ko00627//Aminobenzoate degradation	K01512	-	-	-
lp_1558	677.667	78.6667	161.007	73.0633	-1.1399	7.14969e-05	0.00022843	yes	pheS	phenylalanine--tRNA ligase, alpha subunit [Lactobacillus plantarum subsp. plantarum ATCC 14917 = JCM 1149 = CGMCC 1.2437] [Lactobacillus plantarum]	Genetic Information Processing	Translation	ko00970//Aminoacyl-tRNA biosynthesis	K01889	-	-	-
lp_1564	120.333	82	39.3367	111.027	1.49696	2.00807e-05	7.46778e-05	yes	-	membrane protein [Lactobacillus plantarum WCFS1] [Lactobacillus plantarum]	-	-	-	-	-	-	-
lp_1569	28.6667	0.333333	43.7833	1.97333	-4.47168	0.000292931	0.000824882	yes	rpmG2	50S ribosomal protein L33 [Lactobacillus plantarum 2165] [Lactobacillus plantarum]	Genetic Information Processing	Translation	ko03010//Ribosome	K02913	-	-	-
lp_1570	412.333	42.6667	191.43	73.4667	-1.38166	4.5127e-06	1.87598e-05	yes	fthC	5-formyltetrahydrofolate cyclo-ligase [Lactobacillus plantarum]	Metabolism	Global and Overview;Metabolism of cofactors and vitamins	ko01100//Metabolic pathways;ko00670//One carbon pool by folate	K01934	-	-	-
lp_1574	76.6667	3.33333	29.8533	4.68333	-2.67228	1.8294e-05	6.84341e-05	yes	pepE	dipeptidase [Lactobacillus plantarum]	-	-	-	-	-	-	-
lp_1578	30.6667	22.3333	10.7967	29.4667	1.4485	0.000481869	0.00127894	yes	glpQ2	glycerophosphoryl diester phosphodiesterase [Lactobacillus plantarum]	Metabolism	Lipid metabolism	ko00564//Glycerophospholipid metabolism	K01126	-	-	-
lp_1580	1579	231	1182.36	588.953	-1.00544	0.0109301	0.0212089	yes	glnR	MerR family transcriptional regulator [Lactobacillus plantarum]	-	-	-	-	-	-	-
lp_1581	12408.3	1088.67	2534.83	785	-1.69112	1.91509e-06	8.47445e-06	yes	glnA	type I glutamate--ammonia ligase [Lactobacillus plantarum]	Metabolism;Environmental Information Processing	Energy metabolism;Carbohydrate metabolism;Global and Overview;Amino acid metabolism;Signal transduction	ko01100//Metabolic pathways;ko01120//Microbial metabolism in diverse environments;ko01230//Biosynthesis of amino acids;ko02020//Two-component system;ko00250//Alanine, aspartate and glutamate metabolism;ko00220//Arginine biosynthesis;ko00630//Glyoxylate and dicarboxylate metabolism;ko00910//Nitrogen metabolism	K01915	-	-	-
lp_1583	381.667	23.3333	111.86	25.46	-2.13539	6.32635e-11	5.42869e-10	yes	-	exonuclease SbcC [Lactobacillus plantarum WHE 92] [Lactobacillus plantarum]	-	-	-	-	-	-	-
lp_1584	607	30.3333	169.623	31.33	-2.43672	2.42194e-13	2.84802e-12	yes	-	Uncharacterised protein [Streptococcus pneumoniae]	-	-	-	-	-	-	-
lp_1585	919.333	72.6667	434.257	131.7	-1.72129	3.29692e-09	2.19219e-08	yes	-	2-deoxyuridine 5-triphosphate nucleotidohydrolase [Lactobacillus plantarum]	-	-	-	-	-	-	-
lp_1594	2790.33	295.333	2580.03	1018.9	-1.34037	1.92475e-06	8.50239e-06	yes	rpmA	50S ribosomal protein L27 [Lactobacillus plantarum WCFS1] [Lactobacillus plantarum]	Genetic Information Processing	Translation	ko03010//Ribosome	K02899	GO:0044424//intracellular part;GO:0030529//intracellular ribonucleoprotein complex;GO:0032991//macromolecular complex;GO:0044464//cell part;GO:0005622//intracellular;GO:0005623//cell;GO:1990904//ribonucleoprotein complex	-	GO:0071704//organic substance metabolic process;GO:0010467//gene expression;GO:0043170//macromolecule metabolic process;GO:0008152//metabolic process
lp_1605	512.333	37	76.6033	21.1367	-1.85766	5.38699e-10	4.00086e-09	yes	recN	DNA repair protein RecN [Lactobacillus plantarum]	-	-	-	-	-	-	-
lp_1607	1846.33	234.667	403.99	191.13	-1.07977	5.51604e-05	0.000180087	yes	opuA	glycine betaine/L-proline transport ATP binding subunit [Lactobacillus plantarum subsp. plantarum ATCC 14917 = JCM 1149 = CGMCC 1.2437] [Lactobacillus plantarum]	Environmental Information Processing	Membrane transport	ko02010//ABC transporters	K05847	-	-	-
lp_1609	1549.33	132.333	442.54	138.06	-1.68051	9.37399e-08	5.03381e-07	yes	opuC	osmoprotectant ABC transporter substrate-binding protein [Lactobacillus plantarum]	Environmental Information Processing	Membrane transport	ko02010//ABC transporters	K05845	-	-	-
lp_1610	740	25.3333	304.393	37.6	-3.01713	3.58263e-18	6.79096e-17	yes	opuD	glycine betaine/carnitine/choline ABC transporter, permease protein [Lactobacillus plantarum WCFS1] [Lactobacillus plantarum]	Environmental Information Processing	Membrane transport	ko02010//ABC transporters	K05846	GO:0016020//membrane;GO:0044425//membrane part;GO:0031224//intrinsic component of membrane	-	-
lp_1611	1510.33	81.6667	1081.11	239.617	-2.17372	1.74018e-09	1.21097e-08	yes	-	hypothetical protein [Lactobacillus plantarum]	-	-	-	-	-	-	-
lp_1613	83.3333	7	91.0733	33.0067	-1.46427	0.0072073	0.0145521	yes	rpoZ	DNA-directed RNA polymerase subunit omega [Lactobacillus plantarum WCFS1] [Lactobacillus plantarum]	Genetic Information Processing;Metabolism	Transcription;Global and Overview;Nucleotide metabolism	ko01100//Metabolic pathways;ko00230//Purine metabolism;ko00240//Pyrimidine metabolism;ko03020//RNA polymerase	K03060	-	GO:0016740//transferase activity;GO:0016779//nucleotidyltransferase activity;GO:0003824//catalytic activity;GO:0016772//transferase activity, transferring phosphorus-containing groups;GO:0034062//RNA polymerase activity	GO:0043170//macromolecule metabolic process;GO:0009059//macromolecule biosynthetic process;GO:0071704//organic substance metabolic process;GO:0009058//biosynthetic process;GO:0008152//metabolic process;GO:0034645//cellular macromolecule biosynthetic process;GO:0009987//cellular process;GO:1901576//organic substance biosynthetic process;GO:0044249//cellular biosynthetic process;GO:0044237//cellula…
lp_1615	2212.67	191	239.39	77.55	-1.62616	3.28733e-09	2.19155e-08	yes	priA	primosomal protein N' [Lactobacillus plantarum]	Genetic Information Processing	Replication and repair	ko03440//Homologous recombination	K04066	-	-	-
lp_1616	808.333	96	217.307	99.0267	-1.13384	2.9635e-05	0.000104546	yes	fmt	methionyl-tRNA formyltransferase [Lactobacillus plantarum]	Genetic Information Processing;Metabolism	Metabolism of cofactors and vitamins;Translation	ko00970//Aminoacyl-tRNA biosynthesis;ko00670//One carbon pool by folate	K00604	-	-	-
lp_1617	1173	97.6667	229.623	70.24	-1.7089	7.07519e-10	5.17896e-09	yes	sunL	16S rRNA (cytosine(967)-C(5))-methyltransferase [Lactobacillus plantarum]	-	-	-	-	-	-	-
lp_1618	635.333	53.3333	219	67.5467	-1.69697	1.91047e-07	9.90327e-07	yes	pppL	protein phosphatase [Lactobacillus plantarum]	-	-	-	-	-	-	-
lp_1619	3041.67	209.667	390.86	100.603	-1.95797	3.70512e-12	3.82561e-11	yes	pkn1	serine/threonine protein kinase [Lactobacillus plantarum]	-	-	-	-	-	-	-
lp_1620	439.667	41	122.21	44.2967	-1.46409	8.97422e-07	4.24712e-06	yes	-	ribosome small subunit-dependent GTPase A [Lactobacillus plantarum]	-	-	-	-	-	-	-
lp_1624	93.3333	3.33333	108.13	15.9633	-2.75993	0.00380181	0.00821839	yes	rpmB	50S ribosomal protein L28 [Lactobacillus plantarum WCFS1] [Lactobacillus plantarum]	Genetic Information Processing	Translation	ko03010//Ribosome	K02902	GO:0032991//macromolecular complex;GO:1990904//ribonucleoprotein complex;GO:0044424//intracellular part;GO:0030529//intracellular ribonucleoprotein complex;GO:0005623//cell;GO:0044464//cell part;GO:0005622//intracellular	-	GO:0008152//metabolic process;GO:0043170//macromolecule metabolic process;GO:0071704//organic substance metabolic process;GO:0010467//gene expression
lp_1625	499	61.3333	382.12	164.893	-1.21249	0.000574576	0.00149684	yes	yloU	general stress protein, Gls24 family [Lactobacillus plantarum WCFS1] [Lactobacillus plantarum]	-	-	-	-	-	-	-
lp_1628	1583	191.667	401.123	178.54	-1.1678	5.25118e-05	0.000172996	yes	plsX	phosphate acyltransferase [Lactobacillus plantarum]	Metabolism	Global and Overview;Lipid metabolism	ko01100//Metabolic pathways;ko01110//Biosynthesis of secondary metabolites;ko00561//Glycerolipid metabolism;ko00564//Glycerophospholipid metabolism	K03621	-	-	-
lp_1629	122	10.6667	133.66	41.3	-1.69435	7.06395e-05	0.000226546	yes	acpA1	acyl carrier protein [Lactobacillus plantarum WCFS1] [Lactobacillus plantarum]	-	-	-	-	GO:0044424//intracellular part;GO:0005622//intracellular;GO:0044464//cell part;GO:0005623//cell	-	GO:0044710//single-organism metabolic process;GO:0071704//organic substance metabolic process;GO:0008152//metabolic process;GO:0044237//cellular metabolic process;GO:0006629//lipid metabolic process;GO:0044699//single-organism process;GO:0009987//cellular process;GO:0032787//monocarboxylic acid metabolic process;GO:0019752//carboxylic acid metabolic process;GO:0044763//single-organism cellular pr…
lp_1636	2582	174.667	2207.9	622.7	-1.82606	2.78135e-07	1.41576e-06	yes	rpsP	30S ribosomal protein S16 [Lactobacillus plantarum WCFS1] [Lactobacillus plantarum]	Genetic Information Processing	Translation	ko03010//Ribosome	K02959	GO:0030529//intracellular ribonucleoprotein complex;GO:0032991//macromolecular complex;GO:0005622//intracellular;GO:0044464//cell part;GO:0044424//intracellular part;GO:1990904//ribonucleoprotein complex;GO:0005623//cell	-	GO:0010467//gene expression;GO:0008152//metabolic process;GO:0071704//organic substance metabolic process;GO:0043170//macromolecule metabolic process
lp_1637	674.667	52.6667	579.193	196.783	-1.55744	0.00113866	0.00278363	yes	OB1533	RNA-binding protein [Lactobacillus plantarum]	-	-	-	-	-	-	-
lp_1638	157.667	3.33333	74.8833	5.95667	-3.65207	2.73437e-11	2.47164e-10	yes	rimM	ribosome maturation factor RimM [Lactobacillus plantarum]	-	-	-	-	-	-	-
lp_1639	442.333	9	152.213	12.18	-3.64351	2.60314e-23	6.76443e-22	yes	trmD	tRNA (guanosine(37)-N1)-methyltransferase TrmD [Lactobacillus plantarum]	-	-	-	-	-	-	-
lp_1642	186.667	17.6667	147.16	52.22	-1.49471	3.81092e-05	0.000130455	yes	-	Gar-IM [Lactobacillus plantarum]	-	-	-	-	-	-	-
lp_1643	366.667	26.3333	13.64	3.77333	-1.85393	1.05922e-07	5.65213e-07	yes	-	mucus-binding protein [Lactobacillus plantarum]	-	-	-	-	-	-	-
lp_1645	14	0.333333	7.67667	0.826667	-3.2151	0.0056303	0.0116079	yes	-	alcohol dehydrogenase [Lactobacillus plantarum]	-	-	-	-	-	-	-
lp_1652	194.667	0.666667	34.2567	0.476667	-6.16726	2.6099e-23	6.76443e-22	yes	trpE	anthranilate synthase component I [Lactobacillus plantarum]	Metabolism	Amino acid metabolism;Global and Overview	ko01100//Metabolic pathways;ko01110//Biosynthesis of secondary metabolites;ko01130//Biosynthesis of antibiotics;ko01230//Biosynthesis of amino acids;ko00400//Phenylalanine, tyrosine and tryptophan biosynthesis	K01657	-	-	-
lp_1653	56.6667	0.666667	24.54	1.35333	-4.18055	2.79874e-08	1.61932e-07	yes	trpG	K01658 anthranilate synthase component II [Lactobacillus plantarum]	Metabolism	Global and Overview;Amino acid metabolism	ko01100//Metabolic pathways;ko01110//Biosynthesis of secondary metabolites;ko01130//Biosynthesis of antibiotics;ko01230//Biosynthesis of amino acids;ko00400//Phenylalanine, tyrosine and tryptophan biosynthesis	K01658	-	-	-
lp_1654	286.667	1.33333	69.4267	1.34333	-5.6916	1.12342e-24	3.31801e-23	yes	trpD	anthranilate phosphoribosyltransferase [Lactobacillus plantarum]	Metabolism	Global and Overview;Amino acid metabolism	ko01100//Metabolic pathways;ko01110//Biosynthesis of secondary metabolites;ko01130//Biosynthesis of antibiotics;ko01230//Biosynthesis of amino acids;ko00400//Phenylalanine, tyrosine and tryptophan biosynthesis	K00766	-	-	-
lp_1655	201	3.66667	64.0533	4.61	-3.79643	3.48758e-13	4.04495e-12	yes	trpC	indole-3-glycerol-phosphate synthase [Lactobacillus plantarum]	Metabolism	Global and Overview;Amino acid metabolism	ko01100//Metabolic pathways;ko01110//Biosynthesis of secondary metabolites;ko01130//Biosynthesis of antibiotics;ko01230//Biosynthesis of amino acids;ko00400//Phenylalanine, tyrosine and tryptophan biosynthesis	K01609	-	-	-
lp_1656	151	2	59.6067	3	-4.31244	1.77305e-13	2.12382e-12	yes	trpF	N-(5'-phosphoribosyl)anthranilate isomerase [Lactobacillus plantarum]	Metabolism	Global and Overview;Amino acid metabolism	ko01100//Metabolic pathways;ko01110//Biosynthesis of secondary metabolites;ko01130//Biosynthesis of antibiotics;ko01230//Biosynthesis of amino acids;ko00400//Phenylalanine, tyrosine and tryptophan biosynthesis	K01817	-	-	-
lp_1657	896	8.66667	187.023	7.07	-4.72536	2.4396e-31	1.19165e-29	yes	trpA	tryptophan synthase subunit beta [Lactobacillus plantarum]	Metabolism	Amino acid metabolism;Global and Overview	ko01100//Metabolic pathways;ko01110//Biosynthesis of secondary metabolites;ko01130//Biosynthesis of antibiotics;ko01230//Biosynthesis of amino acids;ko00260//Glycine, serine and threonine metabolism;ko00400//Phenylalanine, tyrosine and tryptophan biosynthesis	K01696	-	-	-
lp_1658	477.333	9.33333	143.54	11.4333	-3.65013	1.26243e-16	2.07007e-15	yes	trpB	tryptophan synthase subunit alpha [Lactobacillus plantarum JDM1] [Lactobacillus plantarum]	Metabolism	Global and Overview;Amino acid metabolism	ko01100//Metabolic pathways;ko01110//Biosynthesis of secondary metabolites;ko01130//Biosynthesis of antibiotics;ko01230//Biosynthesis of amino acids;ko00260//Glycine, serine and threonine metabolism;ko00400//Phenylalanine, tyrosine and tryptophan biosynthesis	K01695	-	-	-
lp_1659	972	59.3333	457.047	105.637	-2.11323	2.06282e-10	1.64766e-09	yes	ywoC	amidase [Lactobacillus plantarum]	-	-	-	-	-	-	-
lp_1660	1634	62.3333	430.55	62.6067	-2.78179	2.10801e-17	3.76466e-16	yes	zta1	alcohol dehydrogenase [Lactobacillus plantarum]	-	-	-	-	-	-	-
lp_1662	13.6667	0.333333	7.74333	0.91	-3.08902	0.00831871	0.0165462	yes	ybbJ	acetyltransferase [Lactobacillus plantarum]	-	-	-	-	-	-	-
lp_1663	50.6667	1.33333	10.7967	0.956667	-3.49643	3.11083e-06	1.33022e-05	yes	-	integral membrane protein [Lactobacillus plantarum 4_3] [Lactobacillus plantarum]	-	-	-	-	-	-	-
lp_1664	95.6667	5	21.0233	4.44	-2.24336	6.04741e-06	2.44593e-05	yes	yxeP	amidohydrolase [Lactobacillus plantarum]	-	-	-	-	-	-	-
lp_1668	190	6.33333	61.5	7.73	-2.99205	2.78472e-12	2.94716e-11	yes	vdlC	short-chain dehydrogenase/reductase [Lactobacillus plantarum]	-	-	-	-	-	-	-
lp_1674	192	10	78.5733	12.98	-2.59775	8.17119e-06	3.22673e-05	yes	fabG1	3-oxoacyl-ACP reductase [Lactobacillus plantarum]	Metabolism	Lipid metabolism;Global and Overview;Metabolism of cofactors and vitamins	ko01100//Metabolic pathways;ko00061//Fatty acid biosynthesis;ko01212//Fatty acid metabolism;ko00780//Biotin metabolism;ko01040//Biosynthesis of unsaturated fatty acids	K00059	-	-	-
lp_1675	702	77.3333	173.27	61.86	-1.48594	0.00520684	0.0108353	yes	fabF	beta-ketoacyl-[acyl-carrier-protein] synthase II [Lactobacillus plantarum]	Metabolism	Metabolism of cofactors and vitamins;Global and Overview;Lipid metabolism	ko01100//Metabolic pathways;ko00061//Fatty acid biosynthesis;ko01212//Fatty acid metabolism;ko00780//Biotin metabolism	K09458	-	-	-
lp_1676	182.667	13.3333	119.17	27.86	-2.09675	0.000434696	0.00116102	yes	accB2	acetyl-CoA carboxylase biotin carboxyl carrier protein subunit [Lactobacillus plantarum]	Metabolism	Lipid metabolism;Global and Overview;Carbohydrate metabolism	ko01100//Metabolic pathways;ko01110//Biosynthesis of secondary metabolites;ko01130//Biosynthesis of antibiotics;ko01120//Microbial metabolism in diverse environments;ko01200//Carbon metabolism;ko00620//Pyruvate metabolism;ko00640//Propanoate metabolism;ko00061//Fatty acid biosynthesis;ko01212//Fatty acid metabolism	K02160	-	-	-
lp_1677	42.3333	3	30.0867	6.78667	-2.14835	0.00499071	0.0104677	yes	fabZ2	beta-hydroxyacyl-ACP dehydratase [Lactobacillus plantarum]	Metabolism	Lipid metabolism;Global and Overview;Metabolism of cofactors and vitamins	ko01100//Metabolic pathways;ko00061//Fatty acid biosynthesis;ko01212//Fatty acid metabolism;ko00780//Biotin metabolism	K02372	-	-	-
lp_1678	777.667	80.6667	172.053	57.1833	-1.58919	0.00385445	0.00831095	yes	accC2	acetyl-CoA carboxylase biotin carboxylase subunit [Lactobacillus plantarum]	Metabolism	Global and Overview;Carbohydrate metabolism;Lipid metabolism	ko01100//Metabolic pathways;ko01110//Biosynthesis of secondary metabolites;ko01130//Biosynthesis of antibiotics;ko01120//Microbial metabolism in diverse environments;ko01200//Carbon metabolism;ko00620//Pyruvate metabolism;ko00640//Propanoate metabolism;ko00061//Fatty acid biosynthesis;ko01212//Fatty acid metabolism	K01961	-	-	-
lp_1679	469.333	48	169.253	55.32	-1.61331	0.00402975	0.00866687	yes	accD2	acetyl-CoA carboxylase carboxyltransferase subunit beta [Lactobacillus plantarum]	Metabolism	Lipid metabolism;Carbohydrate metabolism;Global and Overview	ko01100//Metabolic pathways;ko01110//Biosynthesis of secondary metabolites;ko01130//Biosynthesis of antibiotics;ko01120//Microbial metabolism in diverse environments;ko01200//Carbon metabolism;ko00620//Pyruvate metabolism;ko00640//Propanoate metabolism;ko00061//Fatty acid biosynthesis;ko01212//Fatty acid metabolism	K01963	-	-	-
lp_1681	284.333	21.3333	113.73	28.0967	-2.01714	0.000339896	0.000940453	yes	fabI	enoyl-[acyl-carrier-protein] reductase [Lactobacillus plantarum]	Metabolism	Lipid metabolism;Global and Overview;Metabolism of cofactors and vitamins	ko01100//Metabolic pathways;ko00061//Fatty acid biosynthesis;ko01212//Fatty acid metabolism;ko00780//Biotin metabolism	K00208	-	-	-
lp_1682	884.667	66.6667	501.443	117.32	-2.09564	0.000551603	0.00144143	yes	lpa-14	4'-phosphopantetheinyl transferase [Lactobacillus plantarum]	Metabolism	Metabolism of cofactors and vitamins	ko00770//Pantothenate and CoA biosynthesis	K06133	-	-	-
lp_1689	51.6667	4	7.82667	2.37667	-1.71946	0.00130586	0.00313802	yes	stp	MFS transporter [Lactobacillus plantarum]	-	-	-	-	-	-	-
lp_1690	1992.67	2117.67	593.52	2403.17	2.01757	8.10055e-13	9.10416e-12	yes	-	integral membrane protein [Lactobacillus plantarum JDM1] [Lactobacillus plantarum]	-	-	-	-	-	-	-
lp_1696	472.667	4.66667	108.233	4.05333	-4.73889	6.66663e-27	2.28827e-25	yes	cfa1	cyclopropane-fatty-acyl-phospholipid synthase [Lactobacillus plantarum WCFS1] [Lactobacillus plantarum]	-	-	-	-	-	GO:0003824//catalytic activity;GO:0008757//S-adenosylmethionine-dependent methyltransferase activity;GO:0016741//transferase activity, transferring one-carbon groups;GO:0008168//methyltransferase activity;GO:0016740//transferase activity	GO:0044710//single-organism metabolic process;GO:0044699//single-organism process;GO:0008152//metabolic process;GO:0044238//primary metabolic process;GO:0071704//organic substance metabolic process;GO:0006629//lipid metabolic process
lp_1701	792	75.3333	412.557	160.98	-1.35771	3.59057e-05	0.000123914	yes	MJ0531	universal stress protein UspA [Lactobacillus plantarum]	-	-	-	-	-	-	-
lp_1702	742.667	61.6667	521.5	157.857	-1.72405	5.34362e-05	0.000174907	yes	yhaI	membrane protein [Lactobacillus plantarum WCFS1] [Lactobacillus plantarum]	-	-	-	-	-	-	-
lp_1703	477.667	46.6667	129.04	50.43	-1.35546	3.21038e-05	0.000112011	yes	dagK	Diacylglycerol kinase family protein [Lactobacillus plantarum ZJ316] [Lactobacillus plantarum]	-	-	-	-	-	GO:0016772//transferase activity, transferring phosphorus-containing groups;GO:0016740//transferase activity;GO:0003824//catalytic activity;GO:0016301//kinase activity	GO:0044700//single organism signaling;GO:0023052//signaling;GO:0007186//G-protein coupled receptor signaling pathway;GO:0050794//regulation of cellular process;GO:0009987//cellular process;GO:0050789//regulation of biological process;GO:0044699//single-organism process;GO:0007165//signal transduction;GO:0044237//cellular metabolic process;GO:0007154//cell communication;GO:0050896//response to sti…
lp_1704	44	2.33333	45.2833	8.40333	-2.42995	0.000174706	0.000510435	yes	-	integral membrane protein [Lactobacillus plantarum JDM1] [Lactobacillus plantarum]	-	-	-	-	-	-	-
lp_1706	50.3333	2.33333	55.66	8.27	-2.75068	0.000556428	0.00145255	yes	ywzA	membrane protein [Lactobacillus plantarum WCFS1] [Lactobacillus plantarum]	-	-	-	-	-	-	-
lp_1708	72	2.33333	84.58	9.94667	-3.08803	9.20036e-08	4.95185e-07	yes	lp_1708	CsbD-like protein [Lactobacillus plantarum subsp. plantarum ATCC 14917 = JCM 1149 = CGMCC 1.2437] [Lactobacillus plantarum]	-	-	-	-	-	-	-
lp_1709	291.333	32	264.67	118.23	-1.1626	0.00042185	0.00113266	yes	-	membrane protein [Lactobacillus plantarum WCFS1] [Lactobacillus plantarum]	-	-	-	-	-	-	-
lp_1713	3015	86.3333	596.58	63.2267	-3.23811	2.54334e-27	8.97235e-26	yes	lysA	diaminopimelate decarboxylase [Lactobacillus plantarum WCFS1] [Lactobacillus plantarum]	Metabolism	Global and Overview;Amino acid metabolism	ko01100//Metabolic pathways;ko01110//Biosynthesis of secondary metabolites;ko01130//Biosynthesis of antibiotics;ko01120//Microbial metabolism in diverse environments;ko01230//Biosynthesis of amino acids;ko00300//Lysine biosynthesis	K01586	-	GO:0003824//catalytic activity;GO:0016829//lyase activity;GO:0016831//carboxy-lyase activity;GO:0016830//carbon-carbon lyase activity;GO:0005488//binding;GO:0043167//ion binding;GO:0043168//anion binding	GO:1901605//alpha-amino acid metabolic process;GO:0043436//oxoacid metabolic process;GO:0044249//cellular biosynthetic process;GO:0009085//lysine biosynthetic process;GO:0009987//cellular process;GO:0044710//single-organism metabolic process;GO:0008652//cellular amino acid biosynthetic process;GO:1901576//organic substance biosynthetic process;GO:0009066//aspartate family amino acid metabolic pro…
lp_1716	989.333	140.333	347.2	172.847	-1.00627	0.00175965	0.00408785	yes	APE_0955	potassium/ion channel protein [Lactobacillus plantarum WCFS1] [Lactobacillus plantarum]	-	-	-	-	-	-	-
lp_1717	41.3333	2.33333	32.2333	6.97333	-2.20863	0.00412693	0.00881614	yes	-	membrane protein [Lactobacillus plantarum WHE 92] [Lactobacillus plantarum]	-	-	-	-	-	-	-
lp_1718	20.3333	1	17.6833	3.67667	-2.26592	0.0113352	0.0217952	yes	-	membrane protein [Lactobacillus plantarum WCFS1] [Lactobacillus plantarum]	-	-	-	-	-	-	-
lp_1721	2449.67	1.33333	446.433	0.953333	-8.87125	2.14317e-63	1.08873e-60	yes	gabT	aspartate aminotransferase family protein [Lactobacillus plantarum]	Metabolism	Amino acid metabolism;Metabolism of other amino acids;Global and Overview;Carbohydrate metabolism	ko01100//Metabolic pathways;ko01120//Microbial metabolism in diverse environments;ko00250//Alanine, aspartate and glutamate metabolism;ko00640//Propanoate metabolism;ko00650//Butanoate metabolism;ko00410//beta-Alanine metabolism	K00823	-	-	-
lp_1722	6262.67	21.6667	1015.46	13.5933	-6.22309	2.60433e-42	3.48158e-40	yes	yfnA	amino acid permease [Lactobacillus plantarum]	-	-	-	-	-	-	-
lp_1732	436.667	52.3333	102.377	48.23	-1.08588	0.000834444	0.00210475	yes	idi1	isopentenyl-diphosphate delta-isomerase [Lactobacillus plantarum subsp. argentoratensis DSM 16365] [Lactobacillus plantarum]	Metabolism	Global and Overview;Metabolism of terpenoids and polyketides	ko01100//Metabolic pathways;ko01110//Biosynthesis of secondary metabolites;ko01130//Biosynthesis of antibiotics;ko00900//Terpenoid backbone biosynthesis	K01823	-	-	-
lp_1736	338.667	4.66667	329.337	15.2867	-4.42922	1.1199e-14	1.51306e-13	yes	-	hypothetical protein [Lactobacillus plantarum]	-	-	-	-	-	-	-
lp_1739	2686	319.667	556.81	255.973	-1.12119	4.44255e-05	0.000149458	yes	aspAT	aspartate aminotransferase [Lactobacillus plantarum]	-	-	-	-	-	-	-
lp_1741	334.333	32.6667	113.193	44.5033	-1.3468	0.000106243	0.000324739	yes	dnaD	DNA replication protein DnaD [Lactobacillus plantarum WCFS1] [Lactobacillus plantarum]	-	-	-	-	-	-	-
lp_1744	118	1	27.9767	0.85	-5.04062	4.75646e-15	6.71189e-14	yes	metN1	methionine import ATP-binding protein MetN 1 [Lactobacillus plantarum]	Environmental Information Processing	Membrane transport	ko02010//ABC transporters	K02071	-	-	-
lp_1745	136.667	0	53.15	0.001	-15.6978	2.31077e-21	5.58986e-20	yes	metI	D-methionine ABC transporter permease [Lactobacillus plantarum]	Environmental Information Processing	Membrane transport	ko02010//ABC transporters	K02072	-	-	-
lp_1746	333	0.666667	103.203	0.91	-6.82541	4.17998e-30	1.79952e-28	yes	yhcJ	metal ABC transporter substrate-binding protein [Lactobacillus plantarum]	Environmental Information Processing	Membrane transport	ko02010//ABC transporters	K02073	-	-	-
lp_1753	49.6667	5.66667	24.4433	9.61333	-1.34633	0.0173472	0.0314953	yes	lp_1753	UPF0398 protein [Lactobacillus plantarum ZJ316] [Lactobacillus plantarum]	-	-	-	-	-	-	-
lp_1759	92.6667	6.33333	17.1967	4.45667	-1.94809	2.69363e-05	9.60929e-05	yes	yebQ	MFS transporter [Lactobacillus plantarum]	-	-	-	-	-	-	-
lp_1760	108.667	4.66667	33.7733	6.05667	-2.47929	3.87622e-06	1.62737e-05	yes	yjfP	lipase/esterase [Lactobacillus plantarum]	-	-	-	-	-	-	-
lp_1764	424	16.6667	96.55	14.4167	-2.74354	9.10604e-12	8.76112e-11	yes	ykfA	LD-carboxypeptidase [Lactobacillus plantarum]	-	-	-	-	-	-	-
lp_1767	596.333	14.3333	111.03	10.51	-3.40111	1.28614e-20	2.89098e-19	yes	-	glycosyl hydrolase family 25 [Lactobacillus plantarum]	-	-	-	-	-	-	-
lp_1768	377.667	1.66667	87.4433	1.40667	-5.958	1.02747e-28	4.01504e-27	yes	mccF	LD-carboxypeptidase [Lactobacillus plantarum]	-	-	-	-	-	-	-
lp_1770	1093.33	31.6667	386.063	40.72	-3.24503	2.93501e-19	6.1611e-18	yes	-	membrane protein [Lactobacillus plantarum WCFS1] [Lactobacillus plantarum]	-	-	-	-	-	-	-
lp_1771	1171	28.3333	416.28	38.7333	-3.42591	5.47006e-13	6.20266e-12	yes	rbsA	ABC transporter ATP-binding protein [Lactobacillus plantarum WCFS1] [Lactobacillus plantarum]	-	-	-	-	-	GO:0036094//small molecule binding;GO:0016462//pyrophosphatase activity;GO:0016787//hydrolase activity;GO:0032549//ribonucleoside binding;GO:0017111//nucleoside-triphosphatase activity;GO:0097367//carbohydrate derivative binding;GO:0016817//hydrolase activity, acting on acid anhydrides;GO:0016818//hydrolase activity, acting on acid anhydrides, in phosphorus-containing anhydrides;GO:0001883//purin…	-
lp_1774	31.3333	0.666667	9.44	0.76	-3.63472	3.1172e-05	0.000109209	yes	-	alpha/beta hydrolase [Lactobacillus plantarum]	-	-	-	-	-	-	-
lp_1778	305.667	42	222.317	107.647	-1.04631	0.00689287	0.0139839	yes	-	membrane protein [Lactobacillus plantarum WCFS1] [Lactobacillus plantarum]	-	-	-	-	-	-	-
lp_1780	31	1.66667	19.5233	3.40667	-2.51877	0.00885422	0.0175261	yes	lspA	signal peptidase II [Lactobacillus plantarum WCFS1] [Lactobacillus plantarum]	Genetic Information Processing	Folding, sorting and degradation	ko03060//Protein export	K03101	GO:0044425//membrane part;GO:0016020//membrane;GO:0031224//intrinsic component of membrane	GO:0016787//hydrolase activity;GO:0003824//catalytic activity	GO:0044238//primary metabolic process;GO:0043170//macromolecule metabolic process;GO:0019538//protein metabolic process;GO:0071704//organic substance metabolic process;GO:0008152//metabolic process
lp_1783	541	41.3333	138.74	36.7533	-1.91644	4.29378e-07	2.11361e-06	yes	pyrAA2	carbamoyl phosphate synthase small subunit [Lactobacillus plantarum]	Metabolism	Amino acid metabolism;Nucleotide metabolism;Global and Overview	ko01100//Metabolic pathways;ko00240//Pyrimidine metabolism;ko00250//Alanine, aspartate and glutamate metabolism	K01956	-	-	-
lp_1785	132	7	63.01	11.5967	-2.44187	3.76986e-06	1.5906e-05	yes	pgm5	histidine phosphatase family protein [Lactobacillus plantarum]	Metabolism	Global and Overview;Energy metabolism;Carbohydrate metabolism;Amino acid metabolism	ko01100//Metabolic pathways;ko01110//Biosynthesis of secondary metabolites;ko01130//Biosynthesis of antibiotics;ko01120//Microbial metabolism in diverse environments;ko01230//Biosynthesis of amino acids;ko01200//Carbon metabolism;ko00010//Glycolysis / Gluconeogenesis;ko00260//Glycine, serine and threonine metabolism;ko00680//Methane metabolism	K15634	-	-	-
lp_1786	51.6667	31.3333	28.78	73.82	1.35895	0.00442702	0.00937834	yes	fra	Intracellular iron chaperone frataxin [Lactobacillus plantarum]	-	-	-	-	-	-	-
lp_1787	103.667	6.33333	35.49	9.03	-1.97461	0.000510258	0.00134446	yes	cat	chloramphenicol O-acetyltransferase [Lactobacillus plantarum WCFS1] [Lactobacillus plantarum]	-	-	-	-	-	GO:0016740//transferase activity;GO:0008374//O-acyltransferase activity;GO:0016413//O-acetyltransferase activity;GO:0016407//acetyltransferase activity;GO:0016747//transferase activity, transferring acyl groups other than amino-acyl groups;GO:0016746//transferase activity, transferring acyl groups;GO:0003824//catalytic activity	-
lp_1789	82	8.66667	27.3067	11.45	-1.25391	0.0117989	0.0226013	yes	-	transcriptional regulator [Lactobacillus plantarum 2165] [Lactobacillus plantarum]	-	-	-	-	-	-	-
lp_1790	92.3333	9	53.33	17.8767	-1.57687	0.00325513	0.00713377	yes	nudF	phosphohydrolase [Lactobacillus plantarum]	-	-	-	-	-	-	-
lp_1792	12	0.333333	4.05	0.403333	-3.32788	0.00516684	0.0107837	yes	-	ABC transporter permease [Lactobacillus plantarum]	-	-	-	-	-	-	-
lp_1793	916	108	132.053	62.4633	-1.08004	0.000119418	0.000361529	yes	yloA	fibrinogen-binding family protein [Lactobacillus plantarum WCFS1] [Lactobacillus plantarum]	-	-	-	-	-	-	-
lp_1798	392	45.3333	144.077	60.8267	-1.24406	0.000195879	0.000567311	yes	-	membrane protein [Lactobacillus plantarum WCFS1] [Lactobacillus plantarum]	-	-	-	-	-	-	-
lp_1799	399.333	27.3333	139.903	37.7233	-1.8909	1.18104e-08	7.21117e-08	yes	-	Platelet binding protein GspB [Lactobacillus plantarum]	-	-	-	-	-	-	-
lp_1803	1063	16.3333	210.85	13.72	-3.94186	7.79866e-19	1.58469e-17	yes	yxaM	MFS transporter [Lactobacillus plantarum]	-	-	-	-	-	-	-
lp_1805	49.6667	1.66667	40.6333	5.29	-2.94132	2.46071e-05	8.90343e-05	yes	-	MULTISPECIES: hypothetical protein [Lactobacillus]	-	-	-	-	-	-	-
lp_1806	53	3.66667	45.6233	12.26	-1.89581	0.00262693	0.00588915	yes	-	GTP cyclohydrolase [Lactobacillus manihotivorans]	-	-	-	-	-	-	-
lp_1823	12.6667	0	8.82	0.001	-13.1066	0.000683062	0.00175217	yes	-	membrane protein [Lactobacillus plantarum WCFS1] [Lactobacillus plantarum]	-	-	-	-	-	-	-
lp_1835	8854.33	22849	4029.08	43927.4	3.4466	9.10254e-17	1.53116e-15	yes	msrA2	protein-methionine-S-oxide reductase [Lactobacillus plantarum WCFS1] [Lactobacillus plantarum]	-	-	-	-	-	-	-
lp_1836	6119.33	7981	3507.37	18233.8	2.37815	3.87643e-14	5.02354e-13	yes	mrsB	methionine-R-sulfoxide reductase [Lactobacillus plantarum subsp. plantarum ATCC 14917 = JCM 1149 = CGMCC 1.2437] [Lactobacillus plantarum]	-	-	-	-	-	-	-
lp_1846	210.333	25	101.93	44.11	-1.2084	0.000483311	0.00128143	yes	hslV	ATP-dependent protease HslV [Lactobacillus plantarum WCFS1] [Lactobacillus plantarum]	-	-	-	-	GO:0000502//proteasome complex;GO:0005622//intracellular;GO:0044464//cell part;GO:0031597//cytosolic proteasome complex;GO:0044444//cytoplasmic part;GO:0044445//cytosolic part;GO:0043234//protein complex;GO:0005737//cytoplasm;GO:0032991//macromolecular complex;GO:0005623//cell;GO:0005829//cytosol;GO:0044424//intracellular part	GO:0003824//catalytic activity;GO:0005488//binding;GO:0016787//hydrolase activity;GO:0043167//ion binding;GO:0008233//peptidase activity;GO:0070011//peptidase activity, acting on L-amino acid peptides;GO:0004175//endopeptidase activity;GO:0043169//cation binding	GO:0019538//protein metabolic process;GO:0008152//metabolic process;GO:0009056//catabolic process;GO:0071704//organic substance metabolic process;GO:0009057//macromolecule catabolic process;GO:0006508//proteolysis;GO:0043170//macromolecule metabolic process;GO:1901575//organic substance catabolic process;GO:0044238//primary metabolic process
lp_1852	269	20.6667	75.6333	23.1267	-1.70946	0.000117814	0.000357097	yes	dprA	DNA processing protein DprA [Lactobacillus plantarum]	-	-	-	-	-	-	-
lp_1856	102.667	11.3333	23	9.55667	-1.26705	0.00163769	0.00383508	yes	yxjH	5-methyltetrahydropteroyltriglutamate-homocysteine methyltransferase (cobalamine-independent methonine synthase) [Lactobacillus plantarum WCFS1] [Lactobacillus plantarum]	-	-	-	-	-	GO:0003824//catalytic activity	GO:0008152//metabolic process
lp_1859	380.667	17.6667	143.673	24.3533	-2.5606	1.5469e-13	1.889e-12	yes	Steap3	NADP oxidoreductase [Lactobacillus plantarum]	-	-	-	-	-	-	-
lp_1860	272.333	15	66.37	14.0033	-2.24476	4.4412e-10	3.35734e-09	yes	NGR_a00990	luciferase [Lactobacillus plantarum]	-	-	-	-	-	-	-
lp_1863	346.333	28.6667	63.5233	19.11	-1.73296	1.31078e-06	6.05342e-06	yes	bmr3	MFS transporter [Lactobacillus plantarum]	-	-	-	-	-	-	-
lp_1864	1029	70	175.627	45.69	-1.94256	4.51921e-12	4.59152e-11	yes	ctpA	peptidase S41 [Lactobacillus plantarum]	-	-	-	-	-	-	-
lp_1866	120.667	15.6667	46.8467	23.3667	-1.00349	0.00746009	0.0150267	yes	ypmS	extracellular protein [Lactobacillus plantarum WCFS1] [Lactobacillus plantarum]	-	-	-	-	-	-	-
lp_1867	248.667	20.3333	66.7867	20.7733	-1.68483	1.96381e-06	8.65984e-06	yes	lipC	ethanolamine utilization protein EutQ [Lactobacillus plantarum]	-	-	-	-	-	-	-
lp_1868	1904.67	253.667	593.81	284.153	-1.06333	0.000457812	0.001217	yes	SP_1112	DegV family protein [Lactobacillus plantarum WCFS1] [Lactobacillus plantarum]	-	-	-	-	-	-	-
lp_1869	533.333	21.6667	284.84	43.6467	-2.70621	3.02424e-16	4.77115e-15	yes	dfrA	dihydrofolate reductase [Lactobacillus plantarum]	Metabolism	Global and Overview;Metabolism of cofactors and vitamins	ko01100//Metabolic pathways;ko00790//Folate biosynthesis;ko00670//One carbon pool by folate	K00287	-	-	-
lp_1871	2263	176.667	311.403	88.8767	-1.80891	4.42844e-10	3.35734e-09	yes	yfmR	ABC transporter ATP-binding protein [Lactobacillus plantarum]	-	-	-	-	-	-	-
lp_1872	1182	811.333	705.483	1754.68	1.31453	6.98085e-05	0.000224164	yes	-	Conserved protein [Lactobacillus rhamnosus GG] [Lactobacillus rhamnosus]	-	-	-	-	-	-	-
lp_1873	1742	203.667	363.937	164.133	-1.14882	2.15887e-05	7.94713e-05	yes	cca	CCA-adding enzyme [Lactobacillus plantarum]	-	-	-	-	-	-	-
lp_1881	1884.67	115	367.927	85.17	-2.111	8.17442e-14	1.03627e-12	yes	der	ribosome biogenesis GTPase Der [Lactobacillus plantarum]	-	-	-	-	-	-	-
lp_1883	1834	198.667	696.637	280.417	-1.31283	1.72817e-06	7.7281e-06	yes	cmk	cytidylate kinase [Lactobacillus plantarum]	Metabolism	Global and Overview;Nucleotide metabolism	ko01100//Metabolic pathways;ko00240//Pyrimidine metabolism	K00945	-	-	-
lp_1885	655	40	110.81	27.26	-2.02323	1.71789e-09	1.19875e-08	yes	recQ2	ATP-dependent DNA helicase RecQ [Lactobacillus plantarum]	Genetic Information Processing	Folding, sorting and degradation	ko03018//RNA degradation	K03654	-	-	-
lp_1886	463.333	19.3333	107.913	18.03	-2.5814	1.56994e-12	1.71881e-11	yes	-	hypothetical protein [Lactobacillus plantarum]	-	-	-	-	-	-	-
lp_1888	321.667	25.6667	121.08	34.1867	-1.82445	2.98675e-07	1.51122e-06	yes	rluB	ribosomal large subunit pseudouridine synthase B [Lactobacillus plantarum]	-	-	-	-	-	-	-
lp_1889	298.667	25	124.313	41.54	-1.58141	1.20273e-06	5.58489e-06	yes	scpB	transcription regulator [Lactobacillus plantarum]	-	-	-	-	-	-	-
lp_1890	164.667	9.66667	51.7033	12.4433	-2.05488	1.09516e-06	5.10404e-06	yes	scpA	segregation and condensation protein A [Lactobacillus plantarum]	-	-	-	-	-	-	-
lp_1891	49.3333	0.666667	31.6433	1.81333	-4.12519	9.4705e-08	5.07491e-07	yes	-	Riboflavin biosynthesis protein RibT [Lactobacillus plantarum ZJ316] [Lactobacillus plantarum]	-	-	-	-	-	-	-
lp_1892	300.333	33.6667	91.2267	37.36	-1.28796	0.000149332	0.000444472	yes	xerD	tyrosine recombinase XerD subunit [Lactobacillus plantarum]	-	-	-	-	-	-	-
lp_1894	158.333	17.3333	97.6533	37.3067	-1.38824	0.00206776	0.00471887	yes	lp_1894	membrane protein [Lactobacillus plantarum WCFS1] [Lactobacillus plantarum]	-	-	-	-	GO:0016021//integral component of membrane;GO:0031224//intrinsic component of membrane;GO:0016020//membrane;GO:0044425//membrane part	-	-
lp_1897	21302.3	11931	3147.83	6623.75	1.07329	0.000205719	0.000593105	yes	pyk	pyruvate kinase [Lactobacillus plantarum]	Metabolism	Carbohydrate metabolism;Global and Overview;Nucleotide metabolism	ko01100//Metabolic pathways;ko01110//Biosynthesis of secondary metabolites;ko01130//Biosynthesis of antibiotics;ko01120//Microbial metabolism in diverse environments;ko01230//Biosynthesis of amino acids;ko01200//Carbon metabolism;ko00230//Purine metabolism;ko00010//Glycolysis / Gluconeogenesis;ko00620//Pyruvate metabolism	K00873	-	-	-
lp_1899	7717.33	862.333	568.95	252.88	-1.16985	5.01302e-05	0.000166446	yes	dnaE	DNA polymerase III subunit alpha [Lactobacillus plantarum]	Metabolism;Genetic Information Processing	Global and Overview;Nucleotide metabolism;Replication and repair	ko01100//Metabolic pathways;ko00230//Purine metabolism;ko00240//Pyrimidine metabolism;ko03440//Homologous recombination;ko03430//Mismatch repair;ko03030//DNA replication	K02337	-	-	-
lp_1900	469.667	30.6667	556.123	146.73	-1.92224	9.42472e-06	3.68857e-05	yes	-	membrane protein [Lactobacillus plantarum]	-	-	-	-	-	-	-
lp_1904	5698.33	4146	1179.96	3286	1.47759	1.91047e-07	9.90327e-07	yes	pepT	peptidase T [Lactobacillus plantarum]	-	-	-	-	-	-	-
lp_1908	260	24.6667	52.55	20.4833	-1.35924	0.00010163	0.000312518	yes	-	membrane protein [Lactobacillus plantarum]	-	-	-	-	-	-	-
lp_1911	640.667	345.333	305.753	676.683	1.14611	0.000350766	0.000968213	yes	-	MarR family transcriptional regulator [Lactobacillus plantarum]	-	-	-	-	-	-	-
lp_1912	102.667	4004.67	11.9767	1660.03	7.11484	9.64994e-48	2.04257e-45	yes	pps	phosphoenolpyruvate synthase [Lactobacillus plantarum]	Metabolism	Global and Overview;Carbohydrate metabolism;Energy metabolism	ko01100//Metabolic pathways;ko01120//Microbial metabolism in diverse environments;ko01200//Carbon metabolism;ko00620//Pyruvate metabolism;ko00680//Methane metabolism	K01007	-	-	-
lp_1914	1060	134	509.207	243.53	-1.06415	9.52997e-05	0.000295197	yes	yetL	MarR family transcriptional regulator [Lactobacillus plantarum]	-	-	-	-	-	-	-
lp_1920	24.6667	22	5.03	17.2467	1.77769	0.0002608	0.00074466	yes	enoA2	enolase [Lactobacillus plantarum]	Metabolism;Genetic Information Processing	Carbohydrate metabolism;Energy metabolism;Global and Overview;Folding, sorting and degradation	ko01100//Metabolic pathways;ko01110//Biosynthesis of secondary metabolites;ko01130//Biosynthesis of antibiotics;ko01120//Microbial metabolism in diverse environments;ko01230//Biosynthesis of amino acids;ko01200//Carbon metabolism;ko00010//Glycolysis / Gluconeogenesis;ko00680//Methane metabolism;ko03018//RNA degradation	K01689	-	-	-
lp_1923	2484.67	199.333	560.1	168.687	-1.73134	2.53631e-10	2.00069e-09	yes	dapE1	succinyl-diaminopimelate desuccinylase [Lactobacillus plantarum]	Metabolism	Global and Overview;Amino acid metabolism	ko01100//Metabolic pathways;ko01120//Microbial metabolism in diverse environments;ko01230//Biosynthesis of amino acids;ko00300//Lysine biosynthesis	K01439	-	-	-
lp_1925	487.333	62.6667	74.6033	36.6267	-1.02635	0.000344939	0.000953368	yes	nox3	NADH oxidase [Lactobacillus plantarum]	-	-	-	-	-	-	-
lp_1926	129.667	8.66667	41.33	11.3	-1.87087	3.44439e-05	0.000119355	yes	glcR	DeoR family transcriptional regulator [Lactobacillus plantarum]	-	-	-	-	-	-	-
lp_1927	94.3333	4.33333	37.85	7.09	-2.41644	1.01149e-05	3.95258e-05	yes	mutT	phosphohydrolase [Lactobacillus plantarum]	-	-	-	-	-	-	-
lp_1928	579.333	42	346.617	101.91	-1.76605	5.90341e-08	3.27394e-07	yes	spx2	ArsR family transcriptional regulator [Lactobacillus plantarum]	-	-	-	-	-	-	-
lp_1929	41.6667	1	24.1833	2.35667	-3.35919	0.000876988	0.00219679	yes	-	DUF1722 domain-containing protein [Lactobacillus plantarum]	-	-	-	-	-	-	-
lp_1930	108.333	8.33333	46.06	12.4967	-1.88197	4.74624e-05	0.000158416	yes	-	oxidoreductase [Lactobacillus plantarum]	-	-	-	-	-	-	-
lp_1935	119	11.6667	35.8133	13.0067	-1.46125	0.000550839	0.00144143	yes	-	alpha/beta hydrolase [Lactobacillus plantarum]	-	-	-	-	-	-	-
lp_1938	69.6667	5	19.53	5.27667	-1.88799	0.000148818	0.000443659	yes	hcaR	LysR family transcriptional regulator [Lactobacillus plantarum]	-	-	-	-	-	-	-
lp_1944	64.6667	5.66667	21.7033	7.11	-1.61	0.000788383	0.0019965	yes	-	multidrug ABC transporter permease [Lactobacillus plantarum]	-	-	-	-	-	-	-
lp_1945	43.6667	1.33333	12.1367	1.37	-3.14712	1.46267e-05	5.59517e-05	yes	yvfR	multidrug ABC transporter ATP-binding protein [Lactobacillus plantarum]	-	-	-	-	-	-	-
lp_1956	249.667	16	59.8267	14.7733	-2.01779	5.43103e-09	3.51013e-08	yes	-	ABC transporter permease [Lactobacillus plantarum]	-	-	-	-	-	-	-
lp_1957	249.667	17	58.72	15.39	-1.93186	3.49245e-08	1.99344e-07	yes	-	ABC transporter permease [Lactobacillus plantarum]	-	-	-	-	-	-	-
lp_1958	196.333	22.3333	58.4533	25.3367	-1.20606	0.00132001	0.00316902	yes	ytrB	acetoin ABC transporter ATP-binding protein [Lactobacillus plantarum]	-	-	-	-	-	-	-
lp_1959	33.6667	0.666667	21.2767	1.57333	-3.75738	1.44553e-05	5.5463e-05	yes	ytrA	GntR family transcriptional regulator [Lactobacillus plantarum]	-	-	-	-	-	-	-
lp_1968	154.667	16	95.5967	37.1967	-1.36179	0.00015063	0.00044644	yes	dgk	UDP kinase [Lactobacillus plantarum]	Metabolism	Glycan biosynthesis and metabolism	ko00550//Peptidoglycan biosynthesis	K00887	-	-	-
lp_1972	5904.67	255	3358.43	550.397	-2.60924	4.04387e-17	7.03522e-16	yes	AIM41	YqeY-like protein [Lactobacillus plantarum subsp. plantarum ATCC 14917 = JCM 1149 = CGMCC 1.2437] [Lactobacillus plantarum]	-	-	-	-	-	-	-
lp_1973	356	17.6667	461.73	88.63	-2.38118	9.22266e-11	7.75681e-10	yes	rpsU	30S ribosomal protein S21 [Lactobacillus plantarum WCFS1] [Lactobacillus plantarum]	Genetic Information Processing	Translation	ko03010//Ribosome	K02970	GO:0044464//cell part;GO:0032991//macromolecular complex;GO:1990904//ribonucleoprotein complex;GO:0030529//intracellular ribonucleoprotein complex;GO:0005622//intracellular;GO:0044424//intracellular part;GO:0005623//cell	-	GO:0008152//metabolic process;GO:0071704//organic substance metabolic process;GO:0043170//macromolecule metabolic process;GO:0010467//gene expression
lp_1978	833	73.6667	248.25	81.4967	-1.60698	8.91602e-09	5.59177e-08	yes	yitT	membrane protein [Lactobacillus plantarum]	-	-	-	-	-	-	-
lp_1979	409	5.33333	187.027	9.39	-4.31598	7.52924e-23	1.93174e-21	yes	msrA3	peptide-methionine (S)-S-oxide reductase [Lactobacillus plantarum]	-	-	-	-	-	-	-
lp_1981	1136.33	83	248.373	63.4933	-1.96783	3.26822e-08	1.87388e-07	yes	hisS	histidyl-tRNA synthetase [Lactobacillus paraplantarum DSM 10667] [Lactobacillus paraplantarum]	Genetic Information Processing	Translation	ko00970//Aminoacyl-tRNA biosynthesis	K01892	GO:0044424//intracellular part;GO:0005623//cell;GO:0005622//intracellular;GO:0044464//cell part	GO:0001882//nucleoside binding;GO:0097159//organic cyclic compound binding;GO:0001883//purine nucleoside binding;GO:1901363//heterocyclic compound binding;GO:0036094//small molecule binding;GO:0016874//ligase activity;GO:0005488//binding;GO:0003824//catalytic activity;GO:0016875//ligase activity, forming carbon-oxygen bonds;GO:0004812//aminoacyl-tRNA ligase activity;GO:0016876//ligase activity, f…	GO:0009059//macromolecule biosynthetic process;GO:0043039//tRNA aminoacylation;GO:0043436//oxoacid metabolic process;GO:0019752//carboxylic acid metabolic process;GO:0006412//translation;GO:0044267//cellular protein metabolic process;GO:0006082//organic acid metabolic process;GO:0016070//RNA metabolic process;GO:0071704//organic substance metabolic process;GO:0006807//nitrogen compound metabolic …
lp_1983	209	14.3333	60.7233	16.04	-1.92058	1.58154e-06	7.12253e-06	yes	At3g61080	aminoglycoside phosphotransferase [Lactobacillus plantarum]	-	-	-	-	-	-	-
lp_1985	594	46	240.157	72.7833	-1.7223	4.64424e-08	2.60406e-07	yes	gph	HAD superfamily hydrolase [Lactobacillus plantarum]	-	-	-	-	-	-	-
lp_1986	1378	78.6667	783.337	172.713	-2.18125	2.39976e-16	3.85785e-15	yes	dtd	D-aminoacyl-tRNA deacylase [Lactobacillus plantarum]	-	-	-	-	-	-	-
lp_1988	530.667	33.3333	402.073	97.88	-2.03837	1.00282e-09	7.19796e-09	yes	-	membrane protein [Lactobacillus plantarum WCFS1] [Lactobacillus plantarum]	-	-	-	-	-	-	-
lp_1989	424.667	28.6667	140.857	37.27	-1.91814	2.18985e-09	1.49522e-08	yes	rsmE	16S rRNA (uracil(1498)-N(3))-methyltransferase [Lactobacillus plantarum]	-	-	-	-	-	-	-
lp_1990	1100.67	122	318.577	125.32	-1.34602	2.24166e-05	8.20435e-05	yes	prmA	ribosomal protein L11 methyltransferase [Lactobacillus plantarum]	-	-	-	-	-	-	-
lp_1992	27.6667	1.66667	22.5633	5.51667	-2.03211	0.0113338	0.0217952	yes	-	transcriptional regulator, Spx/MgsR family [Lactobacillus animalis]	-	-	-	-	-	-	-
lp_2016	45426.3	5269	8926.03	3940.17	-1.17976	0.000644815	0.00166277	yes	dltD	D-alanyl-lipoteichoic acid biosynthesis protein DltD [Lactobacillus plantarum]	Environmental Information Processing	Signal transduction	ko02020//Two-component system	K03740	-	-	-
lp_2017	283.667	20.3333	301.347	81.5133	-1.88632	1.59626e-06	7.17609e-06	yes	dltC1	D-alanine--poly(phosphoribitol) ligase subunit 2 [Lactobacillus plantarum WCFS1] [Lactobacillus plantarum]	Environmental Information Processing;Metabolism	Metabolism of other amino acids;Signal transduction	ko02020//Two-component system;ko00473//D-Alanine metabolism	K14188	-	GO:0016874//ligase activity;GO:0016875//ligase activity, forming carbon-oxygen bonds;GO:0032550//purine ribonucleoside binding;GO:1901363//heterocyclic compound binding;GO:0032549//ribonucleoside binding;GO:0001882//nucleoside binding;GO:0001883//purine nucleoside binding;GO:0005488//binding;GO:0097159//organic cyclic compound binding;GO:0003824//catalytic activity;GO:0097367//carbohydrate deriva…	GO:0044763//single-organism cellular process;GO:0071840//cellular component organization or biogenesis;GO:0009987//cellular process;GO:0044699//single-organism process;GO:0044281//small molecule metabolic process;GO:0044260//cellular macromolecule metabolic process;GO:0044283//small molecule biosynthetic process;GO:0042546//cell wall biogenesis;GO:1901137//carbohydrate derivative biosynthetic pro…
lp_2018	14973.7	1603.67	3196.13	1270.68	-1.33073	2.54646e-05	9.17449e-05	yes	dltB	D-alanyl-lipoteichoic acid biosynthesis protein DltB [Lactobacillus plantarum]	Environmental Information Processing	Signal transduction	ko02020//Two-component system	K03739	-	-	-
lp_2021	762.333	30.6667	187.033	24.5433	-2.92989	3.96817e-10	3.02677e-09	yes	pbpX2	peptidase S12 [Lactobacillus plantarum]	-	-	-	-	-	-	-
lp_2032	311.667	25.6667	84.6867	27.32	-1.63218	1.41012e-06	6.45351e-06	yes	truB	tRNA pseudouridine(55) synthase TruB [Lactobacillus plantarum]	-	-	-	-	-	-	-
lp_2033	2322.33	27	1054.46	47.0933	-4.48484	1.02972e-08	6.36374e-08	yes	aroI	shikimate kinase [Lactobacillus plantarum]	Metabolism	Amino acid metabolism;Global and Overview	ko01100//Metabolic pathways;ko01110//Biosynthesis of secondary metabolites;ko01130//Biosynthesis of antibiotics;ko01230//Biosynthesis of amino acids;ko00400//Phenylalanine, tyrosine and tryptophan biosynthesis	K00891	-	-	-
lp_2034	4328.67	13	945.2	10.86	-6.44352	1.20278e-14	1.61644e-13	yes	tyrA	prephenate dehydrogenase [Lactobacillus plantarum]	Metabolism	Amino acid metabolism;Biosynthesis of other secondary metabolites;Global and Overview	ko01100//Metabolic pathways;ko01110//Biosynthesis of secondary metabolites;ko01130//Biosynthesis of antibiotics;ko01230//Biosynthesis of amino acids;ko00400//Phenylalanine, tyrosine and tryptophan biosynthesis;ko00401//Novobiocin biosynthesis	K04517	-	-	-
lp_2035	7039	26	1264.05	18.4433	-6.09881	4.33677e-16	6.59604e-15	yes	aroE	3-phosphoshikimate 1-carboxyvinyltransferase [Lactobacillus plantarum]	Metabolism	Amino acid metabolism;Global and Overview	ko01100//Metabolic pathways;ko01110//Biosynthesis of secondary metabolites;ko01130//Biosynthesis of antibiotics;ko01230//Biosynthesis of amino acids;ko00400//Phenylalanine, tyrosine and tryptophan biosynthesis	K00800	-	-	-
lp_2036	1148.67	2	514.517	3.58	-7.16711	9.14171e-29	3.62812e-27	yes	-	amino acid biosynthesis protein [Lactobacillus plantarum]	-	-	-	-	-	-	-
lp_2037	3537.67	11	718.553	8.73	-6.36297	4.61407e-26	1.48351e-24	yes	aroF	Carbohydrate transport domain [Lactobacillus plantarum]	Metabolism	Amino acid metabolism;Global and Overview	ko01100//Metabolic pathways;ko01110//Biosynthesis of secondary metabolites;ko01130//Biosynthesis of antibiotics;ko01230//Biosynthesis of amino acids;ko00400//Phenylalanine, tyrosine and tryptophan biosynthesis	K01736	-	-	-
lp_2038	3430.33	15	549.533	9.70667	-5.82309	2.28933e-26	7.455e-25	yes	ydiM	MFS transporter [Lactobacillus plantarum]	-	-	-	-	-	-	-
lp_2039	1507	104	1064.39	286.353	-1.89415	6.54119e-12	6.37331e-11	yes	rbfA	ribosome-binding factor A [Lactobacillus plantarum]	-	-	-	-	-	-	-
lp_2040	8125.67	548	817.963	208.927	-1.96904	3.03199e-12	3.16924e-11	yes	infB	translation initiation factor IF-2 [Lactobacillus plantarum]	-	-	-	-	-	-	-
lp_2041	152	4	120.27	12.9367	-3.21674	3.07789e-11	2.77228e-10	yes	-	50S ribosomal protein L7/L12 [Lactobacillus plantarum]	-	-	-	-	-	-	-
lp_2042	78.6667	1.33333	68.9567	4.05	-4.0897	1.93143e-10	1.55741e-09	yes	ylxR	nucleic-acid-binding protein implicated in transcription termination [Lactobacillus plantarum WCFS1] [Lactobacillus plantarum]	-	-	-	-	-	-	-
lp_2044	75	8	41.96	16.71	-1.3283	0.0138868	0.0260505	yes	rimP	ribosome maturation factor RimP [Lactobacillus plantarum]	-	-	-	-	-	-	-
lp_2049	1580.33	212	328.797	162.07	-1.02058	0.000353434	0.000972613	yes	eep	RIP metalloprotease RseP [Lactobacillus plantarum]	-	-	-	-	-	-	-
lp_2051	384	50.6667	131.873	62.86	-1.06894	0.000640399	0.00165643	yes	uppS	ditrans,polycis-undecaprenyl-diphosphate synthase ((2E,6E)-farnesyl-diphosphate specific) [Lactobacillus plantarum]	Metabolism	Global and Overview;Metabolism of terpenoids and polyketides	ko01110//Biosynthesis of secondary metabolites;ko00900//Terpenoid backbone biosynthesis	K00806	-	-	-
lp_2052	2029.67	216.667	908.863	370.607	-1.29417	1.99018e-06	8.76094e-06	yes	rrf	ribosome recycling factor [Lactobacillus plantarum WCFS1] [Lactobacillus plantarum]	-	-	-	-	-	-	-
lp_2058	21	0	16.8733	0.001	-14.0425	2.9582e-05	0.000104504	yes	lp_2058	endonuclease, GIY-YIG nuclease superfamily [Lactobacillus plantarum WCFS1] [Lactobacillus plantarum]	-	-	-	-	-	-	-
lp_2061	375.333	31.6667	448.16	130.593	-1.77893	0.0004259	0.00114112	yes	lp_2061	UPF0154 protein [Lactobacillus plantarum ZJ316] [Lactobacillus plantarum]	-	-	-	-	-	-	-
lp_2062	371.667	41	361.72	169.53	-1.09333	0.00568406	0.0116903	yes	lp_2062	UPF0291 protein [Lactobacillus plantarum ZJ316] [Lactobacillus plantarum]	-	-	-	-	-	-	-
lp_2066	308	14.3333	123.317	21.6767	-2.50815	2.95156e-10	2.29265e-09	yes	-	membrane protein [Lactobacillus reuteri TD1] [Lactobacillus reuteri]	-	-	-	-	-	-	-
lp_2075	71	1	15.2067	0.916667	-4.05216	1.0395e-09	7.41662e-09	yes	lytR	LytR family transcriptional regulator [Lactobacillus plantarum]	-	-	-	-	-	-	-
lp_2076	30.3333	0.333333	9.61667	0.373333	-4.687	4.04742e-06	1.69365e-05	yes	ssuB	taurine ABC transporter ATP-binding protein [Lactobacillus plantarum]	-	-	-	-	-	-	-
lp_2077	173	4	25.3333	2.23667	-3.50161	8.34954e-15	1.14021e-13	yes	-	nitrate ABC transporter permease [Lactobacillus plantarum]	-	-	-	-	-	-	-
lp_2082	87	9	29.3967	11.1633	-1.39688	0.0207174	0.0369019	yes	-	methyltransferase [Lactobacillus plantarum]	-	-	-	-	-	-	-
lp_2084	12.6667	0	2.67333	0.001	-11.3844	0.000262664	0.000748783	yes	-	transport protein, major facilitator superfamily (MFS) [Lactobacillus plantarum WCFS1] [Lactobacillus plantarum]	-	-	-	-	-	-	GO:0044699//single-organism process;GO:0009987//cellular process;GO:0044763//single-organism cellular process
lp_2085	222.333	11.3333	86.5433	19.1833	-2.17357	2.16226e-05	7.94809e-05	yes	-	transcriptional regulator [Lactobacillus plantarum]	-	-	-	-	-	-	-
lp_2095	85.3333	136.667	27.31	175.597	2.68476	2.2966e-12	2.44074e-11	yes	fruR	DeoR family transcriptional regulator [Lactobacillus plantarum]	-	-	-	-	GO:0044464//cell part;GO:0005623//cell	GO:0001071//nucleic acid binding transcription factor activity	GO:0050789//regulation of biological process;GO:0060255//regulation of macromolecule metabolic process;GO:0010468//regulation of gene expression;GO:0009058//biosynthetic process;GO:0065007//biological regulation;GO:0008152//metabolic process;GO:0019222//regulation of metabolic process;GO:1901576//organic substance biosynthetic process;GO:0009987//cellular process;GO:0044249//cellular biosynthetic…
lp_2096	227.333	1131.67	62.7133	1182.83	4.23733	5.48929e-31	2.53505e-29	yes	fruK	1-phosphofructokinase [Lactobacillus plantarum]	Metabolism	Carbohydrate metabolism	ko00051//Fructose and mannose metabolism	K00882	-	-	-
lp_2097	1092.33	3668	148.147	1798.14	3.6014	1.95442e-24	5.64117e-23	yes	fruA	PTS fructose transporter subunit IIC [Lactobacillus plantarum]	Environmental Information Processing;Metabolism	Global and Overview;Membrane transport;Carbohydrate metabolism	ko01100//Metabolic pathways;ko01120//Microbial metabolism in diverse environments;ko02060//Phosphotransferase system (PTS);ko00051//Fructose and mannose metabolism	K02768	-	-	-
lp_2102	7	0	1.72	0.001	-10.7482	0.0177755	0.0321351	yes	cps4G	glycosyltransferase [Lactobacillus plantarum subsp. plantarum ST-III] [Lactobacillus plantarum]	-	-	-	-	-	GO:0003824//catalytic activity;GO:0016740//transferase activity	-
lp_2105	15.3333	0	4.20667	0.001	-12.0385	0.000154797	0.000457724	yes	cps4D	UDP N-acetyl glucosamine 4-epimerase, NAD dependent [Lactobacillus plantarum WCFS1] [Lactobacillus plantarum]	Metabolism	Global and Overview;Carbohydrate metabolism	ko01100//Metabolic pathways;ko00520//Amino sugar and nucleotide sugar metabolism;ko00052//Galactose metabolism	K01784	-	GO:0016860//intramolecular oxidoreductase activity;GO:0005488//binding;GO:0016861//intramolecular oxidoreductase activity, interconverting aldoses and ketoses;GO:0048037//cofactor binding;GO:0016853//isomerase activity;GO:0003824//catalytic activity	-
lp_2107	21.6667	1.66667	7.93	2.25333	-1.81526	0.0144059	0.0267869	yes	cps4B	exopolysaccharide biosynthesis protein [Lactobacillus plantarum]	-	-	-	-	-	-	-
lp_2109	7439	582.333	1033.43	314.523	-1.7162	8.97224e-10	6.52762e-09	yes	uvrC	UvrABC system protein C [Lactobacillus plantarum]	Genetic Information Processing	Replication and repair	ko03420//Nucleotide excision repair	K03703	-	-	-
lp_2113	7652.33	8439	4565.19	20494.9	2.16652	1.39299e-11	1.30779e-10	yes	-	Fe-S cluster biosynthesis protein [Lactobacillus plantarum]	-	-	-	-	-	-	-
lp_2114	194	21	161.827	68.8967	-1.23194	0.000259462	0.000742154	yes	37	NTP pyrophosphohydrolase [Lactobacillus plantarum ZJ316] [Lactobacillus plantarum]	-	-	-	-	-	GO:0003824//catalytic activity	-
lp_2115	455	36.3333	192.727	59.4133	-1.6977	2.00684e-08	1.1882e-07	yes	engB	ribosome biogenesis GTPase, YsxC/EngB family [Lactobacillus plantarum WCFS1] [Lactobacillus plantarum]	-	-	-	-	-	-	-
lp_2121	157.667	11	42.1633	12.07	-1.80456	2.22104e-05	8.14062e-05	yes	-	TPR repeat-containing protein [Lactobacillus plantarum subsp. plantarum P-8] [Lactobacillus plantarum]	-	-	-	-	-	-	-
lp_2124	29.3333	0.666667	6.63333	0.51	-3.70116	4.20876e-05	0.000142347	yes	mdtG	MFS transporter [Lactobacillus plantarum]	-	-	-	-	-	-	-
lp_2128	896.667	86	206.173	78.5567	-1.39205	3.04595e-06	1.30688e-05	yes	holA	DNA-directed DNA polymerase III subunit delta [Lactobacillus plantarum WCFS1] [Lactobacillus plantarum]	Metabolism;Genetic Information Processing	Replication and repair;Global and Overview;Nucleotide metabolism	ko01100//Metabolic pathways;ko00230//Purine metabolism;ko00240//Pyrimidine metabolism;ko03440//Homologous recombination;ko03430//Mismatch repair;ko03030//DNA replication	K02340	GO:1990234//transferase complex;GO:0032991//macromolecular complex;GO:0005623//cell;GO:0044424//intracellular part;GO:0043234//protein complex;GO:0061695//transferase complex, transferring phosphorus-containing groups;GO:0005622//intracellular;GO:0042575//DNA polymerase complex;GO:1902494//catalytic complex;GO:0044464//cell part	GO:0003824//catalytic activity;GO:0016772//transferase activity, transferring phosphorus-containing groups;GO:0016740//transferase activity;GO:0034061//DNA polymerase activity;GO:0016779//nucleotidyltransferase activity	GO:0044238//primary metabolic process;GO:0046483//heterocycle metabolic process;GO:0008152//metabolic process;GO:0043170//macromolecule metabolic process;GO:0090304//nucleic acid metabolic process;GO:0009987//cellular process;GO:0006259//DNA metabolic process;GO:0044260//cellular macromolecule metabolic process;GO:1901360//organic cyclic compound metabolic process;GO:0006807//nitrogen compound me…
lp_2129	2738	180	314.967	76.59	-2.03997	3.70484e-11	3.31348e-10	yes	comEC	DNA internalization-related competence protein ComEC/Rec2 [Lactobacillus plantarum]	-	-	-	-	-	-	-
lp_2131	85.6667	6	31.3833	8.30333	-1.91824	5.06955e-05	0.000168102	yes	comEA	competence protein ComEA [Lactobacillus plantarum]	-	-	-	-	-	-	-
lp_2134	807.333	74	364.41	130.5	-1.48151	1.97684e-07	1.02264e-06	yes	rsmD	rRNA methyltransferase [Lactobacillus plantarum]	-	-	-	-	-	-	-
lp_2135	123	4	103.017	13.3433	-2.94869	3.53899e-09	2.34701e-08	yes	lp_2135	UPF0298 protein [Lactobacillus plantarum ZJ316] [Lactobacillus plantarum]	-	-	-	-	-	-	-
lp_2136	17533.7	2178.33	1324.5	623.88	-1.0861	0.000113789	0.000346136	yes	pycA	pyruvate carboxylase [Lactobacillus plantarum subsp. plantarum ST-III] [Lactobacillus plantarum]	Metabolism	Global and Overview;Carbohydrate metabolism	ko01100//Metabolic pathways;ko01120//Microbial metabolism in diverse environments;ko01230//Biosynthesis of amino acids;ko01200//Carbon metabolism;ko00620//Pyruvate metabolism;ko00020//Citrate cycle (TCA cycle)	K01958	-	GO:0097159//organic cyclic compound binding;GO:0043167//ion binding;GO:0016879//ligase activity, forming carbon-nitrogen bonds;GO:0032549//ribonucleoside binding;GO:0032550//purine ribonucleoside binding;GO:0097367//carbohydrate derivative binding;GO:0016874//ligase activity;GO:0016885//ligase activity, forming carbon-carbon bonds;GO:0001883//purine nucleoside binding;GO:1901363//heterocyclic com…	GO:0005975//carbohydrate metabolic process;GO:0006006//glucose metabolic process;GO:0005996//monosaccharide metabolic process;GO:0044699//single-organism process;GO:0044723//single-organism carbohydrate metabolic process;GO:0044238//primary metabolic process;GO:0019318//hexose metabolic process;GO:0071704//organic substance metabolic process;GO:0044281//small molecule metabolic process;GO:0044710…
lp_2142	2671.33	328.667	508.29	240.77	-1.078	7.09805e-05	0.000227353	yes	ica2	glycosyltransferase [Lactobacillus plantarum 16] [Lactobacillus plantarum]	-	-	-	-	-	-	-
lp_2151	1177.33	1646.67	239.247	1155.56	2.27203	2.68747e-08	1.55849e-07	yes	pdhD	pyruvate dehydrogenase complex, E3 component; dihydrolipoamide dehydrogenase [Lactobacillus plantarum WCFS1] [Lactobacillus plantarum]	Metabolism	Carbohydrate metabolism;Global and Overview;Amino acid metabolism	ko01100//Metabolic pathways;ko01110//Biosynthesis of secondary metabolites;ko01130//Biosynthesis of antibiotics;ko01120//Microbial metabolism in diverse environments;ko01200//Carbon metabolism;ko00010//Glycolysis / Gluconeogenesis;ko00620//Pyruvate metabolism;ko00260//Glycine, serine and threonine metabolism;ko00640//Propanoate metabolism;ko00630//Glyoxylate and dicarboxylate metabolism;ko00020//…	K00382	-	GO:0016723//oxidoreductase activity, oxidizing metal ions, NAD or NADP as acceptor;GO:0046914//transition metal ion binding;GO:1901363//heterocyclic compound binding;GO:0003824//catalytic activity;GO:0046872//metal ion binding;GO:0016722//oxidoreductase activity, oxidizing metal ions;GO:0016651//oxidoreductase activity, acting on NAD(P)H;GO:0036094//small molecule binding;GO:0000166//nucleotide b…	GO:0009987//cellular process;GO:0008152//metabolic process;GO:0065008//regulation of biological quality;GO:0061687//detoxification of inorganic compound;GO:0098754//detoxification;GO:0044763//single-organism cellular process;GO:0009636//response to toxic substance;GO:0019725//cellular homeostasis;GO:0050896//response to stimulus;GO:0042221//response to chemical;GO:0044710//single-organism metabol…
lp_2152	981.333	4702.67	208.343	3574.77	4.10082	4.54796e-25	1.40876e-23	yes	pdhC	branched-chain alpha-keto acid dehydrogenase subunit E2 [Lactobacillus plantarum]	Metabolism	Global and Overview;Carbohydrate metabolism	ko01100//Metabolic pathways;ko01110//Biosynthesis of secondary metabolites;ko01130//Biosynthesis of antibiotics;ko01120//Microbial metabolism in diverse environments;ko01200//Carbon metabolism;ko00010//Glycolysis / Gluconeogenesis;ko00620//Pyruvate metabolism;ko00020//Citrate cycle (TCA cycle)	K00627	-	-	-
lp_2153	836.333	3408	243.22	3435.6	3.82023	8.07262e-19	1.62734e-17	yes	pdhB	alpha-ketoacid dehydrogenase subunit beta [Lactobacillus plantarum]	Metabolism	Carbohydrate metabolism;Global and Overview	ko01100//Metabolic pathways;ko01110//Biosynthesis of secondary metabolites;ko01130//Biosynthesis of antibiotics;ko01120//Microbial metabolism in diverse environments;ko01200//Carbon metabolism;ko00010//Glycolysis / Gluconeogenesis;ko00620//Pyruvate metabolism;ko00020//Citrate cycle (TCA cycle)	K00162	-	GO:0016491//oxidoreductase activity;GO:0016903//oxidoreductase activity, acting on the aldehyde or oxo group of donors;GO:0004738//pyruvate dehydrogenase activity;GO:0003824//catalytic activity	GO:0008152//metabolic process;GO:0044699//single-organism process;GO:0044710//single-organism metabolic process
lp_2154	536	2042	129.78	1800.56	3.79431	4.57751e-29	1.8753e-27	yes	pdhA	pyruvate dehydrogenase (acetyl-transferring) E1 component subunit alpha [Lactobacillus plantarum]	Metabolism	Carbohydrate metabolism;Global and Overview	ko01100//Metabolic pathways;ko01110//Biosynthesis of secondary metabolites;ko01130//Biosynthesis of antibiotics;ko01120//Microbial metabolism in diverse environments;ko01200//Carbon metabolism;ko00010//Glycolysis / Gluconeogenesis;ko00620//Pyruvate metabolism;ko00020//Citrate cycle (TCA cycle)	K00161	-	-	-
lp_2159	1405.33	133.667	364.063	133.697	-1.44523	1.33181e-06	6.12824e-06	yes	LCKB2	diacylglycerol kinase [Lactobacillus plantarum]	-	-	-	-	-	-	-
lp_2168	2588.33	306.667	256.403	118.747	-1.11053	5.12609e-05	0.000169535	yes	recD	exodeoxyribonuclease V, alpha chain [Lactobacillus plantarum WCFS1] [Lactobacillus plantarum]	Genetic Information Processing	Replication and repair	ko03440//Homologous recombination	K03581	-	GO:0004527//exonuclease activity;GO:0016787//hydrolase activity;GO:0004529//exodeoxyribonuclease activity;GO:0016796//exonuclease activity, active with either ribo- or deoxyribonucleic acids and producing 5'-phosphomonoesters;GO:0004536//deoxyribonuclease activity;GO:0016788//hydrolase activity, acting on ester bonds;GO:0016895//exodeoxyribonuclease activity, producing 5'-phosphomonoesters;GO:000…	-
lp_2170	288.333	28.6667	106.76	41.4167	-1.36609	3.66369e-05	0.000126094	yes	pgm6	phosphoglycerate mutase family protein [Lactobacillus plantarum WCFS1] [Lactobacillus plantarum]	Metabolism	Global and Overview;Energy metabolism;Carbohydrate metabolism;Amino acid metabolism	ko01100//Metabolic pathways;ko01110//Biosynthesis of secondary metabolites;ko01130//Biosynthesis of antibiotics;ko01120//Microbial metabolism in diverse environments;ko01230//Biosynthesis of amino acids;ko01200//Carbon metabolism;ko00010//Glycolysis / Gluconeogenesis;ko00260//Glycine, serine and threonine metabolism;ko00680//Methane metabolism	K15634	-	GO:0003824//catalytic activity	-
lp_2176	331.667	42	134.8	60.9733	-1.14457	0.000450172	0.00119983	yes	ktrA	potassium transporter Trk [Lactobacillus plantarum]	-	-	-	-	-	-	-
lp_2178	2469.33	289.333	575.793	254.143	-1.17991	2.82331e-05	0.000100297	yes	trmU	tRNA 2-thiouridine(34) synthase MnmA [Lactobacillus plantarum]	Genetic Information Processing	Folding, sorting and degradation	ko04122//Sulfur relay system	K00566	-	-	-
lp_2179	2482.33	276.333	1990.38	792.373	-1.32879	1.90961e-05	7.1225e-05	yes	-	cysteine desulfurase [Lactobacillus plantarum]	-	-	-	-	-	-	-
lp_2182	73.3333	3.66667	67.25	13.4967	-2.31693	0.000390324	0.00106376	yes	-	small membrane protein [Lactobacillus kunkeei]	-	-	-	-	-	-	-
lp_2183	597.333	58.6667	277.47	104.097	-1.41441	8.48599e-07	4.05158e-06	yes	act	ADP-ribose pyrophosphatase [Lactobacillus plantarum]	Metabolism	Nucleotide metabolism	ko00230//Purine metabolism	K01515	-	-	-
lp_2189	869.333	54.6667	318.497	75.55	-2.07577	1.3224e-12	1.46039e-11	yes	divIVA	cell division initiation protein DivIVA [Lactobacillus plantarum WCFS1] [Lactobacillus plantarum]	-	-	-	-	-	-	GO:0044699//single-organism process;GO:0009987//cellular process;GO:0044763//single-organism cellular process
lp_2190	983.333	115	319.927	140.873	-1.18334	8.18116e-06	3.22673e-05	yes	-	cell division protein, RNA-binding S4 domain-containing protein [Lactobacillus plantarum WCFS1] [Lactobacillus plantarum]	-	-	-	-	-	-	GO:0009987//cellular process;GO:0044699//single-organism process;GO:0044763//single-organism cellular process
lp_2191	287.333	11.3333	304.74	41.9967	-2.85923	1.89553e-11	1.73814e-10	yes	ylmG	YGGT family protein [Lactobacillus plantarum subsp. plantarum ATCC 14917 = JCM 1149 = CGMCC 1.2437] [Lactobacillus plantarum]	-	-	-	-	-	-	-
lp_2192	877.333	116.667	548.093	271.72	-1.0123	0.000560098	0.00146063	yes	sepF	cell division protein [Lactobacillus plantarum WCFS1] [Lactobacillus plantarum]	-	-	-	-	GO:0005623//cell;GO:0005622//intracellular;GO:0044464//cell part;GO:0044424//intracellular part	-	GO:0016043//cellular component organization;GO:0044699//single-organism process;GO:0044085//cellular component biogenesis;GO:0071840//cellular component organization or biogenesis;GO:0022607//cellular component assembly;GO:0007049//cell cycle;GO:0009987//cellular process;GO:0051301//cell division;GO:0022402//cell cycle process;GO:0044763//single-organism cellular process;GO:0000910//cytokinesis
lp_2193	2717.67	264.333	554.047	201.263	-1.46092	7.30515e-08	4.01625e-07	yes	ftsZ	cell division protein FtsZ [Lactobacillus plantarum WCFS1] [Lactobacillus plantarum]	-	-	-	-	GO:0032991//macromolecular complex;GO:0005622//intracellular;GO:0044464//cell part;GO:0044424//intracellular part;GO:0005623//cell	GO:0017111//nucleoside-triphosphatase activity;GO:0036094//small molecule binding;GO:0003824//catalytic activity;GO:0016787//hydrolase activity;GO:0001883//purine nucleoside binding;GO:0001882//nucleoside binding;GO:0016817//hydrolase activity, acting on acid anhydrides;GO:0097367//carbohydrate derivative binding;GO:1901363//heterocyclic compound binding;GO:0016462//pyrophosphatase activity;GO:00…	GO:0034622//cellular macromolecular complex assembly;GO:0022402//cell cycle process;GO:0090529//cell septum assembly;GO:0065003//macromolecular complex assembly;GO:0043933//macromolecular complex subunit organization;GO:0044763//single-organism cellular process;GO:0000910//cytokinesis;GO:0043623//cellular protein complex assembly;GO:0016043//cellular component organization;GO:0006461//protein com…
lp_2196	720.667	58.6667	172.473	52.0333	-1.72887	1.6781e-08	1.01244e-07	yes	murG	UDP-N-acetylglucosamine-N-acetylmuramyl-(pentapeptide) pyrophosphoryl-undecaprenol N-acetylglucosamine transferase [Lactobacillus plantarum WCFS1] [Lactobacillus plantarum]	Metabolism	Glycan biosynthesis and metabolism;Global and Overview	ko01100//Metabolic pathways;ko00550//Peptidoglycan biosynthesis	K02563	-	GO:0008375//acetylglucosaminyltransferase activity;GO:0016740//transferase activity;GO:0016758//transferase activity, transferring hexosyl groups;GO:0003824//catalytic activity;GO:0008194//UDP-glycosyltransferase activity;GO:0005488//binding;GO:0016757//transferase activity, transferring glycosyl groups	GO:0006725//cellular aromatic compound metabolic process;GO:1901576//organic substance biosynthetic process;GO:0044271//cellular nitrogen compound biosynthetic process;GO:0009226//nucleotide-sugar biosynthetic process;GO:0046483//heterocycle metabolic process;GO:0008152//metabolic process;GO:0051128//regulation of cellular component organization;GO:1901137//carbohydrate derivative biosynthetic pr…
lp_2199	862.667	57.3333	226.673	59.0033	-1.94175	1.06447e-11	1.01645e-10	yes	mraY	phospho-N-acetylmuramoyl-pentapeptide-transferase [Lactobacillus plantarum WCFS1] [Lactobacillus plantarum]	Metabolism	Glycan biosynthesis and metabolism;Global and Overview	ko01100//Metabolic pathways;ko00550//Peptidoglycan biosynthesis	K01000	GO:0044425//membrane part;GO:0016020//membrane;GO:0031224//intrinsic component of membrane	GO:0003824//catalytic activity;GO:0016740//transferase activity;GO:0016772//transferase activity, transferring phosphorus-containing groups;GO:0016780//phosphotransferase activity, for other substituted phosphate groups	GO:0022603//regulation of anatomical structure morphogenesis;GO:0071840//cellular component organization or biogenesis;GO:1901135//carbohydrate derivative metabolic process;GO:0009987//cellular process;GO:0006022//aminoglycan metabolic process;GO:0006807//nitrogen compound metabolic process;GO:0016043//cellular component organization;GO:0050794//regulation of cellular process;GO:1901564//organoni…
lp_2200	1344.67	111	162.103	50.8533	-1.6725	1.33007e-10	1.10045e-09	yes	pbp2B	penicillin-binding protein 2B [Lactobacillus plantarum]	Metabolism	Glycan biosynthesis and metabolism	ko00550//Peptidoglycan biosynthesis	K08724	-	-	-
lp_2203	241.333	16.6667	164.44	36.6767	-2.16463	3.85725e-05	0.000131863	yes	mraZ	cell division protein MraZ [Lactobacillus plantarum WJL] [Lactobacillus plantarum]	-	-	-	-	GO:0005622//intracellular;GO:0044464//cell part;GO:0044424//intracellular part;GO:0005623//cell	GO:0001071//nucleic acid binding transcription factor activity	GO:0009058//biosynthetic process;GO:0008152//metabolic process;GO:0050789//regulation of biological process;GO:0009059//macromolecule biosynthetic process;GO:1901576//organic substance biosynthetic process;GO:0034645//cellular macromolecule biosynthetic process;GO:0010468//regulation of gene expression;GO:0044260//cellular macromolecule metabolic process;GO:0065007//biological regulation;GO:00602…
lp_2205	383	27.3333	267.943	71.4633	-1.90665	3.66347e-07	1.82098e-06	yes	-	membrane protein [Lactobacillus plantarum]	-	-	-	-	-	-	-
lp_2213	97.6667	76.3333	17.35	54.55	1.65264	1.7891e-06	7.97246e-06	yes	brnT	branched-chain (Leu, Ile & Val) amino acid transporter, LIVCS family [Lactobacillus plantarum WCFS1] [Lactobacillus plantarum]	-	-	-	-	GO:0031224//intrinsic component of membrane;GO:0044425//membrane part;GO:0016020//membrane	-	GO:0071705//nitrogen compound transport;GO:0015711//organic anion transport;GO:0015849//organic acid transport;GO:0006810//transport;GO:0044699//single-organism process;GO:0046942//carboxylic acid transport;GO:0071702//organic substance transport;GO:0006865//amino acid transport;GO:0044765//single-organism transport;GO:0051179//localization;GO:0006820//anion transport;GO:0006811//ion transport;GO…
lp_2215	144	13.6667	42.8733	15.34	-1.48278	6.15132e-05	0.000199036	yes	rrmA	rRNA large subunit methyltransferase A [Lactobacillus plantarum WCFS1] [Lactobacillus plantarum]	-	-	-	-	-	GO:0005488//binding;GO:0043167//ion binding;GO:0043169//cation binding;GO:0003824//catalytic activity	GO:0008152//metabolic process
lp_2216	204.333	8.66667	182.7	31.5933	-2.53178	8.99476e-10	6.52762e-09	yes	rpsN2	30S ribosomal protein S14 [Lactobacillus plantarum WCFS1] [Lactobacillus plantarum]	Genetic Information Processing	Translation	ko03010//Ribosome	K02954	-	-	-
lp_2218	86.6667	4	58.0933	10.9967	-2.40131	5.44657e-06	2.21736e-05	yes	pts17A	PTS glucose transporter subunit IIA [Lactobacillus plantarum]	Environmental Information Processing;Metabolism	Carbohydrate metabolism;Membrane transport	ko02060//Phosphotransferase system (PTS);ko00051//Fructose and mannose metabolism	K02781	-	-	-
lp_2222	516.333	63	164.307	76.63	-1.10041	9.96162e-05	0.000307745	yes	ppnK	NAD(+) kinase [Lactobacillus plantarum]	Metabolism	Metabolism of cofactors and vitamins;Global and Overview	ko01100//Metabolic pathways;ko00760//Nicotinate and nicotinamide metabolism	K00858	-	-	-
lp_2228	164	100.333	95.2333	246.623	1.37277	0.000355896	0.000977226	yes	spx3	RNA polymerase (RNAP)-binding regulatory protein, arsenate reductase (ArsC) family, Spx subfamily [Lactobacillus plantarum WCFS1] [Lactobacillus plantarum]	-	-	-	-	-	-	-
lp_2230	738.667	686.667	351.987	1360.96	1.95103	1.19854e-09	8.50362e-09	yes	-	monooxygenase [Lactobacillus plantarum]	-	-	-	-	-	-	-
lp_2234	374.333	16.6667	146.367	24.8067	-2.56079	6.56773e-14	8.38294e-13	yes	-	membrane protein [Lactobacillus plantarum]	-	-	-	-	-	-	-
lp_2235	1337	50.6667	438.15	61.56	-2.83136	1.0363e-20	2.35018e-19	yes	yutF	haloacid dehalogenase [Lactobacillus plantarum]	Metabolism	Xenobiotics biodegradation and metabolism;Global and Overview	ko01120//Microbial metabolism in diverse environments;ko00627//Aminobenzoate degradation	K01101	-	-	-
lp_2236	310	19	134.637	30.14	-2.15932	2.54396e-08	1.47864e-07	yes	yutD	transcriptional regulator [Lactobacillus reuteri]	-	-	-	-	-	-	-
lp_2237	1781.33	165	326.027	115.033	-1.50294	6.3503e-07	3.07234e-06	yes	yunD	Bifunctional protein: 5'-nucleotidase, 2',3'-cyclic phosphodiesterase [Lactobacillus plantarum UCMA 3037] [Lactobacillus plantarum]	-	-	-	-	-	-	-
lp_2238	308.333	14.3333	122.343	23.66	-2.37041	2.09132e-09	1.43566e-08	yes	MJ1445	metallophosphatase [Lactobacillus plantarum]	-	-	-	-	-	-	-
lp_2240	2182	87.6667	394.803	61.7	-2.67779	3.09767e-20	6.78283e-19	yes	ydgF	amino acid permease [Lactobacillus plantarum]	-	-	-	-	-	-	-
lp_2242	2807.67	330	618.133	266.61	-1.21319	2.27638e-05	8.30747e-05	yes	ack3	acetate kinase [Lactobacillus plantarum]	Metabolism	Global and Overview;Metabolism of other amino acids;Energy metabolism;Carbohydrate metabolism	ko01100//Metabolic pathways;ko01120//Microbial metabolism in diverse environments;ko01200//Carbon metabolism;ko00620//Pyruvate metabolism;ko00640//Propanoate metabolism;ko00680//Methane metabolism;ko00430//Taurine and hypotaurine metabolism	K00925	-	-	-
lp_2246	13	0	6.5	0.001	-12.6662	0.000767766	0.00194907	yes	-	type II secretion protein [Lactobacillus plantarum]	-	-	-	-	-	-	-
lp_2249	10	0.333333	2.76667	0.313333	-3.14238	0.0193797	0.0347876	yes	gspE	secretion protein E [Lactobacillus plantarum]	-	-	-	-	-	-	-
lp_2256	991	858	254.123	809.413	1.67135	7.73796e-08	4.23587e-07	yes	ccpA	catabolite control protein A [Lactobacillus plantarum]	-	-	-	-	-	-	-
lp_2259	152	4	86.0467	8.00333	-3.42645	2.10898e-12	2.26026e-11	yes	HI_0186	MerR family transcriptional regulator [Lactobacillus plantarum]	-	-	-	-	-	-	-
lp_2260	1351	69.3333	727.233	129.617	-2.48817	2.86771e-12	3.0224e-11	yes	-	extracellular protein [Lactobacillus plantarum WCFS1] [Lactobacillus plantarum]	-	-	-	-	-	-	-
lp_2262	139	92.6667	38.7667	99.3333	1.35746	2.44611e-05	8.86321e-05	yes	ykuT	mechanosensitive ion channel protein MscS [Lactobacillus plantarum]	-	-	-	-	-	-	-
lp_2264	1314	162.667	485.597	224.453	-1.11334	5.33541e-05	0.000174864	yes	dapD	2,3,4,5-tetrahydropyridine-2,6-dicarboxylate N-acetyltransferase [Lactobacillus plantarum]	Metabolism	Amino acid metabolism;Global and Overview	ko01100//Metabolic pathways;ko01120//Microbial metabolism in diverse environments;ko01230//Biosynthesis of amino acids;ko00300//Lysine biosynthesis	K00674	-	-	-
lp_2266	288.667	26.3333	141.053	49.84	-1.50086	3.08061e-06	1.31952e-05	yes	-	phosphodiesterase [Lactobacillus plantarum]	-	-	-	-	-	-	-
lp_2267	771	79	335.197	125.437	-1.41805	1.52898e-06	6.94744e-06	yes	xtp1	non-canonical purine NTP pyrophosphatase [Lactobacillus plantarum]	Metabolism	Nucleotide metabolism	ko00230//Purine metabolism	K02428	-	-	-
lp_2268	576.667	39	181.58	45.95	-1.98247	4.9873e-10	3.73679e-09	yes	murI	glutamate racemase [Lactobacillus plantarum]	Metabolism	Metabolism of other amino acids;Global and Overview	ko01100//Metabolic pathways;ko00471//D-Glutamine and D-glutamate metabolism	K01776	-	-	-
lp_2272	83.3333	1.66667	84.0567	6.37	-3.722	5.09499e-10	3.80625e-09	yes	zapA	cell division protein FtsZ [Lactobacillus plantarum]	-	-	-	-	-	-	-
lp_2274	798.333	60.6667	459.337	136.27	-1.75308	6.55796e-10	4.81422e-09	yes	-	Holliday junction resolvase RuvX [Lactobacillus plantarum]	-	-	-	-	-	-	-
lp_2275	46.6667	1.33333	40.12	4.81	-3.06021	6.84536e-05	0.00022037	yes	lp_2275	UPF0297 protein [Lactobacillus plantarum ZJ316] [Lactobacillus plantarum]	-	-	-	-	-	-	-
lp_2277	1466	197	147.533	73.42	-1.0068	0.000433825	0.00115991	yes	alaS	alanine--tRNA ligase [Lactobacillus plantarum]	Genetic Information Processing	Translation	ko00970//Aminoacyl-tRNA biosynthesis	K01872	-	-	-
lp_2285	1421	153.667	353.193	144.55	-1.28889	2.44396e-06	1.05752e-05	yes	queA	tRNA preQ1(34) S-adenosylmethionine ribosyltransferase-isomerase QueA [Lactobacillus plantarum]	-	-	-	-	-	-	-
lp_2289	279	30.3333	125.803	57.3467	-1.13339	0.00377542	0.00816828	yes	-	hypothetical protein [Lactobacillus plantarum]	-	-	-	-	-	-	-
lp_2297	4432.33	417.333	544.377	199.827	-1.44586	2.19093e-07	1.12651e-06	yes	hexB	DNA mismatch repair protein MutL [Lactobacillus plantarum]	Genetic Information Processing	Replication and repair	ko03430//Mismatch repair	K03572	-	-	-
lp_2299	252.333	15.6667	84.5567	19.0667	-2.14887	1.09987e-07	5.84452e-07	yes	ymdB	metallophosphoesterase [Lactobacillus plantarum]	-	-	-	-	-	-	-
lp_2301	6801.33	455	1563.22	387.803	-2.01113	1.9718e-12	2.13122e-11	yes	recA	recombinase RecA [Lactobacillus plantarum]	Genetic Information Processing	Replication and repair	ko03440//Homologous recombination	K03553	-	-	-
lp_2303	3108.67	361.333	1457.23	605.073	-1.26805	5.22847e-05	0.000172472	yes	pgsA	CDP-diacylglycerol--glycerol-3-phosphate 3-phosphatidyltransferase [Lactobacillus plantarum]	Metabolism	Lipid metabolism;Global and Overview	ko01100//Metabolic pathways;ko00564//Glycerophospholipid metabolism	K00995	-	-	-
lp_2308	1073.33	113.333	200.073	81.96	-1.28754	5.71824e-07	2.77182e-06	yes	thrA2	aspartate kinase [Lactobacillus plantarum]	Metabolism	Biosynthesis of other secondary metabolites;Global and Overview;Amino acid metabolism	ko01100//Metabolic pathways;ko01110//Biosynthesis of secondary metabolites;ko01130//Biosynthesis of antibiotics;ko01120//Microbial metabolism in diverse environments;ko01230//Biosynthesis of amino acids;ko00270//Cysteine and methionine metabolism;ko00260//Glycine, serine and threonine metabolism;ko00300//Lysine biosynthesis;ko01210//2-Oxocarboxylic acid metabolism;ko00261//Monobactam biosynthesis	K00928	-	-	-
lp_2312	91.6667	10.3333	28.3433	12.5033	-1.1807	0.0047624	0.0100219	yes	glnH2	amino acid ABC transporter substrate-binding protein [Lactobacillus plantarum]	-	-	-	-	-	-	-
lp_2315	2733.33	316	931.873	379.583	-1.29572	5.26397e-05	0.000173193	yes	minD	septum site-determining protein MinD [Lactobacillus plantarum]	-	-	-	-	-	-	-
lp_2316	4152.33	175.667	1756.35	253.977	-2.78981	1.21457e-12	1.34716e-11	yes	minC	septum site-determining protein MinC [Lactobacillus plantarum]	-	-	-	-	-	-	-
lp_2318	1162	106.667	355.2	124.417	-1.51345	3.42133e-08	1.95725e-07	yes	mreC	rod shape-determining protein MreC [Lactobacillus plantarum]	-	-	-	-	-	-	-
lp_2320	87	6.66667	34.12	9.68333	-1.81704	0.0007222	0.00184361	yes	radC	DNA repair protein [Lactobacillus plantarum]	-	-	-	-	-	-	-
lp_2323	1926	137	930.477	271.247	-1.77836	2.95285e-08	1.7046e-07	yes	tpx	redoxin family protein [Lactobacillus plantarum subsp. plantarum ATCC 14917 = JCM 1149 = CGMCC 1.2437] [Lactobacillus plantarum]	-	-	-	-	-	GO:0003824//catalytic activity	GO:0044699//single-organism process;GO:0044710//single-organism metabolic process;GO:0008152//metabolic process
lp_2330	302.667	22.6667	156.39	48.0633	-1.70214	3.82729e-06	1.60949e-05	yes	ytsP	sensor histidine kinase [Lactobacillus plantarum]	-	-	-	-	-	-	-
lp_2335	42.6667	3	35.9	11.01	-1.70517	0.00915153	0.0180753	yes	sdpR	transcriptional regulator [Lactobacillus plantarum]	-	-	-	-	-	-	-
lp_2336	1694	219.667	191.04	94.6133	-1.01376	0.000149622	0.000444491	yes	gshAB	bifunctional glutamate--cysteine ligase/glutathione synthase [Lactobacillus plantarum]	Metabolism	Global and Overview;Metabolism of other amino acids;Amino acid metabolism	ko01100//Metabolic pathways;ko00270//Cysteine and methionine metabolism;ko00480//Glutathione metabolism	K01919	-	-	-
lp_2337	1200.33	109.333	237.9	83.85	-1.50447	4.18193e-08	2.36047e-07	yes	yrvN	recombinase RarA [Lactobacillus plantarum]	-	-	-	-	-	-	-
lp_2339	165.333	16	133.923	57.47	-1.22053	0.0119654	0.0228856	yes	-	membrane protein [Lactobacillus plantarum WCFS1] [Lactobacillus plantarum]	-	-	-	-	-	-	-
lp_2344	552	44	93.4433	27.5133	-1.76396	9.80407e-09	6.10352e-08	yes	glpQ3	glycerophosphoryl diester phosphodiesterase [Lactobacillus plantarum]	Metabolism	Lipid metabolism	ko00564//Glycerophospholipid metabolism	K01126	-	-	-
lp_2350	898.667	71.6667	280.757	86.2833	-1.70217	1.0459e-09	7.44138e-09	yes	metQ	methionine ABC transporter substrate-binding protein [Lactobacillus plantarum]	Environmental Information Processing	Membrane transport	ko02010//ABC transporters	K02073	-	-	-
lp_2351	346	30.6667	130.613	42.5933	-1.6166	4.62626e-07	2.26848e-06	yes	metP	ABC transporter permease [Lactobacillus plantarum]	Environmental Information Processing	Membrane transport	ko02010//ABC transporters	K02072	-	-	-
lp_2352	699	95.3333	178.87	88.8267	-1.00985	0.000589018	0.00153133	yes	metN2	methionine import ATP-binding protein MetN 2 [Lactobacillus plantarum]	Environmental Information Processing	Membrane transport	ko02010//ABC transporters	K02071	-	-	-
lp_2353	516.667	59.6667	455.077	194.41	-1.22701	2.83315e-05	0.000100505	yes	gcsH2	glycine cleavage system protein H [Lactobacillus plantarum]	Metabolism	Amino acid metabolism;Carbohydrate metabolism;Global and Overview	ko01100//Metabolic pathways;ko01110//Biosynthesis of secondary metabolites;ko01130//Biosynthesis of antibiotics;ko00260//Glycine, serine and threonine metabolism;ko00630//Glyoxylate and dicarboxylate metabolism	K02437	-	-	-
lp_2358	198	16.6667	182.413	58.3367	-1.64474	3.5212e-06	1.49313e-05	yes	At3g09310	membrane protein insertion efficiency factor YidD [Lactobacillus plantarum]	-	-	-	-	-	-	-
lp_2363	5210.67	494	2981.85	1129.78	-1.40017	1.02957e-06	4.80719e-06	yes	atpC	ATP synthase epsilon chain [Lactobacillus plantarum]	Metabolism	Global and Overview;Energy metabolism	ko01100//Metabolic pathways;ko00190//Oxidative phosphorylation	K02114	-	-	-
lp_2364	35264.7	4121	6351.83	2883.24	-1.13948	0.000102387	0.000314466	yes	atpD	ATP synthase subunit beta [Lactobacillus plantarum]	Metabolism	Energy metabolism;Global and Overview	ko01100//Metabolic pathways;ko00190//Oxidative phosphorylation	K02112	-	-	-
lp_2365	17698	2149.33	4779.25	2223.51	-1.10395	0.000109955	0.000335276	yes	atpG	ATP synthase subunit gamma [Lactobacillus plantarum]	Metabolism	Energy metabolism;Global and Overview	ko01100//Metabolic pathways;ko00190//Oxidative phosphorylation	K02115	-	-	-
lp_2369	23.3333	0.666667	30.0167	2.87667	-3.38329	0.000315326	0.00088208	yes	atpE	H(+)-transporting two-sector ATPase, C subunit [Lactobacillus plantarum WCFS1] [Lactobacillus plantarum]	Metabolism	Global and Overview;Energy metabolism	ko01100//Metabolic pathways;ko00190//Oxidative phosphorylation	K02110	GO:0044425//membrane part;GO:0016020//membrane;GO:0016469//proton-transporting two-sector ATPase complex;GO:0098796//membrane protein complex;GO:0043234//protein complex;GO:0031224//intrinsic component of membrane;GO:0033177//proton-transporting two-sector ATPase complex, proton-transporting domain;GO:0032991//macromolecular complex	GO:0005488//binding;GO:0015077//monovalent inorganic cation transmembrane transporter activity;GO:0005215//transporter activity;GO:0008324//cation transmembrane transporter activity;GO:0022892//substrate-specific transporter activity;GO:0022890//inorganic cation transmembrane transporter activity;GO:0022857//transmembrane transporter activity;GO:0015075//ion transmembrane transporter activity;GO:…	GO:0009987//cellular process;GO:0044763//single-organism cellular process;GO:0046128//purine ribonucleoside metabolic process;GO:1901564//organonitrogen compound metabolic process;GO:0006811//ion transport;GO:0072522//purine-containing compound biosynthetic process;GO:1901576//organic substance biosynthetic process;GO:0098662//inorganic cation transmembrane transport;GO:1901659//glycosyl compound…
lp_2375	6008.33	601.667	1295.86	476.707	-1.44274	9.51388e-07	4.48335e-06	yes	glyA	serine hydroxymethyltransferase [Lactobacillus plantarum]	Metabolism	Global and Overview;Metabolism of other amino acids;Energy metabolism;Carbohydrate metabolism;Amino acid metabolism;Metabolism of cofactors and vitamins	ko01100//Metabolic pathways;ko01110//Biosynthesis of secondary metabolites;ko01130//Biosynthesis of antibiotics;ko01120//Microbial metabolism in diverse environments;ko01230//Biosynthesis of amino acids;ko01200//Carbon metabolism;ko00260//Glycine, serine and threonine metabolism;ko00680//Methane metabolism;ko00630//Glyoxylate and dicarboxylate metabolism;ko00670//One carbon pool by folate;ko00460…	K00600	-	-	-
lp_2376	809.667	55.3333	201.44	53.6833	-1.9078	1.27961e-10	1.06216e-09	yes	ywlC	threonylcarbamoyl-AMP synthase [Lactobacillus plantarum]	-	-	-	-	-	-	-
lp_2377	629.333	63.6667	181.663	70.0767	-1.37426	4.38782e-06	1.82706e-05	yes	prmC	protein-(glutamine-N5) methyltransferase, release factor-specific [Lactobacillus plantarum]	-	-	-	-	-	-	-
lp_2382	780.333	642.667	269.373	873.163	1.69664	5.47431e-10	4.05386e-09	yes	cobQ	glutamine amidotransferase [Lactobacillus plantarum]	-	-	-	-	-	-	-
lp_2384	1753.67	234.667	481.773	236.9	-1.02408	0.000356236	0.000977226	yes	pmi	mannose-6-phosphate isomerase [Lactobacillus plantarum]	Metabolism	Carbohydrate metabolism;Global and Overview	ko01100//Metabolic pathways;ko01110//Biosynthesis of secondary metabolites;ko01130//Biosynthesis of antibiotics;ko00520//Amino sugar and nucleotide sugar metabolism;ko00051//Fructose and mannose metabolism	K01809	-	-	-
lp_2385	971.667	121.667	234.053	116.973	-1.00066	0.000322223	0.000899392	yes	yfeW	beta-lactamase [Lactobacillus plantarum subsp. plantarum ATCC 14917 = JCM 1149 = CGMCC 1.2437] [Lactobacillus plantarum]	-	-	-	-	-	-	-
lp_2388	12	0.333333	16.0267	2.09667	-2.9343	0.0134931	0.0254057	yes	-	hypothetical protein [Lactobacillus plantarum]	-	-	-	-	-	-	-
lp_2390	10570	8.33333	2643.37	7.93333	-8.38024	1.74994e-92	4.44486e-89	yes	bcaT	branched chain amino acid aminotransferase [Lactobacillus plantarum]	Metabolism	Global and Overview;Amino acid metabolism;Metabolism of cofactors and vitamins	ko01100//Metabolic pathways;ko01110//Biosynthesis of secondary metabolites;ko01130//Biosynthesis of antibiotics;ko01230//Biosynthesis of amino acids;ko00270//Cysteine and methionine metabolism;ko01210//2-Oxocarboxylic acid metabolism;ko00770//Pantothenate and CoA biosynthesis;ko00280//Valine, leucine and isoleucine degradation;ko00290//Valine, leucine and isoleucine biosynthesis	K00826	-	-	-
lp_2393	596.667	43.6667	151.113	43.24	-1.80519	1.26842e-07	6.67036e-07	yes	-	lipoprotein [Lactobacillus plantarum]	-	-	-	-	-	-	-
lp_2482	4267	332	4991.93	1397.37	-1.83688	4.04364e-08	2.2926e-07	yes	-	prophage protein [Lactobacillus plantarum subsp. plantarum NC8] [Lactobacillus plantarum]	-	-	-	-	-	-	-
lp_2483	806.333	72.3333	725.907	262.033	-1.47003	1.99782e-06	8.77935e-06	yes	-	hypothetical protein [Lactobacillus plantarum]	-	-	-	-	-	-	-
lp_2497	449	47	64.8833	25.3	-1.35871	8.37111e-05	0.000263804	yes	bmrA	multidrug DMT transporter permease [Lactobacillus plantarum]	Environmental Information Processing	Membrane transport	ko02010//ABC transporters	K18104	-	-	-
lp_2498	324	40.3333	52.25	24.6867	-1.0817	0.000304209	0.000854748	yes	tagE4	poly(glycerol-phosphate) alpha-glucosyltransferase [Lactobacillus plantarum]	-	-	-	-	-	-	-
lp_2499	126.667	6.66667	16.68	3.11333	-2.42159	1.28064e-07	6.7207e-07	yes	macB	ABC transporter ATP-binding protein [Lactobacillus plantarum]	-	-	-	-	-	-	-
lp_2521	468.333	21.6667	224.567	45.6633	-2.29804	1.65696e-06	7.42273e-06	yes	bkdR	AsnC family transcriptional regulator [Lactobacillus plantarum]	-	-	-	-	-	-	-
lp_2525	660	19.3333	109.847	11.7833	-3.22067	6.83715e-21	1.59324e-19	yes	yfmM	ABC transporter ATP-binding protein [Lactobacillus plantarum]	-	-	-	-	-	-	-
lp_2528	66.6667	3.66667	36.25	7.67333	-2.24006	0.000137729	0.000413025	yes	glod5	biphenyl-2 3-diol 1 2-dioxygenase III-relatedprotein [Lactobacillus plantarum]	-	-	-	-	-	-	-
lp_2529	185.667	135	130.933	385.443	1.55769	5.9717e-06	2.42302e-05	yes	-	hypothetical protein [Lactobacillus plantarum]	-	-	-	-	-	-	-
lp_2531	2362	67.6667	314.34	33.7	-3.22151	7.91123e-24	2.11521e-22	yes	pts18CBA	PTS N-acetylglucosamine transporter subunit IIABC [Lactobacillus plantarum]	Environmental Information Processing;Metabolism	Membrane transport;Carbohydrate metabolism	ko02060//Phosphotransferase system (PTS);ko00520//Amino sugar and nucleotide sugar metabolism	K02802	-	-	-
lp_2532	1420	4.33333	376.147	4.34	-6.43746	6.48487e-55	2.05895e-52	yes	hdhD1	2-dehydropantoate 2-reductase [Lactobacillus plantarum]	Metabolism	Metabolism of cofactors and vitamins;Global and Overview	ko01100//Metabolic pathways;ko01110//Biosynthesis of secondary metabolites;ko00770//Pantothenate and CoA biosynthesis	K00077	-	-	-
lp_2534	644.333	45.6667	186.277	48.26	-1.94855	8.70802e-09	5.47485e-08	yes	lin2658	DegV family protein [Lactobacillus plantarum WCFS1] [Lactobacillus plantarum]	-	-	-	-	-	-	-
lp_2535	804.667	8.66667	163.32	6.28333	-4.70003	5.54913e-32	2.81896e-30	yes	hom1	homoserine dehydrogenase [Lactobacillus plantarum]	Metabolism	Global and Overview;Amino acid metabolism	ko01100//Metabolic pathways;ko01110//Biosynthesis of secondary metabolites;ko01130//Biosynthesis of antibiotics;ko01120//Microbial metabolism in diverse environments;ko01230//Biosynthesis of amino acids;ko00270//Cysteine and methionine metabolism;ko00260//Glycine, serine and threonine metabolism;ko00300//Lysine biosynthesis	K00003	-	-	-
lp_2536	430.333	1.33333	83.9233	0.926667	-6.50088	3.15279e-36	2.22447e-34	yes	oahS	O-acetylhomoserine aminocarboxypropyltransferase [Lactobacillus plantarum]	Metabolism	Global and Overview;Amino acid metabolism	ko01100//Metabolic pathways;ko00270//Cysteine and methionine metabolism	K01740	-	-	-
lp_2537	35.3333	0	9.74667	0.001	-13.2507	1.28622e-07	6.73606e-07	yes	metA	homoserine O-succinyltransferase [Lactobacillus plantarum]	Metabolism	Energy metabolism;Global and Overview;Amino acid metabolism	ko01100//Metabolic pathways;ko01110//Biosynthesis of secondary metabolites;ko01230//Biosynthesis of amino acids;ko00270//Cysteine and methionine metabolism;ko00920//Sulfur metabolism	K00651	-	-	-
lp_2541	107.667	9.66667	27.9833	9.86667	-1.50393	0.000859575	0.00215743	yes	-	peptide ABC transporter substrate-binding protein [Lactobacillus plantarum 2165] [Lactobacillus plantarum]	-	-	-	-	-	-	-
lp_2542	156.333	15.6667	43.6067	16.97	-1.36156	0.00024867	0.000713697	yes	RP368	ABC transporter permease [Lactobacillus plantarum]	-	-	-	-	-	-	-
lp_2549	367.667	43.6667	127.613	57.0567	-1.16131	0.000683621	0.00175217	yes	yceF	membrane protein [Lactobacillus plantarum]	-	-	-	-	-	-	-
lp_2550	64.3333	34	30.02	60.1933	1.00368	0.00307335	0.00677632	yes	maa	O-acetyltransferase [Lactobacillus plantarum]	-	-	-	-	-	-	-
lp_2551	145	4	34.34	3.86333	-3.15197	4.42287e-11	3.88723e-10	yes	hisC	histidinol-phosphate aminotransferase [Lactobacillus plantarum]	Metabolism	Amino acid metabolism;Global and Overview;Biosynthesis of other secondary metabolites	ko01100//Metabolic pathways;ko01110//Biosynthesis of secondary metabolites;ko01130//Biosynthesis of antibiotics;ko01230//Biosynthesis of amino acids;ko00400//Phenylalanine, tyrosine and tryptophan biosynthesis;ko00340//Histidine metabolism;ko00350//Tyrosine metabolism;ko00360//Phenylalanine metabolism;ko00401//Novobiocin biosynthesis	K00817	-	-	-
lp_2553	18	0.666667	15.8267	1.87333	-3.07868	0.00485137	0.0101923	yes	hisI	phosphoribosyl-AMP cyclohydrolase [Lactobacillus plantarum]	Metabolism	Amino acid metabolism;Global and Overview	ko01100//Metabolic pathways;ko01110//Biosynthesis of secondary metabolites;ko01230//Biosynthesis of amino acids;ko00340//Histidine metabolism	K01496	-	-	-
lp_2554	32.6667	0.333333	10.4467	0.39	-4.74342	2.32534e-05	8.47397e-05	yes	hisF	imidazole glycerol phosphate synthase cyclase subunit [Lactobacillus plantarum]	Metabolism	Amino acid metabolism;Global and Overview	ko01100//Metabolic pathways;ko01110//Biosynthesis of secondary metabolites;ko01230//Biosynthesis of amino acids;ko00340//Histidine metabolism	K02500	-	-	-
lp_2556	44.6667	0.333333	16.28	0.426667	-5.25385	5.69731e-09	3.65433e-08	yes	hisA	1-(5-phosphoribosyl)-5-((5-phosphoribosylamino)methylideneamino)imidazole-4-carboxamide isomerase [Lactobacillus plantarum]	Metabolism	Amino acid metabolism;Global and Overview	ko01100//Metabolic pathways;ko01110//Biosynthesis of secondary metabolites;ko01230//Biosynthesis of amino acids;ko00340//Histidine metabolism	K01814	-	-	-
lp_2557	24	0.333333	9.79667	0.623333	-3.97422	7.81235e-05	0.000247423	yes	hisH	imidazole glycerol phosphate synthase subunit HisH [Lactobacillus plantarum]	Metabolism	Amino acid metabolism;Global and Overview	ko01100//Metabolic pathways;ko01110//Biosynthesis of secondary metabolites;ko01230//Biosynthesis of amino acids;ko00340//Histidine metabolism	K02501	-	-	-
lp_2558	38.3333	0	16.7	0.001	-14.0276	4.58952e-09	3.00448e-08	yes	hisB	imidazoleglycerol-phosphate dehydratase [Lactobacillus plantarum WCFS1] [Lactobacillus plantarum]	Metabolism	Amino acid metabolism;Global and Overview	ko01100//Metabolic pathways;ko01110//Biosynthesis of secondary metabolites;ko01230//Biosynthesis of amino acids;ko00340//Histidine metabolism	K01693	GO:0005623//cell;GO:0044424//intracellular part;GO:0005622//intracellular;GO:0044464//cell part	GO:0016836//hydro-lyase activity;GO:0016829//lyase activity;GO:0003824//catalytic activity;GO:0016835//carbon-oxygen lyase activity	GO:0008152//metabolic process;GO:0044281//small molecule metabolic process;GO:0006520//cellular amino acid metabolic process;GO:0044763//single-organism cellular process;GO:0044699//single-organism process;GO:0044710//single-organism metabolic process;GO:0019752//carboxylic acid metabolic process;GO:0006807//nitrogen compound metabolic process;GO:0071704//organic substance metabolic process;GO:00…
lp_2559	62.6667	0	12.1367	0.001	-13.5671	3.01388e-12	3.16333e-11	yes	hisD	histidinol dehydrogenase [Lactobacillus plantarum]	Metabolism	Global and Overview;Amino acid metabolism	ko01100//Metabolic pathways;ko01110//Biosynthesis of secondary metabolites;ko01230//Biosynthesis of amino acids;ko00340//Histidine metabolism	K00013	-	-	-
lp_2560	22.6667	0	8.42	0.001	-13.0396	5.17125e-06	2.12197e-05	yes	hisG	ATP phosphoribosyltransferase [Lactobacillus plantarum]	Metabolism	Amino acid metabolism;Global and Overview	ko01100//Metabolic pathways;ko01110//Biosynthesis of secondary metabolites;ko01230//Biosynthesis of amino acids;ko00340//Histidine metabolism	K00765	-	-	-
lp_2561	40.6667	2.33333	8.48	1.84333	-2.20175	0.00170212	0.00397006	yes	hisX	ATP phosphoribosyltransferase regulatory subunit [Lactobacillus plantarum]	Metabolism	Amino acid metabolism;Global and Overview	ko01100//Metabolic pathways;ko01110//Biosynthesis of secondary metabolites;ko01230//Biosynthesis of amino acids;ko00340//Histidine metabolism	K02502	-	-	-
lp_2563	1670.33	91.6667	532.74	106.23	-2.32624	1.13158e-12	1.26062e-11	yes	hisK	histidinol-phosphatase [Lactobacillus plantarum]	Metabolism	Amino acid metabolism;Global and Overview	ko01100//Metabolic pathways;ko01110//Biosynthesis of secondary metabolites;ko01230//Biosynthesis of amino acids;ko00340//Histidine metabolism	K04486	-	-	-
lp_2570	13912.3	1071	3190.54	972.027	-1.71473	1.20256e-07	6.36352e-07	yes	asd2	aspartate-semialdehyde dehydrogenase [Lactobacillus plantarum]	Metabolism	Biosynthesis of other secondary metabolites;Global and Overview;Amino acid metabolism	ko01100//Metabolic pathways;ko01110//Biosynthesis of secondary metabolites;ko01130//Biosynthesis of antibiotics;ko01120//Microbial metabolism in diverse environments;ko01230//Biosynthesis of amino acids;ko00270//Cysteine and methionine metabolism;ko00260//Glycine, serine and threonine metabolism;ko00300//Lysine biosynthesis;ko01210//2-Oxocarboxylic acid metabolism;ko00261//Monobactam biosynthesis	K00133	-	-	-
lp_2578	308.333	35	36.8933	16.4633	-1.1641	0.000227316	0.000653889	yes	SE_0175	cell surface adherence protein,collagen-binding domain, LPXTG-motif cell wall anchor [Lactobacillus plantarum]	-	-	-	-	-	-	-
lp_2579	17.3333	0.333333	10.3833	0.89	-3.54432	0.00141581	0.00337985	yes	yjcF	N-acetyltransferase [Lactobacillus plantarum]	-	-	-	-	-	-	-
lp_2585	1516.67	136.333	389.78	134.647	-1.53348	3.59882e-08	2.04955e-07	yes	lp_2585	ferredoxin--NADP(+) reductase [Lactobacillus plantarum]	Metabolism	Nucleotide metabolism;Metabolism of other amino acids	ko00240//Pyrimidine metabolism;ko00450//Selenocompound metabolism	K00384	-	-	-
lp_2588	277.333	14.6667	39.3833	8.62	-2.19183	2.44518e-08	1.42776e-07	yes	ent1	cell surface protein [Lactobacillus plantarum]	-	-	-	-	-	-	-
lp_2591	2169.67	234	547.41	236.193	-1.21265	9.97143e-05	0.000307745	yes	URH2	purine nucleosidase [Lactobacillus plantarum]	Metabolism	Metabolism of cofactors and vitamins;Global and Overview;Nucleotide metabolism	ko01100//Metabolic pathways;ko00230//Purine metabolism;ko00760//Nicotinate and nicotinamide metabolism	K01239	-	-	-
lp_2606	94	9.33333	22.0933	9.21	-1.26234	0.00563579	0.0116098	yes	yhhX	NAD(P)-dependent oxidoreductase [Lactobacillus plantarum]	-	-	-	-	-	-	-
lp_2612	3077.33	397	1427.21	696.913	-1.03415	8.92482e-05	0.000278832	yes	pncA	pyrazinamidase nicotinamidase [Lactobacillus plantarum]	-	-	-	-	-	-	-
lp_2613	882	50	294.99	63.27	-2.22107	5.76184e-15	8.08568e-14	yes	-	ABC transporter permease [Lactobacillus plantarum]	-	-	-	-	-	-	-
lp_2614	652	47.6667	233.143	67.0367	-1.79819	4.12519e-09	2.7145e-08	yes	yhcG	ABC transporter ATP-binding protein [Lactobacillus plantarum]	-	-	-	-	-	-	-
lp_2615	187.333	11.6667	119.393	29.1867	-2.03234	2.80422e-07	1.42454e-06	yes	yhcF	GntR family transcriptional regulator [Lactobacillus plantarum]	-	-	-	-	-	-	-
lp_2620	136.667	16.3333	37.1067	17.4233	-1.09066	0.00253209	0.0056916	yes	Abhd17a	alpha/beta hydrolase [Lactobacillus plantarum]	-	-	-	-	-	-	-
lp_2622	608	17.3333	352.047	40.1367	-3.13277	3.93421e-17	6.89164e-16	yes	-	transcriptional regulator [Lactobacillus plantarum]	-	-	-	-	-	-	-
lp_2624	25.6667	2	17.8767	5.32667	-1.74677	0.0150162	0.0277617	yes	-	hypothetical protein [Lactobacillus plantarum]	-	-	-	-	-	-	-
lp_2625	8.66667	0	8.67667	0.001	-13.0829	0.00475402	0.0100126	yes	-	acetyltransferase [Lactobacillus plantarum WJL] [Lactobacillus plantarum]	-	-	-	-	-	-	-
lp_2629	1602	10371.7	241.867	5801.42	4.58412	1.41082e-40	1.55803e-38	yes	pox3	pyruvate oxidase [Lactobacillus plantarum]	Metabolism	Global and Overview;Carbohydrate metabolism	ko01100//Metabolic pathways;ko00620//Pyruvate metabolism	K00158	-	-	-
lp_2633	128	5.66667	89.9967	16.8167	-2.41998	4.43925e-05	0.000149458	yes	trxH	thioredoxin H-type [Lactobacillus plantarum WCFS1] [Lactobacillus plantarum]	-	-	-	-	-	GO:0016667//oxidoreductase activity, acting on a sulfur group of donors;GO:0015036//disulfide oxidoreductase activity;GO:0003824//catalytic activity;GO:0016491//oxidoreductase activity	GO:0044763//single-organism cellular process;GO:0044710//single-organism metabolic process;GO:0065007//biological regulation;GO:0008152//metabolic process;GO:0042592//homeostatic process;GO:0065008//regulation of biological quality;GO:0019725//cellular homeostasis;GO:0044699//single-organism process;GO:0009987//cellular process
lp_2634	1382.67	13.3333	298.283	11.8733	-4.65089	1.98625e-27	7.20723e-26	yes	cgs	cystathionine gamma-synthase [Lactobacillus plantarum]	Metabolism	Energy metabolism;Global and Overview;Metabolism of other amino acids;Amino acid metabolism	ko01100//Metabolic pathways;ko01110//Biosynthesis of secondary metabolites;ko01130//Biosynthesis of antibiotics;ko01230//Biosynthesis of amino acids;ko00270//Cysteine and methionine metabolism;ko00450//Selenocompound metabolism;ko00920//Sulfur metabolism	K01739	-	-	-
lp_2635	41.6667	1.66667	33.5733	5.59333	-2.58554	8.88136e-05	0.000277816	yes	-	membrane protein [Lactobacillus plantarum WCFS1] [Lactobacillus plantarum]	-	-	-	-	-	-	-
lp_2654	527	30.6667	416.55	94.39	-2.14178	7.28161e-12	7.03243e-11	yes	slrR	transcriptional regulator [Lactobacillus plantarum]	-	-	-	-	-	-	-
lp_2658	4950.33	393.667	1049.34	319.687	-1.71476	2.05963e-07	1.06331e-06	yes	HI_1698	glycosyl transferase family 1 [Lactobacillus plantarum]	-	-	-	-	-	-	-
lp_2659	9515	909.667	995.127	379.947	-1.38908	1.78002e-06	7.94595e-06	yes	xpkA	phosphoketolase [Lactobacillus plantarum]	Metabolism	Global and Overview;Carbohydrate metabolism	ko01100//Metabolic pathways;ko01120//Microbial metabolism in diverse environments;ko00030//Pentose phosphate pathway	K01621	-	-	-
lp_2660	310.333	21	92.0633	24.4467	-1.91299	7.38418e-08	4.05093e-07	yes	xynC	alpha-xylosidase [Lactobacillus plantarum]	-	-	-	-	-	-	-
lp_2665	257.667	10	89.62	14.0233	-2.67599	1.70985e-09	1.19642e-08	yes	rrp8	response regulator [Lactobacillus plantarum subsp. plantarum ATCC 14917 = JCM 1149 = CGMCC 1.2437] [Lactobacillus plantarum]	-	-	-	-	-	-	-
lp_2666	216	119	97.3767	222.05	1.18924	0.000292111	0.000823486	yes	-	BS_ykrK family protein [Lactobacillus plantarum WJL] [Lactobacillus plantarum]	-	-	-	-	-	-	-
lp_2668	7358.33	642.333	4548.57	1501.55	-1.59896	1.08368e-08	6.68097e-08	yes	hsp2	heat-shock protein [Lactobacillus plantarum]	-	-	-	-	-	-	-
lp_2680	298.333	147	205.337	410.683	1.00004	0.00130077	0.00312875	yes	-	membrane protein [Lactobacillus plantarum]	-	-	-	-	-	-	-
lp_2683	203.333	8.66667	38.1867	6.18333	-2.62661	4.22946e-12	4.33179e-11	yes	ydeL	aminotransferase [Lactobacillus plantarum]	-	-	-	-	-	-	-
lp_2684	94.6667	4.66667	19.3067	3.81667	-2.33871	5.01177e-06	2.06319e-05	yes	araT2	aminotransferase A [Lactobacillus plantarum]	Metabolism	Amino acid metabolism;Global and Overview	ko01100//Metabolic pathways;ko01110//Biosynthesis of secondary metabolites;ko01230//Biosynthesis of amino acids;ko00300//Lysine biosynthesis	K00841	-	-	-
lp_2685	106	10.3333	29.84	11.8167	-1.33642	0.00189883	0.00436868	yes	dapA2	4-hydroxy-tetrahydrodipicolinate synthase [Lactobacillus plantarum]	Metabolism	Amino acid metabolism;Global and Overview;Biosynthesis of other secondary metabolites	ko01100//Metabolic pathways;ko01110//Biosynthesis of secondary metabolites;ko01130//Biosynthesis of antibiotics;ko01120//Microbial metabolism in diverse environments;ko01230//Biosynthesis of amino acids;ko00300//Lysine biosynthesis;ko00261//Monobactam biosynthesis	K01714	-	-	-
lp_2689	137.333	69.6667	35.2233	75.8733	1.10706	0.00721606	0.0145582	yes	mleR	LysR family transcriptional regulator [Lactobacillus plantarum]	-	-	-	-	-	-	-
lp_2693	2535.33	199.667	171.17	51.6033	-1.72989	2.81647e-10	2.20561e-09	yes	rexA	ATP-dependent helicase/nuclease subunit A [Lactobacillus plantarum]	-	-	-	-	-	-	-
lp_2696	1019	37.3333	291.517	33.22	-3.13345	4.82354e-06	1.9948e-05	yes	oroP	membrane protein [Lactobacillus plantarum]	-	-	-	-	-	-	-
lp_2697	4227.67	179.667	2242.76	271.417	-3.04669	0.000987833	0.00243601	yes	pyrE	orotate phosphoribosyltransferase [Lactobacillus plantarum]	Metabolism	Global and Overview;Nucleotide metabolism	ko01100//Metabolic pathways;ko00240//Pyrimidine metabolism	K00762	-	-	-
lp_2698	3619.67	281.333	1704.16	382.12	-2.15696	0.0121306	0.0231492	yes	pyrF	orotidine 5'-phosphate decarboxylase [Lactobacillus plantarum]	Metabolism	Global and Overview;Nucleotide metabolism	ko01100//Metabolic pathways;ko00240//Pyrimidine metabolism	K01591	-	-	-
lp_2699	2590.33	160.667	943.343	169.733	-2.47451	0.00319218	0.00702003	yes	pyrD	dihydroorotate dehydrogenase [Lactobacillus plantarum]	Metabolism	Global and Overview;Nucleotide metabolism	ko01100//Metabolic pathways;ko00240//Pyrimidine metabolism	K17828	-	-	-
lp_2700	11396	954.667	1206.36	287.22	-2.07043	0.01749	0.0317319	yes	pyrAB	carbamoyl-phosphate synthase pyrimidine-specific large chain [Lactobacillus plantarum]	Metabolism	Amino acid metabolism;Nucleotide metabolism;Global and Overview	ko01100//Metabolic pathways;ko00240//Pyrimidine metabolism;ko00250//Alanine, aspartate and glutamate metabolism	K01955	-	-	-
lp_2702	3226	249	844.757	180.79	-2.22422	0.0162777	0.0298092	yes	pyrC	dihydroorotase [Lactobacillus plantarum]	Metabolism	Nucleotide metabolism;Global and Overview	ko01100//Metabolic pathways;ko00240//Pyrimidine metabolism	K01465	-	-	-
lp_2708	914	4.33333	137.06	2.75667	-5.63574	4.08482e-34	2.53059e-32	yes	pucR	purine transport regulator [Lactobacillus plantarum]	-	-	-	-	-	-	-
lp_2712	2191.33	178.333	444.92	136.477	-1.70489	3.91251e-09	2.58124e-08	yes	pbuG	NCS2 family permease [Lactobacillus plantarum]	-	-	-	-	-	-	-
lp_2713	340.667	35	95.11	38.2667	-1.31351	1.15123e-05	4.45073e-05	yes	-	NmrA family protein [Lactobacillus plantarum subsp. plantarum ATCC 14917 = JCM 1149 = CGMCC 1.2437] [Lactobacillus plantarum]	-	-	-	-	-	-	-
lp_2716	29	31.3333	5.57333	22.35	2.00366	1.56929e-06	7.0925e-06	yes	ica3	glycosyl transferase [Lactobacillus plantarum]	-	-	-	-	-	-	-
lp_2718	156	6	61.7533	8.77667	-2.81477	7.048e-11	5.98727e-10	yes	-	methionine synthase [Lactobacillus plantarum]	-	-	-	-	-	-	-
lp_2719	1490	87.3333	310.13	71.2933	-2.12103	5.5671e-09	3.57986e-08	yes	purD	phosphoribosylamine--glycine ligase [Lactobacillus plantarum]	Metabolism	Global and Overview;Nucleotide metabolism	ko01100//Metabolic pathways;ko01110//Biosynthesis of secondary metabolites;ko01130//Biosynthesis of antibiotics;ko00230//Purine metabolism	K01945	-	-	-
lp_2720	1671	125.667	282.53	86.31	-1.7108	6.94342e-05	0.000223244	yes	purH	bifunctional phosphoribosylaminoimidazolecarboxamide formyltransferase/inosine monophosphate cyclohydrolase [Lactobacillus plantarum]	Metabolism	Nucleotide metabolism;Global and Overview;Metabolism of cofactors and vitamins	ko01100//Metabolic pathways;ko01110//Biosynthesis of secondary metabolites;ko01130//Biosynthesis of antibiotics;ko00230//Purine metabolism;ko00670//One carbon pool by folate	K00602	-	-	-
lp_2722	1010.33	46	255.633	46.59	-2.45598	5.89448e-11	5.09251e-10	yes	purM	phosphoribosylformylglycinamidine cyclo-ligase [Lactobacillus plantarum]	Metabolism	Global and Overview;Nucleotide metabolism	ko01100//Metabolic pathways;ko01110//Biosynthesis of secondary metabolites;ko01130//Biosynthesis of antibiotics;ko00230//Purine metabolism	K01933	-	-	-
lp_2723	1662	88	305.573	61.04	-2.32369	4.92896e-12	4.98787e-11	yes	purF	amidophosphoribosyltransferase [Lactobacillus plantarum]	Metabolism	Amino acid metabolism;Nucleotide metabolism;Global and Overview	ko01100//Metabolic pathways;ko01110//Biosynthesis of secondary metabolites;ko01130//Biosynthesis of antibiotics;ko00230//Purine metabolism;ko00250//Alanine, aspartate and glutamate metabolism	K00764	-	-	-
lp_2724	2119.67	184	250.22	81.4633	-1.61897	3.06227e-09	2.06317e-08	yes	purL	phosphoribosylformylglycinamidine synthase subunit PurL [Lactobacillus plantarum]	Metabolism	Nucleotide metabolism;Global and Overview	ko01100//Metabolic pathways;ko01110//Biosynthesis of secondary metabolites;ko01130//Biosynthesis of antibiotics;ko00230//Purine metabolism	K01952	-	-	-
lp_2725	590	31.3333	237.997	43.9067	-2.43843	1.1752e-10	9.81908e-10	yes	purQ	phosphoribosylformylglycinamidine synthase subunit PurQ [Lactobacillus plantarum]	Metabolism	Nucleotide metabolism;Global and Overview	ko01100//Metabolic pathways;ko01110//Biosynthesis of secondary metabolites;ko01130//Biosynthesis of antibiotics;ko00230//Purine metabolism	K01952	-	-	-
lp_2726	33.6667	1	31.05	3.60667	-3.10586	0.000424454	0.00113845	yes	purS	phosphoribosylformylglycinamidine synthase [Lactobacillus plantarum]	Metabolism	Nucleotide metabolism;Global and Overview	ko01100//Metabolic pathways;ko01110//Biosynthesis of secondary metabolites;ko01130//Biosynthesis of antibiotics;ko00230//Purine metabolism	K01952	-	-	-
lp_2727	603.667	21.6667	225.533	29.69	-2.92529	7.60676e-15	1.05006e-13	yes	purC	phosphoribosylaminoimidazolesuccinocarboxamide synthase [Lactobacillus plantarum]	Metabolism	Global and Overview;Nucleotide metabolism	ko01100//Metabolic pathways;ko01110//Biosynthesis of secondary metabolites;ko01130//Biosynthesis of antibiotics;ko00230//Purine metabolism	K01923	-	-	-
lp_2728	1082	65.3333	241.87	56.4567	-2.09902	6.12115e-15	8.5427e-14	yes	purK1	5-(carboxyamino)imidazole ribonucleotide synthase [Lactobacillus plantarum]	Metabolism	Global and Overview;Nucleotide metabolism	ko01100//Metabolic pathways;ko01110//Biosynthesis of secondary metabolites;ko01130//Biosynthesis of antibiotics;ko00230//Purine metabolism	K01589	-	-	-
lp_2729	739.333	17	401.663	32.4067	-3.63162	2.68369e-19	5.68047e-18	yes	purE	5-(carboxyamino)imidazole ribonucleotide mutase [Lactobacillus plantarum]	Metabolism	Global and Overview;Nucleotide metabolism	ko01100//Metabolic pathways;ko01110//Biosynthesis of secondary metabolites;ko01130//Biosynthesis of antibiotics;ko00230//Purine metabolism	K01588	-	-	-
lp_2732	953	1165.33	191.867	890.4	2.21435	2.67476e-14	3.53848e-13	yes	nfr1	NADPH-dependent oxidoreductase [Lactobacillus plantarum]	-	-	-	-	-	-	-
lp_2733	340	863.667	140.187	1408.78	3.32903	1.11094e-27	4.08956e-26	yes	nfr2	NAD(P)H-dependent oxidoreductase [Lactobacillus plantarum]	-	-	-	-	-	-	-
lp_2739	25	0	7.65333	0.001	-12.9019	3.44397e-05	0.000119355	yes	bceA	ABC transporter ATP-binding protein [Lactobacillus plantarum]	-	-	-	-	-	-	-
lp_2740	260	14.6667	33.6133	8.15	-2.04416	7.66192e-05	0.000243266	yes	yxdM	ABC transporter permease [Lactobacillus plantarum]	-	-	-	-	-	-	-
lp_2741	91	10	78.5767	34.0233	-1.20758	0.012006	0.0229288	yes	-	membrane protein [Lactobacillus plantarum WCFS1] [Lactobacillus plantarum]	-	-	-	-	-	-	-
lp_2742	102.667	8	69.66	21.5667	-1.69153	6.62216e-05	0.000213456	yes	yhcF	GntR family transcriptional regulator [Lactobacillus plantarum]	-	-	-	-	-	-	-
lp_2743	531.333	39	145.523	42.8633	-1.76343	1.60909e-07	8.37517e-07	yes	ytrB	ABC transporter ATP-binding protein [Lactobacillus plantarum]	-	-	-	-	-	-	-
lp_2746	2	4.66667	2.58333	17.7667	2.78187	0.00245025	0.00553213	yes	-	sodium:proton antiporter [Lactobacillus plantarum WHE 92] [Lactobacillus plantarum]	-	-	-	-	-	-	-
lp_2747	31.3333	35.3333	20.0633	82.1933	2.03446	3.12495e-06	1.33401e-05	yes	gtcA2	membrane protein [Lactobacillus plantarum]	-	-	-	-	-	-	-
lp_2748	60.3333	1	32.0433	1.94	-4.0459	2.10161e-08	1.24142e-07	yes	-	hypothetical protein [Lactobacillus plantarum]	-	-	-	-	-	-	-
lp_2751	741.667	29	155.233	23.3267	-2.73439	2.98779e-18	5.74924e-17	yes	cblA1	K00842 aminotransferase [Lactobacillus plantarum]	Metabolism	Global and Overview;Metabolism of other amino acids;Amino acid metabolism	ko01100//Metabolic pathways;ko01110//Biosynthesis of secondary metabolites;ko01230//Biosynthesis of amino acids;ko00270//Cysteine and methionine metabolism;ko00450//Selenocompound metabolism	K14155	-	-	-
lp_2754	325.333	166	125.393	252.693	1.01093	0.000351072	0.000968213	yes	-	membrane protein [Lactobacillus plantarum WCFS1] [Lactobacillus plantarum]	-	-	-	-	-	-	-
lp_2757	249.667	319	38.68	177.063	2.19461	1.9002e-12	2.06261e-11	yes	bbmA	alpha-glycosidase [Lactobacillus plantarum]	-	-	-	-	-	-	-
lp_2765	73	4	88.7433	16.56	-2.42194	2.61719e-05	9.40264e-05	yes	-	Methionine--tRNA ligase [Lactobacillus plantarum DOMLa] [Lactobacillus plantarum]	-	-	-	-	-	-	-
lp_2766	394.667	398	93.4433	359.757	1.94486	3.40896e-11	3.05963e-10	yes	-	outer surface protein [Lactobacillus plantarum]	-	-	-	-	-	-	-
lp_2767	667.667	386.333	145.667	321.537	1.14231	3.89791e-05	0.000132717	yes	-	GNAT family acetyltransferase [Lactobacillus plantarum]	-	-	-	-	-	-	-
lp_2768	72.6667	2	12.92	1.45667	-3.14886	4.32048e-06	1.80197e-05	yes	-	MFS transporter [Lactobacillus plantarum]	-	-	-	-	-	-	-
lp_2770	56.3333	4	28.5333	7.61667	-1.90542	0.000228007	0.000655134	yes	nadR	transcriptional regulator [Lactobacillus plantarum]	-	-	-	-	-	-	-
lp_2771	80	6.66667	12.9567	4.51333	-1.52143	0.00717992	0.0145083	yes	nadC2	nicotinate phosphoribosyltransferase [Lactobacillus plantarum]	Metabolism	Metabolism of cofactors and vitamins;Global and Overview	ko01100//Metabolic pathways;ko00760//Nicotinate and nicotinamide metabolism	K00763	-	-	-
lp_2774	14.3333	1	5.10333	1.19333	-2.09644	0.0223354	0.0394246	yes	nodI	ABC transporter ATP-binding protein [Lactobacillus plantarum]	-	-	-	-	-	-	-
lp_2776	3470.67	67.3333	731.067	50.5433	-3.85441	1.38108e-24	4.03211e-23	yes	dsdA	D-serine dehydratase [Lactobacillus plantarum]	Metabolism	Amino acid metabolism	ko00260//Glycine, serine and threonine metabolism	K01753	-	-	-
lp_2781	793.333	529.333	714.507	1639.63	1.19835	0.00429622	0.00913935	yes	pts20B	PTS system, cellobiose-specific EIIB component [Lactobacillus plantarum WCFS1] [Lactobacillus plantarum]	Environmental Information Processing	Membrane transport	ko02060//Phosphotransferase system (PTS)	K02760	-	GO:0022857//transmembrane transporter activity;GO:0022891//substrate-specific transmembrane transporter activity;GO:0015144//carbohydrate transmembrane transporter activity;GO:0003824//catalytic activity;GO:0005215//transporter activity;GO:0022892//substrate-specific transporter activity;GO:1901476//carbohydrate transporter activity	GO:0044765//single-organism transport;GO:0051179//localization;GO:1902578//single-organism localization;GO:0071702//organic substance transport;GO:0044699//single-organism process;GO:0006810//transport;GO:0008643//carbohydrate transport;GO:0051234//establishment of localization
lp_2785	864.667	52.3333	314.113	76.5167	-2.03744	4.17897e-11	3.69846e-10	yes	pgm7	phosphoglycerate mutase [Lactobacillus plantarum JDM1] [Lactobacillus plantarum]	Metabolism	Carbohydrate metabolism;Energy metabolism;Global and Overview;Amino acid metabolism	ko01100//Metabolic pathways;ko01110//Biosynthesis of secondary metabolites;ko01130//Biosynthesis of antibiotics;ko01120//Microbial metabolism in diverse environments;ko01230//Biosynthesis of amino acids;ko01200//Carbon metabolism;ko00010//Glycolysis / Gluconeogenesis;ko00260//Glycine, serine and threonine metabolism;ko00680//Methane metabolism	K15634	-	-	-
lp_2787	130.333	73.3333	41.1333	85.9033	1.06241	0.000415351	0.00111758	yes	cof	haloacid dehalogenase [Lactobacillus plantarum]	-	-	-	-	-	-	-
lp_2788	215	0	53.2533	0.001	-15.7006	6.48035e-28	2.4206e-26	yes	panE	2-dehydropantoate 2-reductase [Lactobacillus plantarum]	Metabolism	Global and Overview;Metabolism of cofactors and vitamins	ko01100//Metabolic pathways;ko01110//Biosynthesis of secondary metabolites;ko00770//Pantothenate and CoA biosynthesis	K00077	-	-	-
lp_2795	109.667	6.66667	9.36	2.01	-2.21931	2.15692e-06	9.39722e-06	yes	-	cell surface protein [Lactobacillus plantarum]	-	-	-	-	-	-	-
lp_2799	112.333	657	19.8133	447	4.49573	4.08604e-48	9.43505e-46	yes	ycaM	transporter [Lactobacillus plantarum]	-	-	-	-	-	-	-
lp_2804	1702	174.333	441.85	189.493	-1.22141	0.000669318	0.00172246	yes	sdsB	LysR family transcriptional regulator [Lactobacillus plantarum]	-	-	-	-	-	-	-
lp_2806	173.667	20.6667	90.22	40.6033	-1.15185	0.00586404	0.012036	yes	hmpT	membrane protein [Lactobacillus plantarum WCFS1] [Lactobacillus plantarum]	-	-	-	-	-	-	-
lp_2807	473.333	51.3333	101.41	39.5567	-1.35821	1.76248e-05	6.63214e-05	yes	tyrS	tyrosine-tRNA synthetase [Lactobacillus plantarum WCFS1] [Lactobacillus plantarum]	Genetic Information Processing	Translation	ko00970//Aminoacyl-tRNA biosynthesis	K01866	GO:0044464//cell part;GO:0044424//intracellular part;GO:0005622//intracellular;GO:0005623//cell	GO:0001882//nucleoside binding;GO:1901363//heterocyclic compound binding;GO:0032549//ribonucleoside binding;GO:0016875//ligase activity, forming carbon-oxygen bonds;GO:0003676//nucleic acid binding;GO:0097159//organic cyclic compound binding;GO:0097367//carbohydrate derivative binding;GO:0001883//purine nucleoside binding;GO:0016874//ligase activity;GO:0032550//purine ribonucleoside binding;GO:00…	GO:0006399//tRNA metabolic process;GO:0034645//cellular macromolecule biosynthetic process;GO:0034660//ncRNA metabolic process;GO:0008152//metabolic process;GO:0016070//RNA metabolic process;GO:0044237//cellular metabolic process;GO:0090304//nucleic acid metabolic process;GO:0019538//protein metabolic process;GO:0009059//macromolecule biosynthetic process;GO:0043604//amide biosynthetic process;GO…
lp_2809	485.333	15.3333	201.54	22.7	-3.1503	1.00942e-13	1.25683e-12	yes	-	extracellular protein [Lactobacillus plantarum WCFS1] [Lactobacillus plantarum]	-	-	-	-	-	-	-
lp_2810	618	52.3333	134.193	39.5433	-1.76281	3.35411e-06	1.42944e-05	yes	-	glycosyl hydrolase [Lactobacillus plantarum]	-	-	-	-	-	-	-
lp_2813	41.6667	127.333	21.3733	246.14	3.5256	4.67734e-25	1.41434e-23	yes	yueI	DUF1694 domain-containing protein [Lactobacillus plantarum]	-	-	-	-	-	-	-
lp_2814	69.3333	1.66667	48.2733	4.8	-3.33012	2.43387e-07	1.24638e-06	yes	-	hypothetical protein [Lactobacillus plantarum]	-	-	-	-	-	-	-
lp_2816	46.3333	3.66667	18.2067	4.84667	-1.9094	0.00510836	0.010688	yes	ydfK	transport protein [Lactobacillus plantarum WCFS1] [Lactobacillus plantarum]	-	-	-	-	-	-	-
lp_2817	27.3333	1.33333	8.32333	1.68333	-2.30584	0.00214281	0.00487264	yes	ydfL	MerR family transcriptional regulator [Lactobacillus plantarum]	-	-	-	-	-	-	-
lp_2818	2495	177.667	492.883	131.223	-1.90922	2.32626e-11	2.11781e-10	yes	gltT	Proton/glutamate symport protein Sodium/glutamate symport protein [Lactobacillus plantarum]	-	-	-	-	GO:0031224//intrinsic component of membrane;GO:0044425//membrane part;GO:0016020//membrane	GO:0022892//substrate-specific transporter activity;GO:0015075//ion transmembrane transporter activity;GO:0015291//secondary active transmembrane transporter activity;GO:0005215//transporter activity;GO:0005310//dicarboxylic acid transmembrane transporter activity;GO:0008509//anion transmembrane transporter activity;GO:0008514//organic anion transmembrane transporter activity;GO:0046943//carboxyl…	GO:0051179//localization;GO:0015711//organic anion transport;GO:0071702//organic substance transport;GO:0051234//establishment of localization;GO:0046942//carboxylic acid transport;GO:1902578//single-organism localization;GO:0006811//ion transport;GO:0009987//cellular process;GO:0015849//organic acid transport;GO:0044765//single-organism transport;GO:0006810//transport;GO:0006820//anion transport…
lp_2820	1539.67	63	788.61	121.32	-2.70049	1.0462e-18	2.09239e-17	yes	yagU	membrane protein [Lactobacillus plantarum WCFS1] [Lactobacillus plantarum]	-	-	-	-	-	-	-
lp_2826	397.667	31	184.29	55.4	-1.73402	1.70302e-08	1.02504e-07	yes	folA	diadenosine tetraphosphate hydrolase [Lactobacillus plantarum]	-	-	-	-	-	-	-
lp_2827	158.333	148.667	34.8367	122.877	1.81853	4.79913e-10	3.60645e-09	yes	napA3	sodium:proton antiporter [Lactobacillus plantarum]	-	-	-	-	-	-	-
lp_2830	1134	60.6667	217.427	42.69	-2.34856	2.26328e-13	2.67382e-12	yes	ansB	aspartate ammonia-lyase [Lactobacillus plantarum WCFS1] [Lactobacillus plantarum]	Metabolism	Global and Overview;Amino acid metabolism	ko01100//Metabolic pathways;ko00250//Alanine, aspartate and glutamate metabolism	K01744	-	GO:0016840//carbon-nitrogen lyase activity;GO:0016829//lyase activity;GO:0003824//catalytic activity;GO:0016841//ammonia-lyase activity	GO:0009987//cellular process;GO:0019752//carboxylic acid metabolic process;GO:0006082//organic acid metabolic process;GO:0044281//small molecule metabolic process;GO:0072350//tricarboxylic acid metabolic process;GO:0008152//metabolic process;GO:0044699//single-organism process;GO:0044763//single-organism cellular process;GO:0044710//single-organism metabolic process;GO:0006101//citrate metabolic …
lp_2835	140.333	76.6667	50.4767	111.23	1.13986	0.0013546	0.00324593	yes	-	phosphohydrolase [Lactobacillus plantarum]	Metabolism	Xenobiotics biodegradation and metabolism;Global and Overview	ko01100//Metabolic pathways;ko01120//Microbial metabolism in diverse environments;ko00625//Chloroalkane and chloroalkene degradation	K01560	-	-	-
lp_2839	31	2.66667	14.92	5.35333	-1.47874	0.0225614	0.0397958	yes	-	DUF4811 domain-containing protein [Lactobacillus plantarum]	-	-	-	-	-	-	-
lp_2842	118.667	14	33.58	16.3133	-1.04155	0.0231576	0.0407491	yes	cysL	LysR family transcriptional regulator [Lactobacillus plantarum]	-	-	-	-	-	GO:0001071//nucleic acid binding transcription factor activity	GO:0044260//cellular macromolecule metabolic process;GO:1901576//organic substance biosynthetic process;GO:0044237//cellular metabolic process;GO:0060255//regulation of macromolecule metabolic process;GO:0044249//cellular biosynthetic process;GO:0071704//organic substance metabolic process;GO:0043170//macromolecule metabolic process;GO:0065007//biological regulation;GO:0034645//cellular macromole…
lp_2843	1259	124	206.033	80.13	-1.36246	1.40755e-06	6.45338e-06	yes	tagE5	poly(glycerol-phosphate) alpha-glucosyltransferase [Lactobacillus plantarum]	-	-	-	-	-	-	-
lp_2844	952	72.3333	153.523	45.2333	-1.763	3.41988e-10	2.64027e-09	yes	tagE6	poly(glycerol-phosphate) alpha-glucosyltransferase [Lactobacillus plantarum]	-	-	-	-	-	-	-
lp_2847	10906.3	652.667	2462.85	596.047	-2.04683	2.70569e-10	2.12769e-09	yes	-	extracellular transglycosylase, with LysM peptidoglycan binding domain [Lactobacillus plantarum WCFS1] [Lactobacillus plantarum]	-	-	-	-	-	-	-
lp_2848	64.3333	3.66667	31.6933	7.31333	-2.11558	5.54125e-05	0.000180678	yes	ogt	methylated-DNA-[protein]-cysteine S-methyltransferase [Lactobacillus plantarum WCFS1] [Lactobacillus plantarum]	-	-	-	-	-	GO:0016740//transferase activity;GO:0008168//methyltransferase activity;GO:0008172//S-methyltransferase activity;GO:0016741//transferase activity, transferring one-carbon groups;GO:0003824//catalytic activity	GO:0006259//DNA metabolic process;GO:0044260//cellular macromolecule metabolic process;GO:0090304//nucleic acid metabolic process;GO:0044238//primary metabolic process;GO:0046483//heterocycle metabolic process;GO:0034641//cellular nitrogen compound metabolic process;GO:0006807//nitrogen compound metabolic process;GO:1901360//organic cyclic compound metabolic process;GO:0009987//cellular process;G…
lp_2849	553	67	155.413	73.1167	-1.08784	0.000351658	0.000968777	yes	yhaQ	ABC transporter ATP-binding protein [Lactobacillus plantarum]	-	-	-	-	-	-	-
lp_2851	293	31	98.24	41.4633	-1.24447	7.92087e-05	0.000250548	yes	lmo0432	short-chain dehydrogenase [Lactobacillus plantarum WCFS1] [Lactobacillus plantarum]	-	-	-	-	-	GO:0003824//catalytic activity	GO:0008152//metabolic process;GO:0044699//single-organism process;GO:0044710//single-organism metabolic process
lp_2852	15.6667	0.666667	12.6767	1.87333	-2.7585	0.00410316	0.00878014	yes	cmd	4-carboxymuconolactone decarboxylase [Lactobacillus plantarum WCFS1] [Lactobacillus plantarum]	Metabolism	Xenobiotics biodegradation and metabolism;Global and Overview	ko01100//Metabolic pathways;ko01120//Microbial metabolism in diverse environments;ko01220//Degradation of aromatic compounds;ko00362//Benzoate degradation	K01607	-	GO:0016829//lyase activity;GO:0016831//carboxy-lyase activity;GO:0003824//catalytic activity;GO:0016830//carbon-carbon lyase activity;GO:0016209//antioxidant activity	GO:0044699//single-organism process;GO:0008152//metabolic process;GO:0044710//single-organism metabolic process
lp_2856	1116	103.667	114.093	39.3867	-1.53444	5.16833e-08	2.87885e-07	yes	-	ABC transporter permease [Lactobacillus plantarum]	-	-	-	-	-	-	-
lp_2857	42	2.33333	28.5367	6.30333	-2.17863	0.00202075	0.00462406	yes	MJ0796	ABC transporter ATP-binding protein [Lactobacillus plantarum]	-	-	-	-	-	-	-
lp_2861	246.333	15.3333	100.817	23.57	-2.09671	3.66335e-07	1.82098e-06	yes	thgA3	galactoside O-acetyltransferase [Lactobacillus plantarum]	-	-	-	-	-	-	-
lp_2864	347.333	17.6667	173.71	37.2	-2.22331	1.2353e-07	6.5232e-07	yes	-	membrane protein [Lactobacillus plantarum WCFS1] [Lactobacillus plantarum]	-	-	-	-	-	-	-
lp_2865	239.667	14.3333	123.68	27.95	-2.14569	2.06637e-09	1.42238e-08	yes	yvbK	N-acetyltransferase [Lactobacillus plantarum]	-	-	-	-	-	-	-
lp_2866	53	1.66667	55.0833	6.24333	-3.14123	2.02147e-06	8.86796e-06	yes	-	membrane protein [Lactobacillus plantarum WCFS1] [Lactobacillus plantarum]	-	-	-	-	-	-	-
lp_2868	149	14.6667	61.1867	21.1133	-1.53506	0.000721076	0.00184259	yes	pgm8	phosphoglycerate mutase family protein [Lactobacillus plantarum WCFS1] [Lactobacillus plantarum]	Metabolism	Amino acid metabolism;Carbohydrate metabolism;Energy metabolism;Global and Overview	ko01100//Metabolic pathways;ko01110//Biosynthesis of secondary metabolites;ko01130//Biosynthesis of antibiotics;ko01120//Microbial metabolism in diverse environments;ko01230//Biosynthesis of amino acids;ko01200//Carbon metabolism;ko00010//Glycolysis / Gluconeogenesis;ko00260//Glycine, serine and threonine metabolism;ko00680//Methane metabolism	K15634	-	GO:0003824//catalytic activity	-
lp_2873	81.3333	6.66667	20.2233	6.99333	-1.53197	0.00697255	0.014123	yes	adh2	alcohol dehydrogenase [Lactobacillus plantarum WCFS1] [Lactobacillus plantarum]	Metabolism	Carbohydrate metabolism;Xenobiotics biodegradation and metabolism;Global and Overview;Amino acid metabolism	ko01100//Metabolic pathways;ko01110//Biosynthesis of secondary metabolites;ko01130//Biosynthesis of antibiotics;ko01120//Microbial metabolism in diverse environments;ko00010//Glycolysis / Gluconeogenesis;ko00350//Tyrosine metabolism;ko01220//Degradation of aromatic compounds;ko00625//Chloroalkane and chloroalkene degradation;ko00626//Naphthalene degradation	K00001	-	GO:0046872//metal ion binding;GO:0043167//ion binding;GO:0003824//catalytic activity;GO:0046914//transition metal ion binding;GO:0005488//binding;GO:0043169//cation binding	GO:0044699//single-organism process;GO:0008152//metabolic process;GO:0044710//single-organism metabolic process
lp_2876	31.6667	2.66667	40.39	10.9	-1.88967	0.0260318	0.0452882	yes	-	Programmed cell death antitoxin MazE [Lactobacillus plantarum]	-	-	-	-	-	-	-
lp_2893	1944	86.3333	275.483	46.3167	-2.57236	5.47133e-16	8.17481e-15	yes	yheH	multidrug ABC transporter ATP-binding protein [Lactobacillus plantarum]	-	-	-	-	-	-	-
lp_2894	1565.33	76.3333	225.273	42.0733	-2.4207	4.31339e-16	6.59604e-15	yes	yheI	multidrug ABC transporter permease/ATP-binding protein [Lactobacillus plantarum]	-	-	-	-	-	-	-
lp_2901	610	67.3333	46.6067	19.5833	-1.25091	4.86977e-05	0.000161901	yes	pip	membrane protein [Lactobacillus plantarum]	-	-	-	-	-	-	-
lp_2903	86	8	67.4867	24.1567	-1.48218	0.00171941	0.0040067	yes	-	ArsR family transcriptional regulator [Lactobacillus plantarum WCFS1] [Lactobacillus plantarum]	-	-	-	-	-	GO:0001071//nucleic acid binding transcription factor activity	GO:0071704//organic substance metabolic process;GO:0010468//regulation of gene expression;GO:1901576//organic substance biosynthetic process;GO:0034645//cellular macromolecule biosynthetic process;GO:0044237//cellular metabolic process;GO:0009987//cellular process;GO:0008152//metabolic process;GO:0009058//biosynthetic process;GO:0050789//regulation of biological process;GO:0044249//cellular biosy…
lp_2906	1303.33	73.3333	340.903	75.8667	-2.16782	3.85312e-14	5.01894e-13	yes	endA	DNA-entry nuclease [Lactobacillus plantarum]	-	-	-	-	-	-	-
lp_2907	105	12.3333	46.9967	22.6233	-1.05475	0.013814	0.0259332	yes	-	N-acetyltransferase [Lactobacillus plantarum]	-	-	-	-	-	-	-
lp_2909	213.667	19	105.997	34.2667	-1.62914	0.000149441	0.000444472	yes	p20	GNAT family acetyltransferase [Lactobacillus plantarum WCFS1] [Lactobacillus plantarum]	-	-	-	-	-	GO:0003824//catalytic activity;GO:0016740//transferase activity	-
lp_2911	777.333	54.3333	171.223	44.6	-1.94076	6.20167e-10	4.56587e-09	yes	-	CPBP family intramembrane metalloprotease domain-containing protein [Lactobacillus plantarum]	-	-	-	-	-	-	-
lp_2913	1435.67	186.333	482.307	232.46	-1.05297	0.000396593	0.00107622	yes	ybiV	haloacid dehalogenase [Lactobacillus plantarum]	-	-	-	-	-	-	-
lp_2914	1756.67	167.667	257.54	88.96	-1.53357	2.13121e-07	1.09803e-06	yes	-	integral membrane protein [Lactobacillus plantarum subsp. argentoratensis DSM 16365] [Lactobacillus plantarum]	-	-	-	-	-	-	-
lp_2915	2536.67	161.333	248.147	63.3867	-1.96894	5.58035e-10	4.12037e-09	yes	uvrA3	excinuclease ABC subunit A [Lactobacillus plantarum]	Genetic Information Processing	Replication and repair	ko03420//Nucleotide excision repair	K03701	-	-	-
lp_2917	23.3333	1.33333	4.85	1	-2.27798	0.00285146	0.00634724	yes	-	MFS transporter [Lactobacillus plantarum]	-	-	-	-	-	-	-
lp_2919	1552.33	16	420.343	17.5733	-4.58011	9.11566e-35	5.78844e-33	yes	pepR2	prolyl aminopeptidase [Lactobacillus plantarum]	Metabolism	Amino acid metabolism	ko00330//Arginine and proline metabolism	K01259	-	-	-
lp_2920	851	14.3333	155.11	9.84667	-3.97751	1.005e-22	2.55269e-21	yes	puuP	porin [Lactobacillus plantarum]	-	-	-	-	-	-	-
lp_2923	11224.3	6415.67	3423.79	7468.66	1.12526	8.50185e-05	0.000266272	yes	xynB	lipase/esterase [Lactobacillus plantarum]	-	-	-	-	-	-	-
lp_2926	56.6667	3.33333	56.2367	13.5567	-2.05251	0.00419521	0.00893945	yes	-	cytochrome b5-like Heme/Steroid binding domain protein [Lactobacillus plantarum subsp. plantarum ATCC 14917 = JCM 1149 = CGMCC 1.2437] [Lactobacillus plantarum]	-	-	-	-	-	-	-
lp_2931	803.333	51.3333	384.773	87.8767	-2.13046	6.07206e-09	3.87513e-08	yes	nrdG	anaerobic ribonucleotide reductase activator protein [Lactobacillus plantarum WCFS1] [Lactobacillus plantarum]	-	-	-	-	GO:0044464//cell part;GO:0044424//intracellular part;GO:0005622//intracellular;GO:0005623//cell	GO:0051540//metal cluster binding;GO:0016491//oxidoreductase activity;GO:0005488//binding;GO:0003824//catalytic activity;GO:0051536//iron-sulfur cluster binding	GO:0044699//single-organism process;GO:0044710//single-organism metabolic process;GO:0008152//metabolic process
lp_2932	3509.33	380.667	433.137	170.02	-1.34912	3.43891e-05	0.000119355	yes	nrdD	Anaerobic ribonucleoside-triphosphate reductase [Lactobacillus plantarum ZJ316] [Lactobacillus plantarum]	Metabolism	Nucleotide metabolism;Global and Overview	ko01100//Metabolic pathways;ko00230//Purine metabolism;ko00240//Pyrimidine metabolism	K00527	-	GO:0016728//oxidoreductase activity, acting on CH or CH2 groups, disulfide as acceptor;GO:0016491//oxidoreductase activity;GO:0016725//oxidoreductase activity, acting on CH or CH2 groups;GO:0003824//catalytic activity	GO:0044699//single-organism process;GO:0009987//cellular process;GO:0006139//nucleobase-containing compound metabolic process;GO:0044238//primary metabolic process;GO:0043170//macromolecule metabolic process;GO:1901360//organic cyclic compound metabolic process;GO:0044237//cellular metabolic process;GO:0046483//heterocycle metabolic process;GO:0090304//nucleic acid metabolic process;GO:0006259//D…
lp_2937	1026.67	89.3333	266.283	86.7367	-1.61825	5.80323e-09	3.7129e-08	yes	dus3	tRNA-dihydrouridine synthase [Lactobacillus plantarum]	-	-	-	-	-	-	-
lp_2939	408.667	26	675.023	130.267	-2.37347	0.00192585	0.00442685	yes	-	MULTISPECIES: hypothetical protein [Lactobacillus]	-	-	-	-	-	-	-
lp_2940	95.3333	5.66667	18.4	4.40667	-2.06195	1.35093e-05	5.20693e-05	yes	-	cell surface protein precursor, LPXTG-motif cell wall anchor [Lactobacillus plantarum WCFS1] [Lactobacillus plantarum]	-	-	-	-	-	-	-
lp_2942	234	21.6667	61.34	23.3067	-1.39609	0.000492503	0.00130172	yes	hcaR	LysR family transcriptional regulator [Lactobacillus plantarum WCFS1] [Lactobacillus plantarum]	-	-	-	-	-	GO:0001071//nucleic acid binding transcription factor activity	GO:0065007//biological regulation;GO:0060255//regulation of macromolecule metabolic process;GO:0043170//macromolecule metabolic process;GO:0044249//cellular biosynthetic process;GO:0044260//cellular macromolecule metabolic process;GO:0071704//organic substance metabolic process;GO:0019222//regulation of metabolic process;GO:0009987//cellular process;GO:0044237//cellular metabolic process;GO:19015…
lp_2943	103	7	19.3933	5.12333	-1.92041	2.84396e-05	0.000100608	yes	DIT1	cation transporter [Lactobacillus plantarum]	-	-	-	-	-	-	-
lp_2948	89	2.66667	14.77	1.72	-3.10219	7.95053e-08	4.33355e-07	yes	yvbJ	zinc ribbon domain-containing protein [Lactobacillus plantarum]	-	-	-	-	-	-	-
lp_2949	38.3333	2	9.67667	2.03333	-2.25066	0.000393353	0.00107086	yes	-	zinc ribbon domain-containing protein [Lactobacillus plantarum]	-	-	-	-	-	-	-
lp_2952	66.6667	1.33333	62.79	5.21667	-3.58933	2.28453e-08	1.34012e-07	yes	-	bacteriocin immunity protein [Lactobacillus plantarum]	-	-	-	-	-	-	-
lp_2954	2503	22	551.653	19.3733	-4.83162	1.75002e-32	9.07154e-31	yes	-	membrane protein [Lactobacillus plantarum WCFS1] [Lactobacillus plantarum]	-	-	-	-	-	-	GO:0044765//single-organism transport;GO:0044699//single-organism process;GO:0051234//establishment of localization;GO:0006810//transport;GO:0051179//localization;GO:0071702//organic substance transport;GO:1902578//single-organism localization;GO:0008643//carbohydrate transport
lp_2958	2669	298	351.297	154.157	-1.18829	8.41499e-05	0.000264777	yes	wapA	cell surface protein [Lactobacillus plantarum]	-	-	-	-	-	-	-
lp_2964	478	60	418.503	194.073	-1.10864	0.00506683	0.0106098	yes	-	HxlR family transcriptional regulator [Lactobacillus plantarum WCFS1] [Lactobacillus plantarum]	-	-	-	-	-	-	-
lp_2966	462	38.3333	68.2867	21.2533	-1.68391	1.66896e-08	1.00932e-07	yes	lmrA	ABC transporter permease [Lactobacillus plantarum]	Environmental Information Processing	Membrane transport	ko02010//ABC transporters	K18104	-	-	-
lp_2967	24.3333	0.666667	12.6333	1.45333	-3.1198	0.000592562	0.00153896	yes	Mb2911	MarR family transcriptional regulator [Lactobacillus plantarum]	-	-	-	-	-	-	-
lp_2968	74.3333	345	29.8467	514.913	4.10869	1.54506e-36	1.15425e-34	yes	drgA	nitroreductase [Lactobacillus plantarum]	-	-	-	-	-	-	-
lp_2969	166.333	134.333	21.0733	65.5567	1.63732	1.84641e-06	8.18477e-06	yes	pts22CBA	PTS N-acetylglucosamine transporter subunit IIABC [Lactobacillus plantarum]	Environmental Information Processing;Metabolism	Membrane transport;Carbohydrate metabolism	ko02060//Phosphotransferase system (PTS);ko00520//Amino sugar and nucleotide sugar metabolism	K02802	-	-	-
lp_2972	40.3333	3.33333	13.3933	4.48667	-1.5778	0.00614743	0.0125518	yes	ssuB3	ABC transporter ATP-binding protein [Lactobacillus plantarum]	-	-	-	-	-	-	-
lp_2973	55.3333	3	15.1433	3.14	-2.26985	0.000281846	0.000798983	yes	RP368	ABC transporter permease [Lactobacillus plantarum]	-	-	-	-	-	-	-
lp_2975	782.667	83.3333	126.97	52.0933	-1.28532	0.00162806	0.00382187	yes	-	cell surface protein [Lactobacillus plantarum]	-	-	-	-	-	-	-
lp_2976	107.667	10.6667	69.31	25.74	-1.42905	0.0105153	0.0204979	yes	-	cell surface protein [Lactobacillus plantarum]	-	-	-	-	-	-	-
lp_2977	503.333	55.3333	122.25	50.3433	-1.27996	0.000293855	0.000826569	yes	-	cell surface protein [Lactobacillus plantarum]	-	-	-	-	-	-	-
lp_2981	110	1.66667	37.2733	2.26333	-4.04162	2.82214e-10	2.20561e-09	yes	livE	ABC transporter ATP-binding protein [Lactobacillus plantarum]	Environmental Information Processing	Membrane transport	ko02010//ABC transporters	K01996	-	-	-
lp_2982	163.667	5	52.5433	6.14667	-3.09563	1.68525e-11	1.56224e-10	yes	livD	branched-chain amino acid ABC transporter ATP-binding protein [Lactobacillus plantarum WCFS1] [Lactobacillus plantarum]	Environmental Information Processing	Membrane transport	ko02010//ABC transporters	K01995	-	GO:0003824//catalytic activity;GO:0016818//hydrolase activity, acting on acid anhydrides, in phosphorus-containing anhydrides;GO:0016462//pyrophosphatase activity;GO:0017111//nucleoside-triphosphatase activity;GO:0016787//hydrolase activity;GO:0016817//hydrolase activity, acting on acid anhydrides	-
lp_2983	160	3.33333	41.7867	3.85333	-3.43886	2.63108e-09	1.77738e-08	yes	livC	branched-chain amino acid ABC transporter permease [Lactobacillus plantarum]	Environmental Information Processing	Membrane transport	ko02010//ABC transporters	K01998	-	-	-
lp_2984	103	0	30.0333	0.001	-14.8743	4.59146e-16	6.94185e-15	yes	livB	branched-chain amino acid ABC transporter permease [Lactobacillus plantarum]	Environmental Information Processing	Membrane transport	ko02010//ABC transporters	K01997	-	-	-
lp_2985	19.6667	0	4	0.001	-11.9658	9.21326e-05	0.000286434	yes	livA	branched-chain amino acid ABC transporter substrate-binding protein [Lactobacillus plantarum]	Environmental Information Processing	Membrane transport	ko02010//ABC transporters	K01999	-	-	-
lp_2987	7758	557.667	9293.96	2468.18	-1.91284	1.46789e-07	7.65594e-07	yes	-	conserved protein [Pediococcus pentosaceus IE-3] [Pediococcus pentosaceus]	-	-	-	-	-	-	-
lp_2988	1083	120.667	338.597	145.003	-1.22348	1.1071e-05	4.28662e-05	yes	zmp3	peptidase M10 [Lactobacillus plantarum]	-	-	-	-	-	-	-
lp_2992	36184	32	5770.61	20.3967	-8.14425	4.91221e-81	6.23851e-78	yes	mntH3	manganese transport protein [Lactobacillus plantarum WCFS1] [Lactobacillus plantarum]	-	-	-	-	-	-	GO:0051234//establishment of localization;GO:0051179//localization
lp_2993	8703	8	4995.85	17.3867	-8.1666	2.68618e-78	2.2743e-75	yes	-	nucleotide-binding protein, universal stress protein UspA family [Lactobacillus plantarum WCFS1] [Lactobacillus plantarum]	-	-	-	-	-	-	-
lp_2994	7643	57	6396.18	209.34	-4.93329	1.77742e-26	5.86317e-25	yes	-	hypothetical protein [Lactobacillus plantarum]	-	-	-	-	-	-	-
lp_2995	270.333	28.6667	103.137	40.2	-1.35929	4.66098e-05	0.00015598	yes	-	membrane protein [Lactobacillus plantarum WCFS1] [Lactobacillus plantarum]	-	-	-	-	-	-	-
lp_2998	79.3333	3.33333	37.89	5.60667	-2.7566	5.50698e-07	2.67452e-06	yes	-	membrane protein [Lactobacillus plantarum]	-	-	-	-	-	-	-
lp_3000	1670.33	121.333	215.98	58.9867	-1.87244	6.16509e-11	5.30825e-10	yes	macB	ABC transporter ATP-binding protein [Lactobacillus plantarum]	-	-	-	-	-	-	-
lp_3001	129.667	5.33333	10.0733	1.63	-2.6276	2.59659e-09	1.75876e-08	yes	-	cell surface protein [Lactobacillus plantarum]	-	-	-	-	-	-	-
lp_3003	445.667	41.6667	135.7	47.93	-1.50142	3.55459e-07	1.7738e-06	yes	MJ0912	metallo-phosphoesterase [Lactobacillus plantarum WCFS1] [Lactobacillus plantarum]	-	-	-	-	-	-	-
lp_3009	4.66667	6.66667	3.73667	21.2	2.50424	0.00203636	0.00465558	yes	pts23B	PTS system, cellobiose-specific EIIB component [Lactobacillus plantarum WCFS1] [Lactobacillus plantarum]	Environmental Information Processing	Membrane transport	ko02060//Phosphotransferase system (PTS)	K02760	-	GO:1901476//carbohydrate transporter activity;GO:0022857//transmembrane transporter activity;GO:0022891//substrate-specific transmembrane transporter activity;GO:0015144//carbohydrate transmembrane transporter activity;GO:0003824//catalytic activity;GO:0005215//transporter activity;GO:0022892//substrate-specific transporter activity	GO:1902578//single-organism localization;GO:0044699//single-organism process;GO:0071702//organic substance transport;GO:0051234//establishment of localization;GO:0044765//single-organism transport;GO:0006810//transport;GO:0008643//carbohydrate transport;GO:0051179//localization
lp_3010	25	58.6667	4.50333	38.5433	3.09742	3.12004e-16	4.8619e-15	yes	pts23C	PTS cellobiose transporter subunit IIC [Lactobacillus plantarum]	Environmental Information Processing	Membrane transport	ko02060//Phosphotransferase system (PTS)	K02761	-	-	-
lp_3011	40.3333	58	8.44	40.4333	2.26023	1.01673e-06	4.756e-06	yes	pbg6	6-phospho-beta-glucosidase [Lactobacillus plantarum]	Metabolism	Carbohydrate metabolism	ko00010//Glycolysis / Gluconeogenesis	K01223	-	-	-
lp_3013	116.667	11	63.7667	25.1967	-1.33957	0.00176389	0.00408785	yes	HI_0186	MerR family transcriptional regulator [Lactobacillus plantarum WCFS1] [Lactobacillus plantarum]	-	-	-	-	-	-	GO:0019222//regulation of metabolic process;GO:0010468//regulation of gene expression;GO:0050789//regulation of biological process;GO:0060255//regulation of macromolecule metabolic process;GO:0065007//biological regulation
lp_3014	184.333	221.333	75.59	350.49	2.21311	3.71552e-13	4.28973e-12	yes	isaA	peptidoglycan-binding protein [Lactobacillus plantarum]	-	-	-	-	-	-	-
lp_3016	192	18.6667	82.6167	29.3767	-1.49176	7.38408e-05	0.000235327	yes	-	membrane protein [Lactobacillus plantarum]	-	-	-	-	-	-	-
lp_3017	19	1.33333	13.6767	3.7	-1.88612	0.0255479	0.0445784	yes	-	ASCH domain protein [Lactobacillus plantarum subsp. plantarum ATCC 14917 = JCM 1149 = CGMCC 1.2437] [Lactobacillus plantarum]	-	-	-	-	-	-	-
lp_3018	40.3333	3	10.8667	3.36667	-1.69052	0.0173061	0.0314432	yes	psaA	ABC transporter, substrate-binding protein [Lactobacillus plantarum subsp. plantarum ATCC 14917 = JCM 1149 = CGMCC 1.2437] [Lactobacillus plantarum]	-	-	-	-	-	GO:0005488//binding;GO:0043169//cation binding;GO:0043167//ion binding	GO:0051234//establishment of localization;GO:0051179//localization;GO:1902578//single-organism localization;GO:0044765//single-organism transport;GO:0044699//single-organism process;GO:0006812//cation transport;GO:0006810//transport;GO:0022610//biological adhesion;GO:0006811//ion transport
lp_3021	104	58.6667	22.19	50.8833	1.19728	0.00117864	0.00286757	yes	SSP1970	GGDEF domain-containing protein [Lactobacillus plantarum]	-	-	-	-	-	-	-
lp_3022	264.667	20.6667	145.79	47.4867	-1.6183	6.02083e-05	0.000195312	yes	-	Uncharacterised protein [[Eubacterium] hallii]	-	-	-	-	-	-	-
lp_3023	2000	218	332.723	141.587	-1.23264	6.30105e-06	2.5364e-05	yes	umuC	LytTR family transcriptional regulator [Lactobacillus plantarum]	-	-	-	-	-	-	-
lp_3024	732	72.6667	215.747	78.8833	-1.45155	2.67463e-06	1.15341e-05	yes	yvbU	transcriptional regulator, LysR family [Lactobacillus plantarum subsp. plantarum ATCC 14917 = JCM 1149 = CGMCC 1.2437] [Lactobacillus plantarum]	-	-	-	-	-	-	-
lp_3040	1256	92	181.52	49.7233	-1.86813	9.80523e-12	9.39822e-11	yes	TM_0288	multidrug ABC transporter permease [Lactobacillus plantarum]	-	-	-	-	-	-	-
lp_3042	1050	81.6667	155.907	45.7133	-1.77	1.54358e-10	1.26067e-09	yes	yfiB	ABC transporter, ATP-binding protein [Lactobacillus plantarum subsp. plantarum ATCC 14917 = JCM 1149 = CGMCC 1.2437] [Lactobacillus plantarum]	-	-	-	-	GO:0044425//membrane part;GO:0031224//intrinsic component of membrane;GO:0016020//membrane	GO:0017111//nucleoside-triphosphatase activity;GO:0003824//catalytic activity;GO:0022857//transmembrane transporter activity;GO:0016787//hydrolase activity;GO:0015405//P-P-bond-hydrolysis-driven transmembrane transporter activity;GO:0016817//hydrolase activity, acting on acid anhydrides;GO:0015399//primary active transmembrane transporter activity;GO:0005215//transporter activity;GO:0016462//pyro…	GO:0044699//single-organism process;GO:0051234//establishment of localization;GO:0051179//localization;GO:0009987//cellular process;GO:0044763//single-organism cellular process
lp_3048	162.333	96.3333	50.4467	114.673	1.1847	5.86531e-05	0.00019051	yes	-	transcriptional regulator [Lactobacillus plantarum]	-	-	-	-	-	-	-
lp_3049	122	2174.33	23.4733	1427.31	5.92614	5.18275e-41	5.98372e-39	yes	yjeM	glutamate/gamma-aminobutyrate family transporter YjeM [Lactobacillus plantarum]	-	-	-	-	-	-	-
lp_3054	38.6667	85.3333	9.25333	75.8267	3.03466	5.08692e-17	8.73026e-16	yes	xylB	aryl-alcohol dehydrogenase [Lactobacillus plantarum]	Metabolism	Amino acid metabolism;Xenobiotics biodegradation and metabolism;Global and Overview	ko01100//Metabolic pathways;ko01120//Microbial metabolism in diverse environments;ko00350//Tyrosine metabolism;ko01220//Degradation of aromatic compounds;ko00360//Phenylalanine metabolism;ko00622//Xylene degradation	K00055	-	-	-
lp_3055	5348	29.6667	677.24	14.92	-5.50435	1.56573e-43	2.33939e-41	yes	copA	copper-translocating P-type ATPase [Lactobacillus plantarum]	-	-	-	-	-	-	-
lp_3057	31.6667	0	27.1467	0.001	-14.7285	3.76058e-06	1.58933e-05	yes	-	copper-binding protein [Lactobacillus plantarum]	-	-	-	-	-	-	-
lp_3058	204	0	137.733	0.001	-17.0715	1.076e-26	3.64404e-25	yes	-	copper-binding protein [Lactobacillus plantarum WCFS1] [Lactobacillus plantarum]	-	-	-	-	-	-	-
lp_3059	1523.33	75.6667	94.1733	18.23	-2.369	3.93182e-16	6.05262e-15	yes	aapA	adherence-associated mucus-binding protein,LPXTG-motif cell wall anchor [Lactobacillus plantarum]	-	-	-	-	-	-	-
lp_3060	115.333	9	37.8767	11.5267	-1.71633	0.000126194	0.000379779	yes	araC	AraC family transcriptional regulator [Lactobacillus plantarum WCFS1] [Lactobacillus plantarum]	-	-	-	-	-	GO:0003677//DNA binding;GO:0005488//binding;GO:0001071//nucleic acid binding transcription factor activity;GO:0097159//organic cyclic compound binding;GO:1901363//heterocyclic compound binding;GO:0003676//nucleic acid binding	GO:0019222//regulation of metabolic process;GO:0065007//biological regulation;GO:1901576//organic substance biosynthetic process;GO:0043170//macromolecule metabolic process;GO:0008152//metabolic process;GO:0071704//organic substance metabolic process;GO:0009987//cellular process;GO:0009059//macromolecule biosynthetic process;GO:0050789//regulation of biological process;GO:0009058//biosynthetic pr…
lp_3062	44	2	35.7267	6.92667	-2.36677	0.00136237	0.00326146	yes	-	regulator of competence TfoX [Lactobacillus plantarum WCFS1] [Lactobacillus plantarum]	-	-	-	-	-	-	-
lp_3064	103	8.33333	17.84	5.35	-1.7375	3.72619e-05	0.000127726	yes	-	cell surface protein [Lactobacillus plantarum]	-	-	-	-	-	-	-
lp_3065	14.3333	0	7.79	0.001	-12.9274	0.000742229	0.00189262	yes	-	cell surface protein precursor, CscD family,LPXTG-motif cell wall anchor [Lactobacillus plantarum WCFS1] [Lactobacillus plantarum]	-	-	-	-	-	-	-
lp_3067	7	0	3.31	0.001	-11.6926	0.0143732	0.0267457	yes	-	cell surface protein [Lactobacillus plantarum]	-	-	-	-	-	-	-
lp_3070	96.3333	3	60.7767	7.49	-3.02048	1.09849e-08	6.73953e-08	yes	-	Fe-S cluster biosynthesis protein [Lactobacillus plantarum]	-	-	-	-	-	-	-
lp_3073	90.3333	5.66667	41.9333	9.43	-2.15277	9.42249e-05	0.000292581	yes	-	cell surface protein [Lactobacillus plantarum]	-	-	-	-	-	-	-
lp_3075	250	30.6667	25.2233	10.99	-1.19857	0.00187735	0.00432318	yes	-	BspA family leucine-rich repeat surface protein [Lactobacillus plantarum]	-	-	-	-	-	-	-
lp_3081	292.333	5	211.407	13.9	-3.92686	3.25484e-20	7.06607e-19	yes	ytcD	MarR family transcriptional regulator [Lactobacillus plantarum]	-	-	-	-	-	-	-
lp_3082	44.6667	5	9.49	4.03667	-1.23324	0.0167233	0.0305372	yes	ytbD	MFS sugar transporter [Lactobacillus plantarum]	-	-	-	-	-	-	-
lp_3084	1625	40.3333	613.683	63.4933	-3.27282	7.17378e-20	1.53121e-18	yes	Rv0192	cell surface protein [Lactobacillus plantarum]	-	-	-	-	-	-	-
lp_3090	121.333	11.6667	54.0333	21.21	-1.34911	0.00438978	0.00931499	yes	fadR	TetR family transcriptional regulator [Lactobacillus plantarum WCFS1] [Lactobacillus plantarum]	-	-	-	-	-	-	GO:0008152//metabolic process;GO:0044260//cellular macromolecule metabolic process;GO:0034645//cellular macromolecule biosynthetic process;GO:0060255//regulation of macromolecule metabolic process;GO:0010468//regulation of gene expression;GO:0019222//regulation of metabolic process;GO:0044237//cellular metabolic process;GO:0065007//biological regulation;GO:0071704//organic substance metabolic pro…
lp_3091	73.3333	7.66667	19.2133	8.35333	-1.20168	0.0120053	0.0229288	yes	-	short-chain dehydrogenase/oxidoreductase,atypical SDR family, subgroup 1 [Lactobacillus plantarum WCFS1] [Lactobacillus plantarum]	-	-	-	-	-	-	-
lp_3096	227.333	20	80.14	27.8267	-1.52605	1.55954e-05	5.95674e-05	yes	SSP0419	short-chain dehydrogenase [Lactobacillus plantarum WCFS1] [Lactobacillus plantarum]	-	-	-	-	-	GO:0003824//catalytic activity	GO:0008152//metabolic process;GO:0044699//single-organism process;GO:0044710//single-organism metabolic process
lp_3173	1205	114.333	290.793	111.447	-1.38364	4.0656e-06	1.69846e-05	yes	-	cell surface protein [Lactobacillus plantarum]	-	-	-	-	-	-	-
lp_3176	356.333	45.3333	83.5533	38.9267	-1.10194	0.000706406	0.00180874	yes	pkn2	serine/threonine protein kinase [Lactobacillus plantarum]	-	-	-	-	-	-	-
lp_3178	13.6667	0	6.31	0.001	-12.6234	0.00025052	0.000718196	yes	-	extracellular protein [Lactobacillus plantarum WCFS1] [Lactobacillus plantarum]	-	-	-	-	-	-	-
lp_3179	125	15.3333	69.54	33.36	-1.05972	0.0124569	0.0237008	yes	-	transcriptional regulator [Carnobacterium maltaromaticum]	-	-	-	-	-	-	-
lp_3183	96	4	40.5767	5.95333	-2.76888	2.59941e-07	1.32847e-06	yes	tauE2	sulfite export protein [Lactobacillus plantarum]	-	-	-	-	-	-	-
lp_3187	37.3333	1.33333	19.06	2.94333	-2.69503	0.000121643	0.000366953	yes	bar	N-acetyltransferase [Lactobacillus plantarum]	Metabolism	Global and Overview;Metabolism of other amino acids	ko01130//Biosynthesis of antibiotics;ko00440//Phosphonate and phosphinate metabolism	K03823	-	GO:0003824//catalytic activity;GO:0016740//transferase activity	-
lp_3189	2690	273.333	506.66	197.647	-1.35809	5.03979e-07	2.46175e-06	yes	dacA1	serine-type D-Ala-D-Ala carboxypeptidase [Lactobacillus plantarum WCFS1] [Lactobacillus plantarum]	Metabolism	Global and Overview;Glycan biosynthesis and metabolism	ko01100//Metabolic pathways;ko00550//Peptidoglycan biosynthesis	K07258	-	GO:0008238//exopeptidase activity;GO:0008236//serine-type peptidase activity;GO:0008233//peptidase activity;GO:0004180//carboxypeptidase activity;GO:0004185//serine-type carboxypeptidase activity;GO:0070008//serine-type exopeptidase activity;GO:0016787//hydrolase activity;GO:0003824//catalytic activity;GO:0070011//peptidase activity, acting on L-amino acid peptides;GO:0017171//serine hydrolase ac…	GO:0019538//protein metabolic process;GO:0071704//organic substance metabolic process;GO:0008152//metabolic process;GO:0044238//primary metabolic process;GO:0043170//macromolecule metabolic process
lp_3192	78.3333	7.66667	30.5833	10.8167	-1.49949	0.00127154	0.00307006	yes	-	DUF1275 family protein [Lactobacillus plantarum]	-	-	-	-	-	-	-
lp_3193	128.667	12.3333	36.5233	13.3033	-1.45703	0.000338006	0.000937266	yes	prtM2	foldase [Lactobacillus plantarum]	-	-	-	-	-	-	-
lp_3194	4531.67	464.667	1079.63	392.117	-1.46119	6.35081e-06	2.55238e-05	yes	guaB	inosine 5'-monophosphate (IMP) dehydrogenase [Lactobacillus plantarum WCFS1] [Lactobacillus plantarum]	Metabolism	Global and Overview;Nucleotide metabolism	ko01100//Metabolic pathways;ko01110//Biosynthesis of secondary metabolites;ko00230//Purine metabolism	K00088	-	GO:0016616//oxidoreductase activity, acting on the CH-OH group of donors, NAD or NADP as acceptor;GO:0016614//oxidoreductase activity, acting on CH-OH group of donors;GO:0043169//cation binding;GO:0043167//ion binding;GO:0016491//oxidoreductase activity;GO:0003824//catalytic activity;GO:0005488//binding	GO:0046483//heterocycle metabolic process;GO:0046390//ribose phosphate biosynthetic process;GO:0034654//nucleobase-containing compound biosynthetic process;GO:0044763//single-organism cellular process;GO:0008152//metabolic process;GO:0044699//single-organism process;GO:0044249//cellular biosynthetic process;GO:0044238//primary metabolic process;GO:1901360//organic cyclic compound metabolic proces…
lp_3195	1034.33	58.6667	376.957	78.5567	-2.26259	8.20042e-14	1.03627e-12	yes	-	membrane protein [Lactobacillus plantarum WCFS1] [Lactobacillus plantarum]	-	-	-	-	-	-	-
lp_3196	849	86	194.903	75.3567	-1.37095	4.7192e-07	2.30959e-06	yes	ychF	GTP-binding protein/GTPase, Obg family, YchF subfamily [Lactobacillus plantarum WCFS1] [Lactobacillus plantarum]	-	-	-	-	-	-	-
lp_3197	30	0.666667	44.6867	3.08333	-3.85728	0.000102534	0.000314538	yes	yyzM	DUF951 domain-containing protein [Lactobacillus plantarum]	-	-	-	-	-	-	-
lp_3198	544.667	60.6667	154.097	67.3233	-1.19466	8.45916e-05	0.000265591	yes	parB1	chromosome partitioning protein ParB [Lactobacillus plantarum]	-	-	-	-	-	-	-
lp_3199	365	47.6667	125.993	60.9133	-1.04852	0.000881267	0.00220317	yes	parA	sporulation initiation inhibitor Soj [Lactobacillus plantarum]	-	-	-	-	-	-	-
lp_3205	683.333	39	191.94	46.5733	-2.04308	2.76061e-07	1.40802e-06	yes	-	hydrolase [Lactobacillus plantarum]	-	-	-	-	-	-	-
lp_3207	1133.67	62.6667	223.393	49.7	-2.16827	5.71709e-13	6.45396e-12	yes	OCC_04335	aspartate aminotransferase [Lactobacillus plantarum]	-	-	-	-	-	-	-
lp_3211	1272	87	421.477	113.167	-1.897	6.66009e-12	6.45673e-11	yes	tcyC	cystine ABC transporter ATP-binding protein [Lactobacillus plantarum WCFS1] [Lactobacillus plantarum]	Environmental Information Processing	Membrane transport	ko02010//ABC transporters	K10010	-	GO:0097159//organic cyclic compound binding;GO:0036094//small molecule binding;GO:0097367//carbohydrate derivative binding;GO:0005488//binding;GO:1901363//heterocyclic compound binding;GO:0001882//nucleoside binding;GO:0017111//nucleoside-triphosphatase activity;GO:0016817//hydrolase activity, acting on acid anhydrides;GO:0016462//pyrophosphatase activity;GO:0016818//hydrolase activity, acting on…	-
lp_3214	260.667	3	75.4967	3.51	-4.42687	3.04867e-16	4.78001e-15	yes	HI_1080	amino acid ABC transporter substrate-binding protein [Lactobacillus plantarum]	Environmental Information Processing	Membrane transport	ko02010//ABC transporters	K02424	-	-	-
lp_3223	2119.33	271	482.167	239.01	-1.01246	0.000757647	0.00192635	yes	-	membrane protein [Lactobacillus plantarum]	-	-	-	-	-	-	-
lp_3224	524.333	16	174.17	19.9633	-3.12507	9.43823e-16	1.38573e-14	yes	fetB	iron export ABC transporter permease subunit FetB [Lactobacillus plantarum]	-	-	-	-	-	-	-
lp_3225	329.667	20.3333	121.24	30.54	-1.98909	1.48552e-06	6.76206e-06	yes	fetA	ABC transporter ATP-binding protein [Lactobacillus plantarum WCFS1] [Lactobacillus plantarum]	-	-	-	-	-	GO:0016817//hydrolase activity, acting on acid anhydrides;GO:0003824//catalytic activity;GO:0016818//hydrolase activity, acting on acid anhydrides, in phosphorus-containing anhydrides;GO:0032549//ribonucleoside binding;GO:0001882//nucleoside binding;GO:0001883//purine nucleoside binding;GO:0016787//hydrolase activity;GO:0017111//nucleoside-triphosphatase activity;GO:0016462//pyrophosphatase activ…	-
lp_3238	497.333	19.6667	280.98	42.2633	-2.73299	1.48753e-17	2.71777e-16	yes	-	MerR family transcriptional regulator [Lactobacillus plantarum]	-	-	-	-	-	-	-
lp_3240	136.667	173.667	18.8867	86.0633	2.18803	4.12515e-10	3.13709e-09	yes	pts28ABC	PTS beta-glucoside transporter subunit IIABC [Lactobacillus plantarum]	Environmental Information Processing	Membrane transport	ko02060//Phosphotransferase system (PTS)	K02755	-	-	-
lp_3248	21.6667	0.666667	15.2267	1.65667	-3.20024	0.000904923	0.00225966	yes	-	bacteriocin immunity protein [Lactobacillus plantarum]	-	-	-	-	-	-	-
lp_3251	98.3333	3.66667	30.14	4.37	-2.78597	5.39834e-08	3.00039e-07	yes	cpdA	3',5'-cyclic-nucleotide phosphodiesterase [Lactobacillus plantarum]	Metabolism	Nucleotide metabolism	ko00230//Purine metabolism	K01120	-	-	-
lp_3254	35.6667	3	22.2467	6.36667	-1.80498	0.0148294	0.0274739	yes	lrgA	effector of murein hydrolase [Lactobacillus plantarum]	Environmental Information Processing	Signal transduction	ko02020//Two-component system	K05338	-	-	-
lp_3255	68	3.33333	23.6333	4.47667	-2.40033	4.66242e-06	1.93506e-05	yes	lrgB	murein hydrolase regulator [Lactobacillus plantarum WCFS1] [Lactobacillus plantarum]	Environmental Information Processing	Signal transduction	ko02020//Two-component system	K05339	-	GO:0003824//catalytic activity	-
lp_3256	195	24.3333	61.8867	28.94	-1.09656	0.00454628	0.00961495	yes	yejH	DegV family protein [Lactobacillus plantarum WCFS1] [Lactobacillus plantarum]	-	-	-	-	-	-	-
lp_3266	998	86	228.883	74.0267	-1.6285	1.73035e-08	1.03903e-07	yes	glyK	glycerate kinase [Lactobacillus plantarum]	Metabolism	Lipid metabolism;Carbohydrate metabolism;Global and Overview;Amino acid metabolism	ko01100//Metabolic pathways;ko01130//Biosynthesis of antibiotics;ko01120//Microbial metabolism in diverse environments;ko00260//Glycine, serine and threonine metabolism;ko00561//Glycerolipid metabolism;ko00630//Glyoxylate and dicarboxylate metabolism	K00865	-	-	-
lp_3270	387.333	23.3333	76.2967	17.1533	-2.15313	2.20429e-10	1.75514e-09	yes	purA	adenylosuccinate synthase [Lactobacillus plantarum WCFS1] [Lactobacillus plantarum]	Metabolism	Global and Overview;Nucleotide metabolism;Amino acid metabolism	ko01100//Metabolic pathways;ko00230//Purine metabolism;ko00250//Alanine, aspartate and glutamate metabolism	K01939	GO:0044424//intracellular part;GO:0005622//intracellular;GO:0005623//cell;GO:0044464//cell part	GO:0001883//purine nucleoside binding;GO:0016879//ligase activity, forming carbon-nitrogen bonds;GO:0016874//ligase activity;GO:0001882//nucleoside binding;GO:0036094//small molecule binding;GO:1901363//heterocyclic compound binding;GO:0032550//purine ribonucleoside binding;GO:0097367//carbohydrate derivative binding;GO:0046872//metal ion binding;GO:0097159//organic cyclic compound binding;GO:003…	GO:0009119//ribonucleoside metabolic process;GO:0009152//purine ribonucleotide biosynthetic process;GO:0009163//nucleoside biosynthetic process;GO:0044271//cellular nitrogen compound biosynthetic process;GO:0009124//nucleoside monophosphate biosynthetic process;GO:1901659//glycosyl compound biosynthetic process;GO:0042451//purine nucleoside biosynthetic process;GO:0006753//nucleoside phosphate me…
lp_3271	647.333	49.6667	170.547	48.7633	-1.8063	1.54463e-09	1.0838e-08	yes	guaC	guanosine monophosphate reductase [Lactobacillus plantarum]	Metabolism	Nucleotide metabolism	ko00230//Purine metabolism	K00364	-	-	-
lp_3272	279.667	594	86.95	720.183	3.05011	6.11979e-20	1.31731e-18	yes	ptp2	protein-tyrosine-phosphatase [Lactobacillus plantarum]	-	-	-	-	-	-	-
lp_3280	204.667	19.6667	53.25	20.38	-1.38563	9.85021e-05	0.000304745	yes	czcD1	cytochrome c1 [Lactobacillus plantarum]	-	-	-	-	-	-	-
lp_3283	293	18.3333	64.6367	15.7633	-2.03578	5.16386e-09	3.35956e-08	yes	metE	methonine synthase (cobalamine-independent),C-terminal domain [Lactobacillus plantarum WCFS1] [Lactobacillus plantarum]	-	-	-	-	-	GO:0043169//cation binding;GO:0046914//transition metal ion binding;GO:0005488//binding;GO:0046872//metal ion binding;GO:0043167//ion binding	GO:0044710//single-organism metabolic process;GO:0044281//small molecule metabolic process;GO:0006520//cellular amino acid metabolic process;GO:0006082//organic acid metabolic process;GO:0006790//sulfur compound metabolic process;GO:0044699//single-organism process;GO:1901566//organonitrogen compound biosynthetic process;GO:0044238//primary metabolic process;GO:0000097//sulfur amino acid biosynth…
lp_3285	46	3.33333	40.7167	10.3567	-1.97506	0.00196431	0.0045071	yes	qacH	quaternary ammonium compound-resistance protein [Lactobacillus plantarum subsp. plantarum ATCC 14917 = JCM 1149 = CGMCC 1.2437] [Lactobacillus plantarum]	-	-	-	-	GO:0044425//membrane part;GO:0031224//intrinsic component of membrane;GO:0016020//membrane	-	GO:0051234//establishment of localization;GO:0051179//localization
lp_3287	119.667	9.33333	92.3067	25.4733	-1.85745	4.45181e-05	0.000149571	yes	ziaR	ArsR family transcriptional regulator [Lactobacillus plantarum WCFS1] [Lactobacillus plantarum]	-	-	-	-	-	GO:0001071//nucleic acid binding transcription factor activity	GO:0071704//organic substance metabolic process;GO:0019222//regulation of metabolic process;GO:0044260//cellular macromolecule metabolic process;GO:0009987//cellular process;GO:0050789//regulation of biological process;GO:0009059//macromolecule biosynthetic process;GO:0034645//cellular macromolecule biosynthetic process;GO:0044237//cellular metabolic process;GO:0009058//biosynthetic process;GO:19…
lp_3288	2571.67	48.6667	709.747	53.5867	-3.72736	2.93097e-28	1.12798e-26	yes	czcD2	cation (cobalt-zinc-cadmium) efflux protein [Lactobacillus plantarum WCFS1] [Lactobacillus plantarum]	-	-	-	-	GO:0031224//intrinsic component of membrane;GO:0044425//membrane part;GO:0016020//membrane	GO:0022892//substrate-specific transporter activity;GO:0005215//transporter activity;GO:0015075//ion transmembrane transporter activity;GO:0022891//substrate-specific transmembrane transporter activity;GO:0022857//transmembrane transporter activity	GO:0006811//ion transport;GO:0051179//localization;GO:1902578//single-organism localization;GO:0044763//single-organism cellular process;GO:0044765//single-organism transport;GO:0051234//establishment of localization;GO:0006810//transport;GO:0009987//cellular process;GO:0006812//cation transport;GO:0044699//single-organism process
lp_3292	0.666667	1.66667	0.77	8.99667	3.54646	0.0197515	0.0353799	yes	-	hypothetical protein [Lactobacillus plantarum]	-	-	-	-	-	-	-
lp_3293	2210.33	110	1126.76	205.163	-2.45733	1.18048e-15	1.70365e-14	yes	tag3	DNA-3-methyladenine glycosylase I [Lactobacillus plantarum subsp. plantarum ST-III] [Lactobacillus plantarum]	Genetic Information Processing	Replication and repair	ko03410//Base excision repair	K01246	-	GO:0016787//hydrolase activity;GO:0003824//catalytic activity;GO:0019104//DNA N-glycosylase activity;GO:0016799//hydrolase activity, hydrolyzing N-glycosyl compounds;GO:0003905//alkylbase DNA N-glycosylase activity;GO:0016798//hydrolase activity, acting on glycosyl bonds;GO:0043733//DNA-3-methylbase glycosylase activity	GO:0006139//nucleobase-containing compound metabolic process;GO:0071704//organic substance metabolic process;GO:0044238//primary metabolic process;GO:0006807//nitrogen compound metabolic process;GO:0043170//macromolecule metabolic process;GO:0008152//metabolic process;GO:0034641//cellular nitrogen compound metabolic process;GO:0006259//DNA metabolic process;GO:0033554//cellular response to stress…
lp_3294	2747	287	591.643	243.503	-1.28079	3.36362e-06	1.43109e-05	yes	folP	dihydropteroate synthase [Lactobacillus plantarum WCFS1] [Lactobacillus plantarum]	Metabolism	Metabolism of cofactors and vitamins;Global and Overview	ko01100//Metabolic pathways;ko00790//Folate biosynthesis	K00796	-	GO:0003824//catalytic activity	GO:0071704//organic substance metabolic process;GO:0019752//carboxylic acid metabolic process;GO:1901360//organic cyclic compound metabolic process;GO:0044237//cellular metabolic process;GO:0042558//pteridine-containing compound metabolic process;GO:0008152//metabolic process;GO:1901564//organonitrogen compound metabolic process;GO:0043436//oxoacid metabolic process;GO:0006732//coenzyme metabolic…
lp_3295	1214.67	40.3333	520.14	65.0367	-2.99957	4.10102e-19	8.53819e-18	yes	folQ	dihydroneopterin triphosphate pyrophosphohydrolase [Lactobacillus plantarum WCFS1] [Lactobacillus plantarum]	-	-	-	-	-	GO:0003824//catalytic activity	-
lp_3296	3873.67	293.667	699.17	207.567	-1.75207	1.7826e-09	1.23373e-08	yes	folC2	bifunctional folylpolyglutamate synthase/dihydrofolate synthase [Lactobacillus plantarum]	Metabolism	Global and Overview;Metabolism of cofactors and vitamins	ko01100//Metabolic pathways;ko00790//Folate biosynthesis	K11754	-	-	-
lp_3298	321.667	7	173.16	14.03	-3.62552	3.00915e-14	3.93981e-13	yes	folK	2-amino-4-hydroxy-6-hydroxymethyldihydropteridine pyrophosphokinase [Lactobacillus plantarum WCFS1] [Lactobacillus plantarum]	Metabolism	Global and Overview;Metabolism of cofactors and vitamins	ko01100//Metabolic pathways;ko00790//Folate biosynthesis	K00950	-	GO:0016740//transferase activity;GO:0016772//transferase activity, transferring phosphorus-containing groups;GO:0003824//catalytic activity	GO:0071704//organic substance metabolic process;GO:0044710//single-organism metabolic process;GO:0006793//phosphorus metabolic process;GO:0043603//cellular amide metabolic process;GO:0042558//pteridine-containing compound metabolic process;GO:0008152//metabolic process;GO:0044763//single-organism cellular process;GO:0044237//cellular metabolic process;GO:1901564//organonitrogen compound metabolic…
lp_3299	274	22.6667	194.073	60.0933	-1.69133	8.87948e-06	3.48054e-05	yes	folB	dihydroneopterin aldolase [Lactobacillus plantarum subsp. plantarum ATCC 14917 = JCM 1149 = CGMCC 1.2437] [Lactobacillus plantarum]	Metabolism	Global and Overview;Metabolism of cofactors and vitamins	ko01100//Metabolic pathways;ko00790//Folate biosynthesis	K01633	-	GO:0003824//catalytic activity	GO:0006575//cellular modified amino acid metabolic process;GO:0009987//cellular process;GO:0071704//organic substance metabolic process;GO:0044237//cellular metabolic process;GO:0008152//metabolic process;GO:0006807//nitrogen compound metabolic process;GO:1901564//organonitrogen compound metabolic process
lp_3302	135.667	13.6667	36.69	14.1567	-1.37391	0.00249958	0.00562849	yes	mntA	metal ABC transporter substrate-binding protein [Lactobacillus plantarum]	-	-	-	-	-	-	-
lp_3303	9688.67	481.667	1661.78	330.47	-2.33014	1.27562e-13	1.57285e-12	yes	ycnB	MFS transporter [Lactobacillus plantarum]	-	-	-	-	-	-	-
lp_3312	2341	318.667	639.503	314.49	-1.02394	0.000551373	0.00144143	yes	yfeW	serine hydrolase [Lactobacillus plantarum]	-	-	-	-	-	-	-
lp_3313	341	3908.67	41.68	1695.73	5.3464	8.95748e-39	8.39576e-37	yes	pflB	formate acetyltransferase [Lactobacillus plantarum]	Metabolism	Carbohydrate metabolism;Global and Overview	ko01100//Metabolic pathways;ko01120//Microbial metabolism in diverse environments;ko00620//Pyruvate metabolism;ko00640//Propanoate metabolism;ko00650//Butanoate metabolism	K00656	-	-	-
lp_3314	261	2123.67	86.0233	2543.09	4.88571	1.99402e-38	1.68827e-36	yes	pflA	pyruvate formate lyase-activating protein [Lactobacillus plantarum]	-	-	-	-	-	-	-
lp_3316	20.3333	20.3333	18.4267	61.8467	1.7469	0.00122398	0.00297503	yes	yitW	aromatic ring hydroxylating protein [Lactobacillus plantarum]	-	-	-	-	-	-	-
lp_3318	668.333	884.333	181.997	949.177	2.38276	1.26323e-16	2.07007e-15	yes	ycsN	aldo/keto reductase [Lactobacillus plantarum]	-	-	-	-	-	-	-
lp_3321	15	0.333333	15.3833	1.24667	-3.62522	0.00215026	0.0048852	yes	-	laaC [Lactobacillus plantarum]	-	-	-	-	-	-	-
lp_3327	2488	198	330.6	105.173	-1.65232	4.94653e-08	2.76136e-07	yes	zosA	heavy metal translocating P-type ATPase [Lactobacillus plantarum]	-	-	-	-	-	-	-
lp_3331	324.38	11.0433	60.9467	7.74667	-2.9759	1.79361e-14	2.39778e-13	yes	ISP2_4	transposase [Lactobacillus plantarum]	-	-	-	-	-	-	-
lp_3334	704.333	35	104.123	19.71	-2.40129	1.71267e-13	2.07151e-12	yes	adeC	adenine deaminase [Lactobacillus plantarum]	Metabolism	Global and Overview;Nucleotide metabolism	ko01100//Metabolic pathways;ko00230//Purine metabolism	K01486	-	-	-
lp_3338	188.333	0.333333	34.5733	0.273333	-6.98285	2.17383e-24	6.20396e-23	yes	nha2	Na+/H+ antiporter NhaC [Lactobacillus plantarum]	-	-	-	-	-	-	-
lp_3339	67.6667	1.66667	12.2433	1.14	-3.42489	8.8008e-08	4.76632e-07	yes	ydgF	amino acid permease [Lactobacillus plantarum]	-	-	-	-	-	-	-
lp_3342	340.333	38	170.823	76.21	-1.16445	0.000192166	0.00055847	yes	pgpA	phosphatidylglycerophosphatase A [Lactobacillus plantarum]	-	-	-	-	-	-	-
lp_3343	39.3333	3.66667	11.9367	4.04667	-1.56059	0.0101207	0.0198047	yes	padA	NmrA family transcriptional regulator [Lactobacillus plantarum]	-	-	-	-	-	-	-
lp_3344	9	0	4.90667	0.001	-12.2605	0.0136757	0.0257305	yes	-	MarR family transcriptional regulator [Lactobacillus plantarum]	-	-	-	-	-	-	-
lp_3346	108.333	2.66667	77.3133	6.9	-3.48605	1.96071e-10	1.57239e-09	yes	yeaO	uroporphyrin-III C-methyltransferase [Lactobacillus plantarum]	-	-	-	-	-	-	-
lp_3348	86.3333	3.66667	75.1367	10.7567	-2.80429	3.66102e-06	1.54983e-05	yes	-	Conserved protein [Lactobacillus rhamnosus GG] [Lactobacillus rhamnosus]	-	-	-	-	-	-	-
lp_3351	1163	1334	577.867	2570.06	2.15299	4.20959e-15	5.97339e-14	yes	-	hypothetical protein [Lactobacillus plantarum]	-	-	-	-	-	-	-
lp_3353	594.667	67	390.9	187.613	-1.05904	0.00385097	0.00831051	yes	-	hypothetical protein [Lactobacillus plantarum]	-	-	-	-	-	-	-
lp_3359	2632.67	14	925.747	20.1	-5.52535	1.40671e-46	2.7485e-44	yes	pcl1	membrane protein [Lactobacillus plantarum]	-	-	-	-	-	-	-
lp_3360	4410.67	40.6667	1587.65	61.04	-4.70099	1.0269e-33	6.21032e-32	yes	pcl1	membrane protein [Lactobacillus plantarum]	-	-	-	-	-	-	-
lp_3362	9465.67	137	2389.27	136.303	-4.13168	3.36558e-36	2.31042e-34	yes	pva2	penicillin V acylase [Lactobacillus plantarum]	Metabolism	Lipid metabolism;Global and Overview	ko01100//Metabolic pathways;ko00121//Secondary bile acid biosynthesis	K01442	-	-	-
lp_3363	10089.7	160.667	1229.39	77.0233	-3.99651	4.98508e-35	3.2467e-33	yes	copB	copper-translocating P-type ATPase [Lactobacillus plantarum]	-	-	-	-	-	-	-
lp_3365	220	12.6667	128.377	28.6533	-2.16361	1.36052e-08	8.26725e-08	yes	copR	penicillinase repressor [Lactobacillus plantarum]	-	-	-	-	-	-	-
lp_3366	14.3333	0	12.5533	0.001	-13.6158	0.000814977	0.00205769	yes	-	hypothetical protein [Lactobacillus plantarum]	-	-	-	-	-	-	-
lp_3373	264.667	22	180.3	56.6667	-1.66983	1.53627e-06	6.96807e-06	yes	-	phage protein [Lactobacillus plantarum]	-	-	-	-	-	-	-
lp_3374	285.667	10.3333	54.5567	7.43667	-2.87503	5.22883e-10	3.89479e-09	yes	pucI	purine-cytosine transporter [Lactobacillus plantarum]	-	-	-	-	-	-	-
lp_3379	8.66667	0	5.48667	0.001	-12.4217	0.00750149	0.0150742	yes	-	prophage P3 protein 11, DNA replication [Lactobacillus plantarum]	-	-	-	-	-	-	-
lp_3392	3235.33	88.3333	636.413	70.0567	-3.18337	8.78818e-21	2.02927e-19	yes	mdtG	MFS transporter [Lactobacillus plantarum]	-	-	-	-	-	-	-
lp_3393	83	2	24.0967	2.22667	-3.43588	1.36488e-07	7.13333e-07	yes	yqkD	K06889 [Lactobacillus plantarum]	-	-	-	-	-	-	-
lp_3394	47.3333	2.66667	26.4867	5.69333	-2.21792	0.00014724	0.000439472	yes	-	BS_ykrK family protein [Lactobacillus plantarum subsp. plantarum P-8] [Lactobacillus plantarum]	-	-	-	-	-	-	-
lp_3400	1149.33	118.333	179.17	75.6733	-1.24347	3.06284e-05	0.0001079	yes	cpdB	bifunctional metallophosphatase/5'-nucleotidase [Lactobacillus plantarum]	Metabolism	Nucleotide metabolism	ko00230//Purine metabolism;ko00240//Pyrimidine metabolism	K01119	-	-	-
lp_3402	261.333	17.6667	69.7267	19.3433	-1.84987	2.02902e-06	8.88572e-06	yes	yfdV	transporter [Lactobacillus plantarum WCFS1] [Lactobacillus plantarum]	-	-	-	-	-	-	GO:0009987//cellular process;GO:0044699//single-organism process;GO:0044763//single-organism cellular process
lp_3405	41	1	22.8567	1.99	-3.52177	5.60041e-06	2.27601e-05	yes	-	membrane protein [Lactobacillus plantarum]	-	-	-	-	-	-	-
lp_3407	2245.67	276.333	749.613	329.007	-1.18803	0.000309665	0.000868155	yes	uppP	undecaprenyl-diphosphatase [Lactobacillus plantarum WCFS1] [Lactobacillus plantarum]	Metabolism	Glycan biosynthesis and metabolism	ko00550//Peptidoglycan biosynthesis	K06153	GO:0016020//membrane;GO:0031224//intrinsic component of membrane;GO:0044425//membrane part	GO:0016817//hydrolase activity, acting on acid anhydrides;GO:0003824//catalytic activity;GO:0016462//pyrophosphatase activity;GO:0016787//hydrolase activity;GO:0016818//hydrolase activity, acting on acid anhydrides, in phosphorus-containing anhydrides	GO:0044237//cellular metabolic process;GO:1901135//carbohydrate derivative metabolic process;GO:0045229//external encapsulating structure organization;GO:0009636//response to toxic substance;GO:0022604//regulation of cell morphogenesis;GO:0071704//organic substance metabolic process;GO:0006796//phosphate-containing compound metabolic process;GO:0043170//macromolecule metabolic process;GO:0051128/…
lp_3408	53	4.33333	26.6533	8.19667	-1.70121	0.00141898	0.00338423	yes	lp_3408	RNase III inhibitor [Lactobacillus plantarum]	-	-	-	-	-	-	-
lp_3410	44.6667	3	35.1533	9.41667	-1.90037	0.00139201	0.00332615	yes	-	membrane protein [Lactobacillus plantarum]	-	-	-	-	-	-	-
lp_3413	71	7.66667	18.16	7.07333	-1.3603	0.00582018	0.0119606	yes	-	cell surface protein [Lactobacillus plantarum]	-	-	-	-	-	-	-
lp_3414	930.667	532	290.51	634.6	1.12726	5.3339e-05	0.000174864	yes	-	cell surface protein [Lactobacillus plantarum]	-	-	-	-	-	-	-
lp_3418	138	846.667	21.16	499.2	4.56021	2.71106e-49	6.88609e-47	yes	pck	phosphoenolpyruvate carboxykinase [Lactobacillus plantarum]	Metabolism	Global and Overview;Carbohydrate metabolism	ko01100//Metabolic pathways;ko01110//Biosynthesis of secondary metabolites;ko01130//Biosynthesis of antibiotics;ko01120//Microbial metabolism in diverse environments;ko01200//Carbon metabolism;ko00010//Glycolysis / Gluconeogenesis;ko00620//Pyruvate metabolism;ko00020//Citrate cycle (TCA cycle)	K01610	-	-	-
lp_3419	222.333	219.333	255.77	1081.5	2.08011	1.65146e-05	6.24214e-05	yes	-	transcriptional regulator [Pediococcus claussenii]	-	-	-	-	-	-	-
lp_3420	18980.7	935.333	3523.56	648.313	-2.44227	5.45472e-16	8.17481e-15	yes	gadB	glutamate decarboxylase [Lactobacillus plantarum]	Metabolism	Carbohydrate metabolism;Metabolism of other amino acids;Global and Overview;Amino acid metabolism	ko01100//Metabolic pathways;ko01110//Biosynthesis of secondary metabolites;ko01120//Microbial metabolism in diverse environments;ko00250//Alanine, aspartate and glutamate metabolism;ko00650//Butanoate metabolism;ko00430//Taurine and hypotaurine metabolism;ko00410//beta-Alanine metabolism	K01580	-	-	-
lp_3422	234.667	208	183.14	593.467	1.69622	2.37764e-06	1.03058e-05	yes	-	hypothetical protein [Lactobacillus plantarum]	-	-	-	-	-	-	-
lp_3425	9.33333	0	3.92333	0.001	-11.9379	0.00355318	0.0077402	yes	-	SnoaL-like domain-containing protein [Paraburkholderia megapolitana]	-	-	-	-	-	-	-
lp_3431	388	19	133.343	27.1533	-2.29594	3.25396e-10	2.51984e-09	yes	ubiE	demethylmenaquinone methyltransferase [Lactobacillus plantarum]	Metabolism	Global and Overview;Metabolism of cofactors and vitamins	ko01100//Metabolic pathways;ko01110//Biosynthesis of secondary metabolites;ko00130//Ubiquinone and other terpenoid-quinone biosynthesis	K03183	-	-	-
lp_3432	658.333	17	230.123	24.0433	-3.2587	5.83163e-19	1.19454e-17	yes	ydcF	S-adenosyl-L-methionine-binding protein [Lactobacillus plantarum]	-	-	-	-	-	-	-
lp_3435	252.333	30.3333	32.9367	15.4133	-1.09552	0.000935262	0.00231762	yes	cadA	heavy metal translocating P-type ATPase [Lactobacillus plantarum]	-	-	-	-	-	-	-
lp_3436	61.6667	74.3333	20.5133	96.93	2.24038	4.95634e-12	4.98967e-11	yes	glpF5	aquaporin [Lactobacillus plantarum]	-	-	-	-	-	-	-
lp_3444	691.333	458	255.397	672.857	1.39756	5.32584e-07	2.5915e-06	yes	flp	Crp/Fnr family transcriptional regulator [Lactobacillus plantarum]	-	-	-	-	-	-	-
lp_3449	5022.33	6315	959.733	4568.08	2.25088	3.90222e-14	5.03129e-13	yes	nox5	NADH oxidase [Lactobacillus plantarum]	-	-	-	-	-	-	-
lp_3452	42.3333	29.6667	17.48	41.0967	1.23332	0.0113312	0.0217952	yes	-	cell surface protein [Lactobacillus plantarum]	-	-	-	-	-	-	-
lp_3453	33.3333	24	16.0467	40.7433	1.34429	0.00172371	0.00401305	yes	-	cell surface protein [Lactobacillus plantarum]	-	-	-	-	-	-	-
lp_3460	777.667	94.3333	145.463	68.6667	-1.08297	7.24079e-05	0.00023105	yes	-	peptidase [Lactobacillus sp. Marseille-P3519]	-	-	-	-	-	-	-
lp_3466	797	5	138.797	3.54	-5.29308	1.29915e-31	6.4703e-30	yes	ileT	branched-chain amino acid transporter II carrier protein [Lactobacillus plantarum]	-	-	-	-	-	-	-
lp_3472	22	31.6667	5.14667	24.1367	2.22952	9.03433e-05	0.000281216	yes	ramP1	MFS transporter [Lactobacillus plantarum]	-	-	-	-	-	-	-
lp_3473	9.66667	44	1.47333	27.3133	4.21245	5.45372e-21	1.29462e-19	yes	ram2	alpha-L-rhamnosidase [Lactobacillus plantarum]	-	-	-	-	-	-	-
lp_3474	10.3333	23	2.21333	18.0467	3.02744	7.9088e-09	4.99711e-08	yes	ramP2	MFS transporter [Lactobacillus plantarum]	-	-	-	-	-	-	-
lp_3476	6.33333	12	1.49333	12.0333	3.01043	7.00424e-06	2.78416e-05	yes	ramR	AraC family transcriptional regulator [Lactobacillus plantarum]	-	-	-	-	-	-	-
lp_3477	160.333	120.667	65.7333	196.467	1.57959	8.99185e-08	4.85943e-07	yes	fic	cell division protein Fic [Lactobacillus plantarum]	-	-	-	-	-	-	-
lp_3479	36	3.33333	9.32333	3.25667	-1.51745	0.00778532	0.0155584	yes	galR	LacI family transcriptional regulator [Lactobacillus plantarum]	-	-	-	-	-	-	-
lp_3483	47	95.3333	6.53667	50.0833	2.9377	1.95478e-17	3.52137e-16	yes	lacL	beta-galactosidase [Lactobacillus plantarum]	Metabolism	Carbohydrate metabolism;Global and Overview;Lipid metabolism;Glycan biosynthesis and metabolism	ko01100//Metabolic pathways;ko00052//Galactose metabolism;ko00511//Other glycan degradation;ko00600//Sphingolipid metabolism	K01190	-	-	-
lp_3484	39.3333	94.6667	10.3033	97.8267	3.24712	4.15361e-21	9.95299e-20	yes	lacM	beta-galactosidase [Lactobacillus plantarum]	Metabolism	Carbohydrate metabolism;Global and Overview;Lipid metabolism;Glycan biosynthesis and metabolism	ko01100//Metabolic pathways;ko00052//Galactose metabolism;ko00511//Other glycan degradation;ko00600//Sphingolipid metabolism	K01190	-	-	-
lp_3485	79.6667	46.3333	8.70333	20.78	1.25556	0.000397413	0.00107719	yes	melA	alpha-galactosidase [Lactobacillus plantarum]	Metabolism	Lipid metabolism;Carbohydrate metabolism	ko00052//Galactose metabolism;ko00561//Glycerolipid metabolism;ko00600//Sphingolipid metabolism	K07407	-	-	-
lp_3486	265	165.667	36.1867	82.7367	1.19307	8.31826e-05	0.000262464	yes	rafP	PTS regulated carbohydrate transporter, GPH family, raffinose/melibiose/galactose (can switch between symport (H+) and antiport (lactose)) [Lactobacillus plantarum WCFS1] [Lactobacillus plantarum]	-	-	-	-	-	GO:0003824//catalytic activity	GO:0044765//single-organism transport;GO:0030001//metal ion transport;GO:0044699//single-organism process;GO:0006812//cation transport;GO:0008643//carbohydrate transport;GO:0071702//organic substance transport;GO:0051234//establishment of localization;GO:0051179//localization;GO:1902578//single-organism localization;GO:0006811//ion transport;GO:0006810//transport
lp_3487	117.667	274.667	31.22	263.057	3.07483	8.27223e-18	1.53368e-16	yes	galM3	galactose mutarotase [Lactobacillus plantarum]	Metabolism	Global and Overview;Carbohydrate metabolism	ko01100//Metabolic pathways;ko01110//Biosynthesis of secondary metabolites;ko01130//Biosynthesis of antibiotics;ko01120//Microbial metabolism in diverse environments;ko00010//Glycolysis / Gluconeogenesis;ko00052//Galactose metabolism	K01785	-	-	-
lp_3488	478.333	25	134.74	24.3967	-2.46542	1.82435e-09	1.2592e-08	yes	rafR	transcription regulator. LacI family, raffinose related [Lactobacillus plantarum WCFS1] [Lactobacillus plantarum]	-	-	-	-	-	GO:0001071//nucleic acid binding transcription factor activity	GO:0050789//regulation of biological process;GO:0043170//macromolecule metabolic process;GO:0009059//macromolecule biosynthetic process;GO:0010468//regulation of gene expression;GO:0065007//biological regulation;GO:0044249//cellular biosynthetic process;GO:0034645//cellular macromolecule biosynthetic process;GO:1901576//organic substance biosynthetic process;GO:0009058//biosynthetic process;GO:00…
lp_3490	48.3333	3	32	8.29333	-1.94805	0.000793206	0.00200472	yes	DvMF_2023	Pyridoxamine 5'-phosphate oxidase [Lactobacillus plantarum]	-	-	-	-	-	GO:0003824//catalytic activity	GO:0044710//single-organism metabolic process;GO:0008152//metabolic process;GO:0044699//single-organism process
lp_3491	164	15.6667	19.5167	6.95333	-1.48893	0.000313326	0.000877452	yes	nfr1	fumarate reductase, flavoprotein subunit [Lactobacillus plantarum WCFS1] [Lactobacillus plantarum]	Environmental Information Processing;Metabolism	Signal transduction;Global and Overview;Energy metabolism;Carbohydrate metabolism	ko01100//Metabolic pathways;ko01110//Biosynthesis of secondary metabolites;ko01130//Biosynthesis of antibiotics;ko01120//Microbial metabolism in diverse environments;ko01200//Carbon metabolism;ko02020//Two-component system;ko00620//Pyruvate metabolism;ko00190//Oxidative phosphorylation;ko00650//Butanoate metabolism;ko00020//Citrate cycle (TCA cycle)	K00244	-	GO:0032553//ribonucleotide binding;GO:0000166//nucleotide binding;GO:1901363//heterocyclic compound binding;GO:1901265//nucleoside phosphate binding;GO:0005488//binding;GO:0097367//carbohydrate derivative binding;GO:0097159//organic cyclic compound binding;GO:0036094//small molecule binding;GO:0003824//catalytic activity	GO:0044699//single-organism process;GO:0044710//single-organism metabolic process;GO:0008152//metabolic process
lp_3503	15	15.3333	3.16667	12.0933	1.93318	0.000458052	0.001217	yes	ydiM	transport protein [Lactobacillus plantarum]	-	-	-	-	GO:0044425//membrane part;GO:0031224//intrinsic component of membrane;GO:0016020//membrane	-	GO:0044763//single-organism cellular process;GO:0009987//cellular process;GO:0044699//single-organism process
lp_3507	1085.33	919.667	212.837	677.587	1.67066	1.95324e-08	1.16188e-07	yes	pts29C	PTS cellobiose transporter subunit IIC [Lactobacillus plantarum]	Environmental Information Processing	Membrane transport	ko02060//Phosphotransferase system (PTS)	K02761	-	-	-
lp_3508	18	17.3333	4.60667	18.02	1.9678	2.78167e-05	9.89556e-05	yes	murQ1	N-acetylmuramic acid 6-phosphate etherase [Lactobacillus plantarum 4_3] [Lactobacillus plantarum]	Metabolism	Global and Overview;Carbohydrate metabolism	ko01100//Metabolic pathways;ko00520//Amino sugar and nucleotide sugar metabolism	K07106	-	-	-
lp_3510	120	83.6667	28.6233	77.78	1.44221	3.72354e-05	0.000127726	yes	-	PTS-associated protein [Lactobacillus plantarum WCFS1] [Lactobacillus plantarum]	-	-	-	-	-	-	-
lp_3512	77	5.33333	14.1733	3.66667	-1.95064	0.000101253	0.000311738	yes	pbg8	6-phospho-beta-glucosidase [Lactobacillus plantarum WCFS1] [Lactobacillus plantarum]	Metabolism	Carbohydrate metabolism	ko00010//Glycolysis / Gluconeogenesis	K01223	-	GO:0008422//beta-glucosidase activity;GO:0004553//hydrolase activity, hydrolyzing O-glycosyl compounds;GO:0016787//hydrolase activity;GO:0016798//hydrolase activity, acting on glycosyl bonds;GO:0003824//catalytic activity;GO:0015926//glucosidase activity	GO:0008152//metabolic process;GO:0044238//primary metabolic process
lp_3533	11.6667	12.6667	2.17	8.57	1.9816	0.000174834	0.000510435	yes	SUC2	MFS transporter [Lactobacillus plantarum]	-	-	-	-	-	-	-
lp_3534	45.3333	24.6667	5	10.5833	1.08179	0.00591427	0.0121088	yes	agl	alpha-glucosidase [Lactobacillus plantarum]	Metabolism	Global and Overview;Carbohydrate metabolism	ko01100//Metabolic pathways;ko00052//Galactose metabolism;ko00500//Starch and sucrose metabolism	K01187	-	-	-
lp_3535	18	0	21.0467	0.001	-14.3613	9.45849e-05	0.00029334	yes	-	hypothetical protein [Lactobacillus plantarum]	-	-	-	-	-	-	-
lp_3536	381	26.6667	103.247	27.06	-1.93186	1.16189e-08	7.11136e-08	yes	bsh1	choloylglycine hydrolase [Lactobacillus plantarum]	Metabolism	Lipid metabolism;Global and Overview	ko01100//Metabolic pathways;ko00121//Secondary bile acid biosynthesis	K01442	-	-	-
lp_3538	8.66667	77.6667	1.07333	38.7567	5.17427	2.78602e-24	7.77637e-23	yes	tkt4	transketolase [Lactobacillus plantarum]	Metabolism	Carbohydrate metabolism;Global and Overview	ko01100//Metabolic pathways;ko01110//Biosynthesis of secondary metabolites;ko01130//Biosynthesis of antibiotics;ko01120//Microbial metabolism in diverse environments;ko01230//Biosynthesis of amino acids;ko01200//Carbon metabolism;ko00030//Pentose phosphate pathway	K00615	-	-	-
lp_3539	0	1.66667	0.001	2.56667	11.3257	0.0156515	0.0287661	yes	tal2	transaldolase [Lactobacillus plantarum]	Metabolism	Global and Overview;Carbohydrate metabolism	ko01100//Metabolic pathways;ko01110//Biosynthesis of secondary metabolites;ko01130//Biosynthesis of antibiotics;ko01120//Microbial metabolism in diverse environments;ko01230//Biosynthesis of amino acids;ko01200//Carbon metabolism;ko00030//Pentose phosphate pathway	K00616	-	-	-
lp_3540	5.33333	15	1.01333	10.9733	3.43682	6.4078e-08	3.54593e-07	yes	ulaA	PTS ascorbate transporter subunit IIC [Lactobacillus plantarum]	Metabolism;Environmental Information Processing	Global and Overview;Membrane transport	ko01100//Metabolic pathways;ko01120//Microbial metabolism in diverse environments;ko02060//Phosphotransferase system (PTS)	K03475	-	-	-
lp_3543	17.6667	47	2.19333	22.6767	3.37001	1.49798e-17	2.71777e-16	yes	cmtB	bifunctional protein: transcription regulator; PTS system, mannitol(cryptic)-specific EIIA component [Lactobacillus plantarum WCFS1] [Lactobacillus plantarum]	-	-	-	-	-	GO:0016787//hydrolase activity;GO:0016788//hydrolase activity, acting on ester bonds;GO:0022857//transmembrane transporter activity;GO:0022891//substrate-specific transmembrane transporter activity;GO:0022892//substrate-specific transporter activity;GO:0003824//catalytic activity;GO:1901476//carbohydrate transporter activity;GO:0042578//phosphoric ester hydrolase activity;GO:0015144//carbohydrate…	GO:0051179//localization;GO:0010468//regulation of gene expression;GO:0065007//biological regulation;GO:0008152//metabolic process;GO:0060255//regulation of macromolecule metabolic process;GO:0071702//organic substance transport;GO:0008643//carbohydrate transport;GO:0019222//regulation of metabolic process;GO:0044237//cellular metabolic process;GO:0006810//transport;GO:0044699//single-organism pr…
lp_3545	23	697.667	6.16	653.997	6.73021	2.79383e-52	7.8848e-50	yes	-	sorbitol dehydrogenase [Lactobacillus plantarum]	Metabolism	Global and Overview;Carbohydrate metabolism	ko01100//Metabolic pathways;ko00051//Fructose and mannose metabolism;ko00040//Pentose and glucuronate interconversions	K00008	-	-	-
lp_3546	2.66667	79.6667	0.656667	62.27	6.56723	9.25517e-39	8.39576e-37	yes	pts35C	PTS galactitol transporter subunit IIC [Lactobacillus plantarum]	Metabolism;Environmental Information Processing	Global and Overview;Membrane transport;Carbohydrate metabolism	ko01100//Metabolic pathways;ko02060//Phosphotransferase system (PTS);ko00052//Galactose metabolism	K02775	-	-	-
lp_3547	0	4.66667	0.001	16.6267	14.0212	6.369e-05	0.000205556	yes	pts35B	PTS system, galactitol-specific EIIB component [Lactobacillus plantarum WCFS1] [Lactobacillus plantarum]	Metabolism;Environmental Information Processing	Membrane transport;Carbohydrate metabolism;Global and Overview	ko01100//Metabolic pathways;ko02060//Phosphotransferase system (PTS);ko00052//Galactose metabolism	K02774	-	GO:1901476//carbohydrate transporter activity;GO:0003824//catalytic activity;GO:0015144//carbohydrate transmembrane transporter activity;GO:0022892//substrate-specific transporter activity;GO:0005215//transporter activity;GO:0022891//substrate-specific transmembrane transporter activity;GO:0022857//transmembrane transporter activity	GO:0008643//carbohydrate transport;GO:0006810//transport;GO:0071702//organic substance transport;GO:0044699//single-organism process;GO:0044765//single-organism transport;GO:0051234//establishment of localization;GO:0051179//localization;GO:1902578//single-organism localization
lp_3548	1.33333	7.33333	0.996667	15.62	3.97014	8.35747e-06	3.28607e-05	yes	pts35A	PTS system, galactitol-specific EIIA component [Lactobacillus plantarum WCFS1] [Lactobacillus plantarum]	Metabolism;Environmental Information Processing	Carbohydrate metabolism;Membrane transport;Global and Overview	ko01100//Metabolic pathways;ko02060//Phosphotransferase system (PTS);ko00052//Galactose metabolism	K02773	-	GO:0015144//carbohydrate transmembrane transporter activity;GO:0022892//substrate-specific transporter activity;GO:0022891//substrate-specific transmembrane transporter activity;GO:0003824//catalytic activity;GO:0005215//transporter activity;GO:1901476//carbohydrate transporter activity;GO:0022857//transmembrane transporter activity	GO:0044699//single-organism process;GO:1902578//single-organism localization;GO:0044765//single-organism transport;GO:0051179//localization;GO:0008643//carbohydrate transport;GO:0071702//organic substance transport;GO:0006810//transport;GO:0051234//establishment of localization
lp_3549	9	19.3333	3.06667	25.9467	3.08081	4.17829e-07	2.06466e-06	yes	glpR	DeoR family transcriptional regulator [Lactobacillus plantarum]	-	-	-	-	-	-	-
lp_3551	396	2749.33	43.6133	1134.68	4.70137	8.66889e-40	8.46884e-38	yes	xfp	xylulose-5-phosphate phosphoketolase [Lactobacillus plantarum subsp. plantarum NC8] [Lactobacillus plantarum]	Metabolism	Carbohydrate metabolism;Global and Overview	ko01100//Metabolic pathways;ko01120//Microbial metabolism in diverse environments;ko00030//Pentose phosphate pathway	K01621	-	-	-
lp_3554	20.3333	22.3333	3.59667	15.2133	2.0806	1.60197e-05	6.09132e-05	yes	araA	L-arabinose isomerase [Lactobacillus plantarum]	Metabolism	Global and Overview;Carbohydrate metabolism	ko01100//Metabolic pathways;ko00040//Pentose and glucuronate interconversions	K01804	-	-	-
lp_3556	5	15.3333	0.753333	10.1767	3.75583	1.01857e-05	3.97414e-05	yes	araB	L-ribulokinase [Lactobacillus plantarum]	Metabolism	Global and Overview;Carbohydrate metabolism	ko01100//Metabolic pathways;ko00040//Pentose and glucuronate interconversions	K00853	-	-	-
lp_3557	3	18	0.733333	12.7667	4.12177	1.4024e-09	9.89475e-09	yes	araP	arabinose (promiscuous) transporter, major facilitator superfamily (MFS) [Lactobacillus plantarum WCFS1] [Lactobacillus plantarum]	-	-	-	-	GO:0044425//membrane part;GO:0016020//membrane;GO:0031224//intrinsic component of membrane	GO:0005215//transporter activity;GO:0022857//transmembrane transporter activity	GO:0044763//single-organism cellular process;GO:0044699//single-organism process;GO:0051234//establishment of localization;GO:0009987//cellular process;GO:0051179//localization
lp_3558	86.6667	9.66667	23.1367	8.86333	-1.38426	0.01106	0.0214119	yes	araR	GntR family transcriptional regulator [Lactobacillus plantarum WCFS1] [Lactobacillus plantarum]	-	-	-	-	-	GO:0001071//nucleic acid binding transcription factor activity	GO:0019222//regulation of metabolic process;GO:0009059//macromolecule biosynthetic process;GO:0060255//regulation of macromolecule metabolic process;GO:0009058//biosynthetic process;GO:0008152//metabolic process;GO:0050789//regulation of biological process;GO:0044237//cellular metabolic process;GO:0071704//organic substance metabolic process;GO:0010468//regulation of gene expression;GO:0044249//c…
lp_3569	121	12.3333	71.2967	30.09	-1.24455	0.00715925	0.0144781	yes	-	DDE transposase [Lactobacillus plantarum]	-	-	-	-	-	-	-
lp_3570	114	14.6667	70.4033	34.0767	-1.04686	0.00927348	0.0182878	yes	-	transposase [Lactobacillus plantarum]	-	-	-	-	-	-	-
lp_3571	194.667	25	75.9867	35.4867	-1.09847	0.00216221	0.00490796	yes	nanE	N-acetylmannosamine-6-phosphate 2-epimerase [Lactobacillus plantarum]	Metabolism	Carbohydrate metabolism	ko00520//Amino sugar and nucleotide sugar metabolism	K01788	-	-	-
lp_3575	75.3333	5.33333	38.4533	9.29	-2.04936	0.00142283	0.00339023	yes	folT	membrane protein [Lactobacillus plantarum]	-	-	-	-	-	-	-
lp_3577	141	0	164.757	0.001	-17.33	9.75674e-16	1.42426e-14	yes	ywzA	integral membrane protein [Lactobacillus plantarum JDM1] [Lactobacillus plantarum]	-	-	-	-	-	-	-
lp_3578	3555.33	452.667	629.03	305.98	-1.03969	0.000112443	0.000342452	yes	kat	catalase [Lactobacillus plantarum]	Metabolism	Carbohydrate metabolism;Global and Overview	ko01110//Biosynthesis of secondary metabolites;ko01130//Biosynthesis of antibiotics;ko01200//Carbon metabolism;ko00630//Glyoxylate and dicarboxylate metabolism	K03781	-	-	-
lp_3580	232	133.667	77.7467	175.213	1.17226	0.000395187	0.00107356	yes	lamA	DNA-binding response regulator [Lactobacillus plantarum]	Environmental Information Processing	Signal transduction	ko02020//Two-component system	K07707	-	-	-
lp_3583	2143.33	147.333	271.79	67.81	-2.00292	4.8524e-11	4.23543e-10	yes	clpL	ATP-dependent Clp protease ATP-binding subunit [Lactobacillus plantarum]	-	-	-	-	-	GO:0003824//catalytic activity;GO:0016787//hydrolase activity	GO:0019538//protein metabolic process;GO:0044238//primary metabolic process;GO:0071704//organic substance metabolic process;GO:0043170//macromolecule metabolic process;GO:0008152//metabolic process
lp_3588	44.3333	4.33333	25.76	9.23	-1.48073	0.0272139	0.047151	yes	-	Rrf2 family transcriptional regulator [Lactobacillus plantarum WCFS1] [Lactobacillus plantarum]	-	-	-	-	-	-	-
lp_3589	2457	5876.67	357.15	3179.45	3.15418	2.88256e-24	7.95837e-23	yes	pox5	pyruvate oxidase [Lactobacillus plantarum]	Metabolism	Global and Overview;Carbohydrate metabolism	ko01100//Metabolic pathways;ko00620//Pyruvate metabolism	K00158	-	-	-
lp_3653	4	16.3333	1.27	15.3033	3.59095	8.97915e-07	4.24712e-06	yes	pts38BC	PTS system, glucitol/sorbitol-specific EIIB component and second of two IIC components [Lactobacillus plantarum WCFS1] [Lactobacillus plantarum]	Metabolism;Environmental Information Processing	Carbohydrate metabolism;Membrane transport	ko02060//Phosphotransferase system (PTS);ko00051//Fructose and mannose metabolism	K02782	GO:0031224//intrinsic component of membrane;GO:0044425//membrane part;GO:0016020//membrane	GO:0022891//substrate-specific transmembrane transporter activity;GO:0022892//substrate-specific transporter activity;GO:0015144//carbohydrate transmembrane transporter activity;GO:0003824//catalytic activity;GO:0022857//transmembrane transporter activity;GO:0005215//transporter activity;GO:1901476//carbohydrate transporter activity	GO:0006810//transport;GO:0071702//organic substance transport;GO:0044699//single-organism process;GO:0051179//localization;GO:0051234//establishment of localization;GO:1902578//single-organism localization;GO:0044765//single-organism transport;GO:0008643//carbohydrate transport
lp_3656	1	3.33333	0.19	1.90667	3.32698	0.00294235	0.00652713	yes	srlR2	transcription antiterminator BglG [Lactobacillus plantarum]	-	-	-	-	-	-	-
lp_3657	4.66667	8.66667	1.73	10.61	2.61658	3.89747e-05	0.000132717	yes	srlD2	sorbitol-6-phosphate 2-dehydrogenase [Lactobacillus plantarum]	Metabolism	Carbohydrate metabolism	ko00051//Fructose and mannose metabolism	K00068	-	-	-
lp_3658	176.667	338	56.37	374.7	2.73274	9.23641e-13	1.0335e-11	yes	rbsU	ribose transport protein [Lactobacillus plantarum WCFS1] [Lactobacillus plantarum]	-	-	-	-	GO:0031224//intrinsic component of membrane;GO:0044425//membrane part;GO:0016020//membrane	GO:0005215//transporter activity;GO:0022891//substrate-specific transmembrane transporter activity;GO:0022892//substrate-specific transporter activity;GO:0022857//transmembrane transporter activity	GO:0071702//organic substance transport;GO:0044765//single-organism transport;GO:0051234//establishment of localization;GO:0044699//single-organism process;GO:0008643//carbohydrate transport;GO:0051179//localization;GO:0006810//transport;GO:1902578//single-organism localization
lp_3659	32	59.3333	22.4733	150.61	2.74453	5.66323e-11	4.92624e-10	yes	rbsD	D-ribose mutarotase [Lactobacillus plantarum WCFS1] [Lactobacillus plantarum]	Environmental Information Processing	Membrane transport	ko02010//ABC transporters	K06726	-	GO:0005488//binding;GO:0016853//isomerase activity;GO:0003824//catalytic activity;GO:0030246//carbohydrate binding	GO:0005975//carbohydrate metabolic process;GO:0044281//small molecule metabolic process;GO:0044238//primary metabolic process;GO:0044699//single-organism process;GO:0044723//single-organism carbohydrate metabolic process;GO:0005996//monosaccharide metabolic process;GO:0019321//pentose metabolic process;GO:0006014//D-ribose metabolic process;GO:0071704//organic substance metabolic process;GO:00447…
lp_3660	92.3333	112.333	27.5967	121.43	2.13756	3.55883e-09	2.35402e-08	yes	rbsK1	ribokinase [Lactobacillus plantarum]	Metabolism	Carbohydrate metabolism	ko00030//Pentose phosphate pathway	K00852	-	-	-
lp_3662	87.3333	177	8.02667	66.8967	3.05906	6.92725e-17	1.17301e-15	yes	adhE	bifunctional acetaldehyde-CoA/alcohol dehydrogenase [Lactobacillus plantarum]	Metabolism	Amino acid metabolism;Xenobiotics biodegradation and metabolism;Carbohydrate metabolism;Global and Overview	ko01100//Metabolic pathways;ko01110//Biosynthesis of secondary metabolites;ko01130//Biosynthesis of antibiotics;ko01120//Microbial metabolism in diverse environments;ko00010//Glycolysis / Gluconeogenesis;ko00620//Pyruvate metabolism;ko00650//Butanoate metabolism;ko00350//Tyrosine metabolism;ko01220//Degradation of aromatic compounds;ko00625//Chloroalkane and chloroalkene degradation;ko00626//Naph…	K04072	-	-	-
lp_3663	526	389.667	285.757	821.61	1.52367	3.09807e-07	1.56443e-06	yes	-	nucleotide-binding protein, universal stress protein UspA family [Lactobacillus plantarum WCFS1] [Lactobacillus plantarum]	-	-	-	-	-	-	-
lp_3666	238.667	1	75.23	1.13667	-6.04843	6.30485e-26	2.00179e-24	yes	mhpD	2-keto-4-pentenoate hydratase [Lactobacillus plantarum]	Metabolism	Amino acid metabolism;Global and Overview	ko01120//Microbial metabolism in diverse environments;ko00350//Tyrosine metabolism	K02509	-	-	-
lp_3672	1080.33	28.3333	656.093	66.0667	-3.31191	2.41235e-27	8.63009e-26	yes	-	transcriptional regulator [Lactobacillus plantarum]	-	-	-	-	-	-	-
lp_3673	1829.67	95.3333	354.597	70.9233	-2.32185	3.52717e-16	5.46281e-15	yes	pepC2	aminopeptidase [Lactobacillus plantarum]	-	-	-	-	-	-	-
lp_3676	2034.33	71.3333	359.427	45.7367	-2.97427	2.49594e-18	4.83945e-17	yes	-	cell surface protein [Lactobacillus plantarum]	-	-	-	-	-	-	-
lp_3677	121.333	0	97.9767	0.001	-16.5802	4.80565e-17	8.30364e-16	yes	-	cell surface protein precursor, CscD family,LPXTG-motif cell wall anchor [Lactobacillus plantarum WCFS1] [Lactobacillus plantarum]	-	-	-	-	-	-	-
lp_3678	1248	64.3333	319.803	57.7267	-2.46988	1.18893e-11	1.12263e-10	yes	-	cell surface protein [Lactobacillus plantarum]	-	-	-	-	-	-	-
lp_3679	12439.7	389	4739.54	520.533	-3.18669	7.0869e-15	9.83646e-14	yes	-	cell surface protein [Lactobacillus plantarum]	-	-	-	-	-	-	-
lp_3681	2126.67	244.333	290.05	125.137	-1.2128	1.64995e-05	6.24214e-05	yes	gidA	cell division protein GidA [Lactobacillus plantarum WCFS1] [Lactobacillus plantarum]	-	-	-	-	-	-	-
lp_3682	1265.33	104	233.907	72.9733	-1.68049	1.8054e-10	1.46508e-09	yes	trmE	GTPase and tRNA-U34 5-formylation enzyme [Lactobacillus plantarum WCFS1] [Lactobacillus plantarum]	-	-	-	-	-	-	-
lp_3688	5706.67	542.333	4556.33	1521.29	-1.58258	2.13556e-06	9.32016e-06	yes	rnpA	ribonuclease P [Lactobacillus plantarum WCFS1] [Lactobacillus plantarum]	-	-	-	-	-	GO:0016787//hydrolase activity;GO:0016788//hydrolase activity, acting on ester bonds;GO:0097159//organic cyclic compound binding;GO:0003676//nucleic acid binding;GO:0004540//ribonuclease activity;GO:1901363//heterocyclic compound binding;GO:0003824//catalytic activity;GO:0004518//nuclease activity;GO:0004549//tRNA-specific ribonuclease activity;GO:0005488//binding	GO:0090305//nucleic acid phosphodiester bond hydrolysis;GO:0090304//nucleic acid metabolic process;GO:0006139//nucleobase-containing compound metabolic process;GO:0044238//primary metabolic process;GO:0006396//RNA processing;GO:0008152//metabolic process;GO:0006807//nitrogen compound metabolic process;GO:0006725//cellular aromatic compound metabolic process;GO:0090501//RNA phosphodiester bond hyd…
pWCFS103_01	9.33333	0	7.55333	0.001	-12.8829	0.00740993	0.0149375	yes	orf1	DNA-damage-inducible protein J [Lactobacillus plantarum]	-	-	-	-	-	-	-
pWCFS103_07	21	13.3333	9.15333	23.4933	1.35988	0.0134275	0.0253386	yes	tnpR1	resolvase [Lactobacillus plantarum]	-	-	-	-	-	GO:0003676//nucleic acid binding;GO:0005488//binding;GO:1901363//heterocyclic compound binding;GO:0097159//organic cyclic compound binding	GO:0006259//DNA metabolic process;GO:0009987//cellular process;GO:0071704//organic substance metabolic process;GO:0044260//cellular macromolecule metabolic process;GO:1901360//organic cyclic compound metabolic process;GO:0006139//nucleobase-containing compound metabolic process;GO:0006725//cellular aromatic compound metabolic process;GO:0044237//cellular metabolic process;GO:0046483//heterocycle …
pWCFS103_40	123.333	6	122.043	21.0033	-2.5387	7.41585e-07	3.55401e-06	yes	orf40	relaxasome subunit MobC [Lactobacillus kefiranofaciens]	-	-	-	-	-	-	-
pWCFS103_41	137.333	0	107.783	0.001	-16.7178	2.77299e-20	6.12469e-19	yes	orf41	mRNA interferase PemK [Lactobacillus paracasei]	-	-	-	-	-	-	-

## Sheet: Lh_24h-vs-LhCa_24h
Table S2 DEGs in each comparative group Lh_24h-vs-LhCa_24h
id	Lh_24h_count	LhCa_24h_count	Lh_24h_fpkm	LhCa_24h_fpkm	log2(FC)	Pvalue	FDR	significant	Symbol	Description	KEGG_A_class	KEGG_B_class	Pathway	K_ID	GO Component	GO Function	GO Process
lp_0004	127	3	119.863	16.79	-2.83572	0.000386439	0.00141508	yes	yaaA	S4 domain protein YaaA [Lactobacillus plantarum subsp. plantarum ATCC 14917 = JCM 1149 = CGMCC 1.2437] [Lactobacillus plantarum]	-	-	-	-	-	-	-
lp_0006	10497.7	561.667	1226.09	397.403	-1.62539	0.000126718	0.000533868	yes	gyrB	DNA gyrase subunit B [Lactobacillus plantarum WCFS1] [Lactobacillus plantarum]	-	-	-	-	GO:0005622//intracellular;GO:0044424//intracellular part;GO:0043228//non-membrane-bounded organelle;GO:0043229//intracellular organelle;GO:0044464//cell part;GO:0043226//organelle;GO:0043232//intracellular non-membrane-bounded organelle;GO:0005623//cell	GO:0003824//catalytic activity;GO:0017111//nucleoside-triphosphatase activity;GO:0016787//hydrolase activity;GO:0016887//ATPase activity;GO:0016853//isomerase activity;GO:0036094//small molecule binding;GO:0097367//carbohydrate derivative binding;GO:1901363//heterocyclic compound binding;GO:0043167//ion binding;GO:0032549//ribonucleoside binding;GO:0042623//ATPase activity, coupled;GO:0046872//me…	GO:0044249//cellular biosynthetic process;GO:0006725//cellular aromatic compound metabolic process;GO:0043170//macromolecule metabolic process;GO:0006139//nucleobase-containing compound metabolic process;GO:0044260//cellular macromolecule metabolic process;GO:0044238//primary metabolic process;GO:0009058//biosynthetic process;GO:0008152//metabolic process;GO:0006260//DNA replication;GO:0009987//c…
lp_0007	16677	920	1485.46	493.697	-1.58921	0.00010039	0.000432456	yes	gyrA	DNA gyrase subunit A [Lactobacillus plantarum]	-	-	-	-	-	-	-
lp_0009	21.6667	14.6667	17.5833	66.11	1.91066	0.00770638	0.0192015	yes	rpsF	30S ribosomal protein S6 [Lactobacillus plantarum WCFS1] [Lactobacillus plantarum]	Genetic Information Processing	Translation	ko03010//Ribosome	K02990	GO:0044424//intracellular part;GO:0005623//cell;GO:0044464//cell part;GO:1990904//ribonucleoprotein complex;GO:0005622//intracellular;GO:0030529//intracellular ribonucleoprotein complex;GO:0032991//macromolecular complex	GO:0003723//RNA binding;GO:0097159//organic cyclic compound binding;GO:0005198//structural molecule activity;GO:0003676//nucleic acid binding;GO:1901363//heterocyclic compound binding;GO:0005488//binding	GO:0010467//gene expression;GO:0071704//organic substance metabolic process;GO:0008152//metabolic process;GO:0043170//macromolecule metabolic process
lp_0010	816.667	505.333	328.84	1143.26	1.7977	2.48214e-05	0.000125045	yes	ssb	single-stranded DNA-binding protein [Lactobacillus plantarum]	Genetic Information Processing	Replication and repair	ko03440//Homologous recombination;ko03430//Mismatch repair;ko03030//DNA replication	K03111	-	-	-
lp_0011	39.6667	1.33333	39.13	7.52333	-2.37883	0.0173123	0.038482	yes	rpsR	30S ribosomal protein S18 [Lactobacillus plantarum WCFS1] [Lactobacillus plantarum]	Genetic Information Processing	Translation	ko03010//Ribosome	K02963	GO:0030529//intracellular ribonucleoprotein complex;GO:1990904//ribonucleoprotein complex;GO:0044464//cell part;GO:0005623//cell;GO:0005622//intracellular;GO:0032991//macromolecular complex;GO:0044424//intracellular part	GO:0005488//binding;GO:1901363//heterocyclic compound binding;GO:0003723//RNA binding;GO:0005198//structural molecule activity;GO:0003676//nucleic acid binding;GO:0097159//organic cyclic compound binding	GO:0010467//gene expression;GO:0043170//macromolecule metabolic process;GO:0008152//metabolic process;GO:0071704//organic substance metabolic process
lp_0018	730.333	11	108.593	9.46333	-3.52044	1.13255e-14	2.86987e-13	yes	oppA	peptide ABC transporter substrate-binding protein [Lactobacillus plantarum]	-	-	-	-	-	-	-
lp_0020	105.667	0.666667	13.7633	0.513333	-4.74479	1.30528e-08	1.34455e-07	yes	glgB	glycogen-branching enzyme [Lactobacillus plantarum]	Metabolism	Carbohydrate metabolism;Global and Overview	ko01100//Metabolic pathways;ko01110//Biosynthesis of secondary metabolites;ko00500//Starch and sucrose metabolism	K00700	-	-	-
lp_0021	109.667	6.33333	23.8667	7.68	-1.63582	0.00581494	0.0150511	yes	glgC	glucose-1-P adenylyltransferase, enzymatic subunit [Lactobacillus plantarum WCFS1] [Lactobacillus plantarum]	Metabolism	Carbohydrate metabolism;Global and Overview	ko01100//Metabolic pathways;ko01110//Biosynthesis of secondary metabolites;ko00520//Amino sugar and nucleotide sugar metabolism;ko00500//Starch and sucrose metabolism	K00975	-	GO:0097367//carbohydrate derivative binding;GO:0003824//catalytic activity;GO:0016740//transferase activity;GO:0001883//purine nucleoside binding;GO:0001882//nucleoside binding;GO:0032550//purine ribonucleoside binding;GO:0005488//binding;GO:0036094//small molecule binding;GO:0016772//transferase activity, transferring phosphorus-containing groups;GO:1901363//heterocyclic compound binding;GO:0070…	GO:0044238//primary metabolic process;GO:0071704//organic substance metabolic process;GO:0044260//cellular macromolecule metabolic process;GO:0009987//cellular process;GO:0005977//glycogen metabolic process;GO:0008152//metabolic process;GO:0006073//cellular glucan metabolic process;GO:0044237//cellular metabolic process;GO:0044710//single-organism metabolic process;GO:0005975//carbohydrate metabo…
lp_0022	192.667	14.3333	40.7133	16.8733	-1.27076	0.0109639	0.0261114	yes	glgD	glucose-1-P adenylyltransferase, regulatory subunit [Lactobacillus plantarum WCFS1] [Lactobacillus plantarum]	Metabolism	Carbohydrate metabolism;Global and Overview	ko01100//Metabolic pathways;ko01110//Biosynthesis of secondary metabolites;ko00520//Amino sugar and nucleotide sugar metabolism;ko00500//Starch and sucrose metabolism	K00975	-	GO:0016772//transferase activity, transferring phosphorus-containing groups;GO:0016740//transferase activity;GO:0003824//catalytic activity	GO:0008152//metabolic process
lp_0024	429.667	25.6667	42.07	14.82	-1.50525	0.000803143	0.00266383	yes	glgP	phosphorylase, glycogen/starch/alpha-glucan family [Lactobacillus plantarum subsp. plantarum ATCC 14917 = JCM 1149 = CGMCC 1.2437] [Lactobacillus plantarum]	Metabolism	Carbohydrate metabolism;Global and Overview	ko01100//Metabolic pathways;ko01110//Biosynthesis of secondary metabolites;ko00500//Starch and sucrose metabolism	K00688	-	-	-
lp_0025	570.333	24.3333	73.6533	18.6767	-1.97951	1.14963e-05	6.2247e-05	yes	malZ	amylopullulanase [Lactobacillus plantarum]	-	-	-	-	-	-	-
lp_0026	6871.67	200.667	2307.68	353.81	-2.7054	1.41357e-07	1.18218e-06	yes	cof	haloacid dehalogenase [Lactobacillus plantarum]	-	-	-	-	-	-	-
lp_0032	162.667	2.66667	192.163	16.8067	-3.51523	0.000163251	0.000669382	yes	-	prophage protein [Lactobacillus plantarum subsp. plantarum NC8] [Lactobacillus plantarum]	-	-	-	-	-	-	-
lp_0036	265.333	14.3333	92.11	27.16	-1.76187	0.000569575	0.00198802	yes	rrp1	DNA-binding response regulator [Lactobacillus plantarum]	Environmental Information Processing	Signal transduction	ko02020//Two-component system	K07668	-	-	-
lp_0039	1092.33	80.3333	307.49	130.443	-1.23712	0.00120176	0.00373195	yes	yycI	regulator of two-component system, YycI family [Lactobacillus plantarum WCFS1] [Lactobacillus plantarum]	-	-	-	-	-	-	-
lp_0041	3224.33	53.3333	944.867	89.32	-3.40306	1.51117e-11	2.58737e-10	yes	-	Zn-dependent hydrolase, beta-lactamase superfamily [Lactobacillus plantarum WCFS1] [Lactobacillus plantarum]	-	-	-	-	-	GO:0003824//catalytic activity	-
lp_0043	3894.33	335	747.117	367.167	-1.0249	0.0034313	0.00951303	yes	htrA	serine protease HtrA [Lactobacillus plantarum WCFS1] [Lactobacillus plantarum]	Environmental Information Processing	Signal transduction	ko02020//Two-component system	K04771	-	GO:0003824//catalytic activity;GO:0004175//endopeptidase activity;GO:0070011//peptidase activity, acting on L-amino acid peptides;GO:0016787//hydrolase activity;GO:0008233//peptidase activity	GO:0008152//metabolic process;GO:0044238//primary metabolic process;GO:0043170//macromolecule metabolic process;GO:0019538//protein metabolic process;GO:0071704//organic substance metabolic process
lp_0045	105.667	4	55.1467	11.5433	-2.25621	0.000480289	0.00170694	yes	rlmH	ribosomal RNA large subunit methyltransferase H [Lactobacillus plantarum WCFS1] [Lactobacillus plantarum]	-	-	-	-	-	GO:0016740//transferase activity;GO:0070037//rRNA (pseudouridine) methyltransferase activity;GO:0008168//methyltransferase activity;GO:0003824//catalytic activity;GO:0008173//RNA methyltransferase activity;GO:0016741//transferase activity, transferring one-carbon groups;GO:0008649//rRNA methyltransferase activity;GO:0008757//S-adenosylmethionine-dependent methyltransferase activity	GO:1901360//organic cyclic compound metabolic process;GO:0044085//cellular component biogenesis;GO:0044238//primary metabolic process;GO:0090304//nucleic acid metabolic process;GO:0044260//cellular macromolecule metabolic process;GO:0042254//ribosome biogenesis;GO:0006725//cellular aromatic compound metabolic process;GO:0009987//cellular process;GO:0010467//gene expression;GO:0043170//macromolecu…
lp_0052	5	14.3333	3.40333	52.2767	3.94115	1.1003e-06	7.55596e-06	yes	-	6-pyruvoyltetrahydropterin synthase [Lactobacillus plantarum]	Metabolism	Global and Overview;Metabolism of cofactors and vitamins	ko01100//Metabolic pathways;ko00790//Folate biosynthesis	K01737	-	-	-
lp_0055	30.3333	80	3.15	46.73	3.89093	2.06534e-15	5.81509e-14	yes	nfr1	FAD-binding dehydrogenase [Lactobacillus plantarum]	-	-	-	-	-	-	-
lp_0057	114.333	47.6667	31.3333	73.1933	1.22401	0.00926204	0.022524	yes	alsR	LysR substrate binding domain protein [Lactobacillus plantarum subsp. plantarum ATCC 14917 = JCM 1149 = CGMCC 1.2437] [Lactobacillus plantarum]	-	-	-	-	-	-	-
lp_0059	33.6667	19.6667	20.66	62.2233	1.59062	0.00818205	0.0202079	yes	arsC	arsenate reductase (thioredoxin) [Lactobacillus plantarum]	-	-	-	-	-	-	-
lp_0060	11.6667	277.667	3.15	441.337	7.13038	2.09596e-38	5.31117e-36	yes	yxjF	short-chain dehydrogenase [Lactobacillus plantarum]	-	-	-	-	-	-	-
lp_0061	51.6667	124.333	15.17	200.89	3.72711	1.26916e-16	3.97044e-15	yes	adc	acetoacetate decarboxylase [Lactobacillus plantarum]	Metabolism	Lipid metabolism;Carbohydrate metabolism;Global and Overview	ko01100//Metabolic pathways;ko00640//Propanoate metabolism;ko00072//Synthesis and degradation of ketone bodies	K01574	-	-	-
lp_0062	38	98.3333	14.1467	204.263	3.8519	1.67732e-14	4.12653e-13	yes	drgA	nitroreductase family protein [Lactobacillus plantarum WCFS1] [Lactobacillus plantarum]	-	-	-	-	-	-	GO:0008152//metabolic process;GO:0044699//single-organism process;GO:0044710//single-organism metabolic process
lp_0076	1177	74.3333	139.437	50.4833	-1.46573	0.00013225	0.000553919	yes	fusA1	elongation factor G [Lactobacillus plantarum]	-	-	-	-	-	-	-
lp_0077	147	6.66667	50.06	13.6767	-1.87194	0.00165819	0.00496672	yes	-	Protein of uncharacterised function [Coprococcus eutactus]	-	-	-	-	-	-	-
lp_0078	384	13	102.813	20.4833	-2.3275	4.34212e-06	2.5768e-05	yes	-	Permease of the drug/metabolite transporter superfamily [Lactobacillus plantarum]	-	-	-	-	-	-	-
lp_0080	91.6667	4.66667	45.9033	13.1	-1.80903	0.00200964	0.0058804	yes	yuaI	GNAT family acetyltransferase [Lactobacillus plantarum WCFS1] [Lactobacillus plantarum]	-	-	-	-	-	GO:0003824//catalytic activity	-
lp_0085	70.3333	42.6667	12.7167	44.0167	1.79133	0.000179506	0.000730124	yes	mepA	MATE family efflux transporter [Lactobacillus plantarum]	-	-	-	-	-	-	-
lp_0089	58	36.3333	18.55	68.9767	1.89469	0.00500873	0.0131388	yes	lp_0089	peroxide stress protein YaaA [Lactobacillus plantarum]	-	-	-	-	-	-	-
lp_0091	445	30.3333	258.777	94.94	-1.44662	0.00102994	0.0032542	yes	-	pyridoxamine 5'-phosphate oxidase family protein, FMN-binding [Lactobacillus plantarum WCFS1] [Lactobacillus plantarum]	-	-	-	-	-	GO:0003824//catalytic activity	GO:0044699//single-organism process;GO:0008152//metabolic process;GO:0044710//single-organism metabolic process
lp_0101	135.333	9.33333	39.4133	15.77	-1.3215	0.0219493	0.0472956	yes	-	Transmembrane component NikQ of energizingmodule of nickel ECF transporter [Lactobacillus plantarum]	Environmental Information Processing	Membrane transport	ko02010//ABC transporters	K02008	-	-	-
lp_0102	98	5.66667	23.47	7.93333	-1.56482	0.0176115	0.0390784	yes	cbiM	cobalt ABC transporter, substrate-binding protein [Lactobacillus plantarum subsp. plantarum NC8] [Lactobacillus plantarum]	Environmental Information Processing	Membrane transport	ko02010//ABC transporters	K02007	GO:0031224//intrinsic component of membrane;GO:0044425//membrane part;GO:0016020//membrane	-	-
lp_0108	45.6667	0	15.4567	0.001	-13.9159	4.53897e-05	0.000214185	yes	glpF1	transporter, major intrinsic protein (MIP) family protein [Lactobacillus plantarum subsp. plantarum ATCC 14917 = JCM 1149 = CGMCC 1.2437] [Lactobacillus plantarum]	-	-	-	-	GO:0016020//membrane;GO:0031224//intrinsic component of membrane;GO:0044425//membrane part	-	GO:0051179//localization;GO:0051234//establishment of localization
lp_0114	450.667	15.3333	132.187	25.64	-2.36611	1.79795e-07	1.46026e-06	yes	thiD	phosphomethylpyrimidine kinase [Lactobacillus plantarum subsp. plantarum ATCC 14917 = JCM 1149 = CGMCC 1.2437] [Lactobacillus plantarum]	Metabolism	Metabolism of cofactors and vitamins;Global and Overview	ko01100//Metabolic pathways;ko00730//Thiamine metabolism	K00941	-	-	-
lp_0116	1044	86.3333	215.22	98.8833	-1.12201	0.002505	0.00715633	yes	thiP	hydroxymethylpyrimidine permease [Lactobacillus plantarum WCFS1] [Lactobacillus plantarum]	-	-	-	-	-	-	GO:1902578//single-organism localization;GO:0051234//establishment of localization;GO:0051179//localization;GO:0044765//single-organism transport;GO:0006810//transport;GO:0044699//single-organism process
lp_0121	85	5	28.8533	9.69667	-1.57318	0.0111455	0.0264444	yes	-	Uncharacterised protein [Streptococcus pneumoniae]	-	-	-	-	-	-	-
lp_0124	7353.67	485.333	626.107	243.13	-1.36468	0.000702263	0.00237588	yes	pacL1	magnesium-transporting ATPase [Lactobacillus plantarum]	-	-	-	-	-	-	-
lp_0127	15.6667	10.3333	5.97	24.13	2.01503	0.00996404	0.0240237	yes	SPCC4B3.06c	NADPH-dependent oxidoreductase [Lactobacillus plantarum]	-	-	-	-	-	-	-
lp_0128	74.6667	1.66667	38.9467	4.98333	-2.96632	0.000256931	0.000992474	yes	-	MarR family transcriptional regulator [Lactobacillus plantarum]	-	-	-	-	-	-	-
lp_0132	2142	108.667	454.93	119.707	-1.92614	1.98058e-06	1.2547e-05	yes	mdtG	MFS family major facilitator transporter [Lactobacillus plantarum ZJ316] [Lactobacillus plantarum]	-	-	-	-	-	-	GO:0009987//cellular process;GO:0044699//single-organism process;GO:0044763//single-organism cellular process
lp_0136	29.6667	17.3333	8.32667	28.4867	1.77448	0.0017753	0.00525538	yes	P100/11E	2,5 diketo-D-gluconic acid-like reductase,NADP dependent, promiscuous [Lactobacillus plantarum WCFS1] [Lactobacillus plantarum]	-	-	-	-	-	-	GO:0044699//single-organism process;GO:0044710//single-organism metabolic process;GO:0008152//metabolic process
lp_0138	284.667	4.33333	152.417	13.7833	-3.46702	1.45641e-08	1.46428e-07	yes	-	nucleoside deoxyribosyltransferase [Lactobacillus plantarum]	-	-	-	-	-	-	-
lp_0139	12104.7	5964.67	1752.65	4882.41	1.47805	2.35244e-05	0.000119222	yes	lai	linoleic acid isomerase [Lactobacillus plantarum WCFS1] [Lactobacillus plantarum]	-	-	-	-	-	GO:0000166//nucleotide binding;GO:0005488//binding;GO:1901363//heterocyclic compound binding;GO:0016836//hydro-lyase activity;GO:0043168//anion binding;GO:0050662//coenzyme binding;GO:0016829//lyase activity;GO:0016859//cis-trans isomerase activity;GO:0097159//organic cyclic compound binding;GO:0048037//cofactor binding;GO:0043167//ion binding;GO:0050660//flavin adenine dinucleotide binding;GO:00…	-
lp_0146	5088	75.3333	1097.41	94.0233	-3.54494	1.00493e-12	1.95884e-11	yes	yqiG	NADH-dependent flavin oxidoreductase [Lactobacillus plantarum]	-	-	-	-	-	-	-
lp_0148	57.6667	41.3333	16.1067	67.8033	2.0737	1.11407e-05	6.06802e-05	yes	ecfT	cobalt (or cobalamine) ABC transporter,permease protein [Lactobacillus plantarum WCFS1] [Lactobacillus plantarum]	Environmental Information Processing	Membrane transport	ko02010//ABC transporters	K16785	-	-	-
lp_0149	189.667	151.333	26.7767	124.15	2.21304	2.87604e-07	2.24487e-06	yes	ecfA1	heme ABC transporter ATP-binding protein [Lactobacillus plantarum]	Environmental Information Processing	Membrane transport	ko02010//ABC transporters	K16786	-	-	-
lp_0150	24.3333	20.3333	10.22	49.6267	2.27972	4.40751e-05	0.000209646	yes	lp_0150	cobalt (or cobalamine) ABC transporter,accessory protein [Lactobacillus plantarum WCFS1] [Lactobacillus plantarum]	-	-	-	-	GO:0016020//membrane;GO:0044425//membrane part;GO:0031224//intrinsic component of membrane	-	-
lp_0152	511.333	32	179.317	60.0733	-1.57771	0.00040568	0.00146856	yes	gmuR	Transcription regulator [Lactobacillus plantarum ZJ316] [Lactobacillus plantarum]	-	-	-	-	-	-	-
lp_0156	357	168.667	107.417	286.373	1.41468	0.000144764	0.000598421	yes	-	DUF2812 domain-containing protein [Lactobacillus xiangfangensis]	-	-	-	-	-	-	-
lp_0164	32.3333	25.3333	14.2733	68.24	2.2573	0.000207603	0.000832381	yes	folT	membrane protein [Lactobacillus plantarum WCFS1] [Lactobacillus plantarum]	-	-	-	-	-	-	GO:0051234//establishment of localization;GO:0051179//localization
lp_0168	86.3333	188.333	21.91	260.807	3.57332	7.47089e-18	2.66637e-16	yes	dak1B	dihydroxyacetone phosphotransferase,dihydroxyacetone binding subunit [Lactobacillus plantarum WCFS1] [Lactobacillus plantarum]	Metabolism	Lipid metabolism;Global and Overview	ko01100//Metabolic pathways;ko00561//Glycerolipid metabolism	K05878	-	GO:0003824//catalytic activity	GO:0044238//primary metabolic process;GO:0044699//single-organism process;GO:0006793//phosphorus metabolic process;GO:0044710//single-organism metabolic process;GO:0044262//cellular carbohydrate metabolic process;GO:0009987//cellular process;GO:0008152//metabolic process;GO:1901615//organic hydroxy compound metabolic process;GO:0019751//polyol metabolic process;GO:0071704//organic substance metab…
lp_0169	12	13.6667	4.79	31.84	2.73274	2.66946e-05	0.000132636	yes	dak2	dihydroxyacetone phosphotransferase,ADP-binding subunit [Lactobacillus plantarum WCFS1] [Lactobacillus plantarum]	Metabolism	Global and Overview;Lipid metabolism	ko01100//Metabolic pathways;ko00561//Glycerolipid metabolism	K05879	-	GO:0003824//catalytic activity;GO:0016740//transferase activity	GO:0006793//phosphorus metabolic process;GO:0006796//phosphate-containing compound metabolic process;GO:0009987//cellular process;GO:1901615//organic hydroxy compound metabolic process;GO:0044723//single-organism carbohydrate metabolic process;GO:0019400//alditol metabolic process;GO:0044699//single-organism process;GO:0006066//alcohol metabolic process;GO:0071704//organic substance metabolic pro…
lp_0170	14.6667	29	9.03333	109.94	3.60531	5.72192e-09	6.2229e-08	yes	dak3	dihydroxyacetone phosphotransferase, phosphoryl donor protein [Lactobacillus plantarum WCFS1] [Lactobacillus plantarum]	-	-	-	-	GO:0016020//membrane;GO:0031224//intrinsic component of membrane;GO:0044425//membrane part	GO:0003824//catalytic activity	GO:0008643//carbohydrate transport;GO:1902578//single-organism localization;GO:0006796//phosphate-containing compound metabolic process;GO:0051179//localization;GO:0044237//cellular metabolic process;GO:0044699//single-organism process;GO:0071702//organic substance transport;GO:0051234//establishment of localization;GO:0006810//transport;GO:0006793//phosphorus metabolic process;GO:0008152//metabo…
lp_0171	190.333	414.333	66.6633	797.533	3.58058	2.13667e-19	8.73279e-18	yes	dhaP	dihydroxyacetone transport protein [Lactobacillus plantarum WCFS1] [Lactobacillus plantarum]	-	-	-	-	GO:0016020//membrane;GO:0044425//membrane part;GO:0031224//intrinsic component of membrane	-	GO:0051234//establishment of localization;GO:0051179//localization
lp_0175	331.667	1228.33	64.8667	1348.29	4.37751	5.41722e-30	5.49089e-28	yes	mdxE	sugar ABC transporter substrate-binding protein [Lactobacillus plantarum]	Environmental Information Processing	Membrane transport	ko02010//ABC transporters	K15770	-	-	-
lp_0176	163.333	192.333	31.4133	204.54	2.70293	4.18986e-11	6.76249e-10	yes	mdxF	sugar ABC transporter permease [Lactobacillus plantarum]	Environmental Information Processing	Membrane transport	ko02010//ABC transporters	K15771	-	-	-
lp_0177	64	64.3333	16.92	101.56	2.58553	9.19256e-07	6.43479e-06	yes	mdxG	maltodextrin ABC transporter, permease protein [Lactobacillus plantarum WCFS1] [Lactobacillus plantarum]	Environmental Information Processing	Membrane transport	ko02010//ABC transporters	K15772	GO:0016020//membrane;GO:0044425//membrane part;GO:0031224//intrinsic component of membrane	-	-
lp_0179	96	131	17.58	136.077	2.95241	3.12725e-13	6.54914e-12	yes	malS	alpha-amylase, maltodextrins and cyclomaltodextrins [Lactobacillus plantarum WCFS1] [Lactobacillus plantarum]	Metabolism	Carbohydrate metabolism;Global and Overview	ko01100//Metabolic pathways;ko00500//Starch and sucrose metabolism	K01176	-	GO:0005488//binding;GO:0016160//amylase activity;GO:0003824//catalytic activity;GO:0043167//ion binding;GO:0004553//hydrolase activity, hydrolyzing O-glycosyl compounds;GO:0016787//hydrolase activity;GO:0016798//hydrolase activity, acting on glycosyl bonds	GO:0008152//metabolic process;GO:0044238//primary metabolic process
lp_0180	180	169.667	39.2533	213.187	2.44123	3.99624e-10	5.24688e-09	yes	msmX	sugar ABC transporter ATP-binding protein [Lactobacillus plantarum]	Environmental Information Processing	Membrane transport	ko02010//ABC transporters	K10112	GO:0043234//protein complex;GO:0032991//macromolecular complex	GO:0005215//transporter activity;GO:0001882//nucleoside binding;GO:0032550//purine ribonucleoside binding;GO:0016817//hydrolase activity, acting on acid anhydrides;GO:0097367//carbohydrate derivative binding;GO:0022857//transmembrane transporter activity;GO:0036094//small molecule binding;GO:0016787//hydrolase activity;GO:0016818//hydrolase activity, acting on acid anhydrides, in phosphorus-conta…	GO:0051234//establishment of localization;GO:0044763//single-organism cellular process;GO:0009987//cellular process;GO:0044699//single-organism process;GO:0051179//localization
lp_0181	904.333	1351.67	97.1267	826.753	3.08952	8.43954e-17	2.67322e-15	yes	mapB	maltose phosphorylase [Lactobacillus plantarum WCFS1] [Lactobacillus plantarum]	Metabolism	Carbohydrate metabolism;Global and Overview	ko01100//Metabolic pathways;ko00500//Starch and sucrose metabolism	K00691	-	GO:0016740//transferase activity;GO:0005488//binding;GO:0004645//phosphorylase activity;GO:0003824//catalytic activity;GO:0016757//transferase activity, transferring glycosyl groups;GO:0016758//transferase activity, transferring hexosyl groups	GO:0044238//primary metabolic process;GO:0008152//metabolic process
lp_0183	1026	517.667	961.577	2574.47	1.4208	0.000273789	0.00104801	yes	-	membrane protein [Lactobacillus plantarum]	-	-	-	-	-	-	-
lp_0185	50.6667	99.6667	6.11	70.2633	3.52353	1.1519e-10	1.68724e-09	yes	pts1BCA	PTS beta-glucoside transporter subunit EIIBCA [Lactobacillus plantarum]	Metabolism;Environmental Information Processing	Membrane transport;Carbohydrate metabolism	ko02060//Phosphotransferase system (PTS);ko00500//Starch and sucrose metabolism	K02808	-	-	-
lp_0187	120.667	54	19.6533	49.2467	1.32525	0.00622181	0.0159253	yes	scrB	sucrose-6-phosphate hydrolase [Lactobacillus plantarum subsp. plantarum ATCC 14917 = JCM 1149 = CGMCC 1.2437] [Lactobacillus plantarum]	Metabolism	Carbohydrate metabolism;Global and Overview	ko01100//Metabolic pathways;ko00052//Galactose metabolism;ko00500//Starch and sucrose metabolism	K01193	-	-	-
lp_0192	18.6667	11.6667	3.30333	11.3933	1.7862	0.00636141	0.0161845	yes	nha1	Na+/H+ antiporter NhaC [Lactobacillus plantarum subsp. plantarum ATCC 14917 = JCM 1149 = CGMCC 1.2437] [Lactobacillus plantarum]	-	-	-	-	GO:0044425//membrane part;GO:0031224//intrinsic component of membrane;GO:0016020//membrane	-	GO:0044763//single-organism cellular process;GO:0009987//cellular process;GO:0044699//single-organism process
lp_0193	328.667	158	48.32	131.093	1.4399	0.000887051	0.00288919	yes	malL	exo alfa-1,4-glucosidase or trehalase [Lactobacillus plantarum WCFS1] [Lactobacillus plantarum]	Metabolism	Global and Overview;Carbohydrate metabolism	ko01100//Metabolic pathways;ko00052//Galactose metabolism;ko00500//Starch and sucrose metabolism	K01187	-	GO:0003824//catalytic activity;GO:0015926//glucosidase activity;GO:0016787//hydrolase activity;GO:0005488//binding;GO:0016798//hydrolase activity, acting on glycosyl bonds;GO:0090599//alpha-glucosidase activity;GO:0015927//trehalase activity;GO:0043167//ion binding;GO:0004553//hydrolase activity, hydrolyzing O-glycosyl compounds	GO:0008152//metabolic process;GO:0044238//primary metabolic process
lp_0199	694.667	39.6667	193.703	65.0333	-1.5746	0.000912103	0.00295453	yes	-	Xre family transcriptional regulator [Lactobacillus plantarum WCFS1] [Lactobacillus plantarum]	-	-	-	-	-	GO:0005488//binding;GO:0003676//nucleic acid binding;GO:0097159//organic cyclic compound binding;GO:0003677//DNA binding;GO:1901363//heterocyclic compound binding	-
lp_0200	11	7	1.57333	5.97	1.92391	0.00819516	0.0202206	yes	dppE	ABC transporter substrate-binding protein [Lactobacillus plantarum]	Environmental Information Processing	Membrane transport	ko02010//ABC transporters	K15580	-	-	-
lp_0201	80	3	10.4633	2.45667	-2.09057	0.0170748	0.0381212	yes	dppE	ABC transporter substrate-binding protein [Lactobacillus plantarum]	Environmental Information Processing	Membrane transport	ko02010//ABC transporters	K15580	-	-	-
lp_0202	58	0	30.4867	0.001	-14.8959	7.4197e-07	5.31116e-06	yes	yiaC	acetyltransferase [Lactobacillus plantarum]	-	-	-	-	-	-	-
lp_0203	245.667	4	48.3667	4.90333	-3.30218	2.09496e-07	1.69065e-06	yes	serA	D-3-phosphoglycerate dehydrogenase [Lactobacillus plantarum]	Metabolism	Amino acid metabolism;Energy metabolism;Global and Overview	ko01100//Metabolic pathways;ko01130//Biosynthesis of antibiotics;ko01120//Microbial metabolism in diverse environments;ko01230//Biosynthesis of amino acids;ko01200//Carbon metabolism;ko00260//Glycine, serine and threonine metabolism;ko00680//Methane metabolism	K00058	-	-	-
lp_0207	93	4.33333	109.317	25.4633	-2.10202	0.00354796	0.00978296	yes	-	MULTISPECIES: hypothetical protein [Lactobacillus]	-	-	-	-	-	-	-
lp_0210	348.333	18.3333	71.67	20.7733	-1.78664	0.000210889	0.000840281	yes	ack1	acetate kinase [Lactobacillus plantarum]	Metabolism	Metabolism of other amino acids;Global and Overview;Energy metabolism;Carbohydrate metabolism	ko01100//Metabolic pathways;ko01120//Microbial metabolism in diverse environments;ko01200//Carbon metabolism;ko00620//Pyruvate metabolism;ko00640//Propanoate metabolism;ko00680//Methane metabolism;ko00430//Taurine and hypotaurine metabolism	K00925	-	-	-
lp_0215	1104.67	26	181.327	23.28	-2.96143	7.60956e-11	1.16864e-09	yes	expZ	ABC transporter ATP-binding protein [Lactobacillus plantarum]	Environmental Information Processing	Membrane transport	ko02010//ABC transporters	K18231	-	-	-
lp_0216	351.84	135.703	51.5333	115.24	1.16106	0.00302262	0.00845398	yes	ISP2_1	DDE transposase [Lactobacillus plantarum]	-	-	-	-	-	-	-
lp_0218	46	22.6667	7.87333	22.11	1.48965	0.0126777	0.0294727	yes	ecfA1	ABC transporter ATP-binding protein [Lactobacillus plantarum]	Environmental Information Processing	Membrane transport	ko02010//ABC transporters	K16786	-	-	-
lp_0219	9	6.66667	4.11667	15.79	1.93946	0.0132325	0.0306221	yes	-	ABC transporter permease [Lactobacillus plantarum WCFS1] [Lactobacillus plantarum]	-	-	-	-	-	-	-
lp_0220	108.333	5.33333	54.5033	15.12	-1.84989	0.00157708	0.00473498	yes	gpo	glutathione peroxidase [Lactobacillus plantarum WCFS1] [Lactobacillus plantarum]	Metabolism	Lipid metabolism;Metabolism of other amino acids	ko00480//Glutathione metabolism;ko00590//Arachidonic acid metabolism	K00432	-	GO:0004601//peroxidase activity;GO:0003824//catalytic activity;GO:0016491//oxidoreductase activity;GO:0016209//antioxidant activity;GO:0016684//oxidoreductase activity, acting on peroxide as acceptor	GO:0050896//response to stimulus;GO:0006950//response to stress;GO:0044710//single-organism metabolic process;GO:0044699//single-organism process;GO:0008152//metabolic process
lp_0226	5652	365.667	2000.01	700.68	-1.51318	2.0043e-05	0.000103229	yes	nagB	glucosamine-6-phosphate isomerase/deaminase [Lactobacillus plantarum WCFS1] [Lactobacillus plantarum]	Metabolism	Carbohydrate metabolism;Global and Overview	ko01100//Metabolic pathways;ko00520//Amino sugar and nucleotide sugar metabolism	K02564	-	GO:0003824//catalytic activity	GO:0044237//cellular metabolic process;GO:0071704//organic substance metabolic process;GO:0043436//oxoacid metabolic process;GO:0044281//small molecule metabolic process;GO:1901071//glucosamine-containing compound metabolic process;GO:0009987//cellular process;GO:0006054//N-acetylneuraminate metabolic process;GO:0008152//metabolic process;GO:0006082//organic acid metabolic process;GO:0044699//sin…
lp_0230	411.667	1318.33	55.05	988.653	4.16665	4.46842e-25	2.97973e-23	yes	pts2CB	PTS mannitol transporter subunit IICB [Lactobacillus plantarum]	Environmental Information Processing;Metabolism	Carbohydrate metabolism;Membrane transport	ko02060//Phosphotransferase system (PTS);ko00051//Fructose and mannose metabolism	K02799	-	-	-
lp_0231	495.667	2651.33	57.6433	1767.51	4.93842	2.10626e-35	3.33579e-33	yes	mtlR	BglG family transcriptional antiterminator [Lactobacillus plantarum]	-	-	-	-	-	-	-
lp_0232	82.6667	258.333	43.1833	786.6	4.18708	1.20113e-22	6.08733e-21	yes	pts2A	mannitol PTS, EIIA [Lactobacillus paraplantarum DSM 10667] [Lactobacillus paraplantarum]	Metabolism;Environmental Information Processing	Membrane transport;Carbohydrate metabolism	ko02060//Phosphotransferase system (PTS);ko00051//Fructose and mannose metabolism	K02798	-	GO:0003824//catalytic activity;GO:0022857//transmembrane transporter activity;GO:0015144//carbohydrate transmembrane transporter activity;GO:0005215//transporter activity;GO:0022892//substrate-specific transporter activity;GO:0022891//substrate-specific transmembrane transporter activity;GO:1901476//carbohydrate transporter activity	GO:0006810//transport;GO:0051234//establishment of localization;GO:0044765//single-organism transport;GO:0051179//localization;GO:0071702//organic substance transport;GO:1902578//single-organism localization;GO:0008643//carbohydrate transport;GO:0044699//single-organism process
lp_0233	510	2710.67	106.647	3215.73	4.91423	1.03668e-36	2.18913e-34	yes	mtlD	mannitol-1-phosphate 5-dehydrogenase [Lactobacillus plantarum]	Metabolism	Carbohydrate metabolism	ko00051//Fructose and mannose metabolism	K00009	-	-	-
lp_0235	369	10.3333	153.687	26.0733	-2.55935	2.21366e-05	0.000112865	yes	-	hypothetical protein [Lactobacillus plantarum]	-	-	-	-	-	-	-
lp_0236	450.333	11.6667	342.03	48.2933	-2.82423	1.18372e-09	1.42159e-08	yes	trxA1	thiol reductase thioredoxin [Lactobacillus plantarum]	-	-	-	-	-	-	-
lp_0239	131.333	1.66667	58.24	4.23333	-3.78214	1.97482e-07	1.59879e-06	yes	-	lipoprotein [Halobacillus sp. BAB-2008]	-	-	-	-	-	-	-
lp_0240	75	41.3333	44.3233	144.183	1.70177	0.00287421	0.00807456	yes	-	hypothetical protein [Lactobacillus plantarum]	-	-	-	-	-	-	-
lp_0242	206.667	157	106.82	468.757	2.13366	1.49738e-06	9.82997e-06	yes	ndk	nucleoside-diphosphate kinase [Lactobacillus plantarum]	Metabolism	Global and Overview;Nucleotide metabolism	ko01100//Metabolic pathways;ko01110//Biosynthesis of secondary metabolites;ko01130//Biosynthesis of antibiotics;ko00230//Purine metabolism;ko00240//Pyrimidine metabolism	K00940	-	-	-
lp_0243	3622	171.333	682.27	175.273	-1.96074	5.93786e-08	5.3168e-07	yes	-	Uncharacterized conserved protein, DUF2252 family [Lactobacillus mucosae]	-	-	-	-	-	-	-
lp_0244	5012.67	44	2313.79	111.413	-4.37626	2.78574e-23	1.56868e-21	yes	chrR	NADPH-dependent FMN reductase family protein [Lactobacillus plantarum WCFS1] [Lactobacillus plantarum]	-	-	-	-	-	-	GO:0044699//single-organism process;GO:0008152//metabolic process;GO:0044710//single-organism metabolic process
lp_0248	81.6667	0.333333	69.5067	1.85	-5.23155	1.42952e-05	7.56244e-05	yes	-	hypothetical protein [Lactobacillus plantarum]	-	-	-	-	-	-	-
lp_0259	478	33	151.23	57.9733	-1.38328	0.00238801	0.00683753	yes	pnuC1	nicotinamide mononucleotide transporter [Lactobacillus plantarum]	-	-	-	-	-	-	-
lp_0260	135.667	1	129.42	5.01	-4.69111	8.8272e-08	7.59724e-07	yes	-	L. lactis predicted coding region ORF00046 (plasmid) [Lactococcus lactis]	-	-	-	-	-	-	-
lp_0261	13	0	11.7433	0.001	-13.5196	0.00423702	0.0113735	yes	-	membrane protein [Lactobacillus plantarum WCFS1] [Lactobacillus plantarum]	-	-	-	-	-	-	-
lp_0262	9758.67	133.333	3221.67	258.923	-3.63721	1.37424e-16	4.24673e-15	yes	treR	trehalose operon repressor [Lactobacillus plantarum subsp. plantarum ATCC 14917 = JCM 1149 = CGMCC 1.2437] [Lactobacillus plantarum]	-	-	-	-	-	-	-
lp_0263	45860	437	6631.8	372.56	-4.15386	3.023e-20	1.34391e-18	yes	treA	glucohydrolase [Lactobacillus plantarum]	Metabolism	Carbohydrate metabolism	ko00500//Starch and sucrose metabolism	K01226	-	-	-
lp_0264	38532	172	4605.79	118.687	-5.27822	4.98997e-38	1.14951e-35	yes	pts4ABC	phosphotransferase system, EIIC [Lactobacillus plantarum subsp. plantarum ATCC 14917 = JCM 1149 = CGMCC 1.2437] [Lactobacillus plantarum]	Environmental Information Processing	Membrane transport	ko02060//Phosphotransferase system (PTS)	K02755	-	-	-
lp_0265	8657.67	159.333	1063.7	110.907	-3.26167	1.01326e-18	3.77589e-17	yes	pts5ABC	PTS beta-glucoside transporter subunit IIABC [Lactobacillus plantarum]	Environmental Information Processing	Membrane transport	ko02060//Phosphotransferase system (PTS)	K02755	-	-	-
lp_0266	7522.67	485	2264	859.46	-1.39737	0.00404068	0.0109275	yes	-	membrane protein [Lactobacillus casei]	-	-	-	-	-	-	-
lp_0268	134.333	115	29.1867	130.337	2.15886	1.63387e-06	1.05888e-05	yes	tagF1	CDP-glycerol glycerophosphotransferase [Lactobacillus plantarum]	-	-	-	-	-	-	-
lp_0269	20	16.6667	1.82333	8.23333	2.1749	0.000410262	0.00148303	yes	tagF2	CDP-glycerol glycerophosphotransferase [Lactobacillus plantarum]	-	-	-	-	-	-	-
lp_0273	142.667	1.33333	74.9733	3.88333	-4.27101	6.99219e-07	5.03358e-06	yes	-	Rrf2 family transcriptional regulator [Lactobacillus plantarum]	-	-	-	-	-	-	-
lp_0274	166.667	4	56.36	8.13667	-2.79216	2.02836e-05	0.000104257	yes	yvkB	TetR family transcriptional regulator [Lactobacillus plantarum]	-	-	-	-	-	-	-
lp_0275	14440	453.667	2470.49	447.573	-2.4646	1.22545e-11	2.14158e-10	yes	mntH1	divalent metal cation transporter [Lactobacillus plantarum]	-	-	-	-	-	-	-
lp_0276	3	11.3333	1.19667	24.0167	4.32694	6.99607e-06	3.95715e-05	yes	-	Acyl-CoA synthetase family protein [Lactobacillus sharpeae JCM 1186 = DSM 20505] [Lactobacillus sharpeae]	-	-	-	-	-	-	-
lp_0280	2.33333	8.33333	0.37	8.33333	4.4933	1.97789e-06	1.2547e-05	yes	yebQ	MFS transporter [Lactobacillus plantarum]	-	-	-	-	-	-	-
lp_0286	3736.67	3470	707.19	3572.27	2.33667	2.43184e-09	2.7758e-08	yes	pts6C	PTS system, cellobiose-specific IIC component [Lactobacillus plantarum]	Environmental Information Processing	Membrane transport	ko02060//Phosphotransferase system (PTS)	K02761	-	-	-
lp_0290	12.3333	7.66667	2.70667	10.25	1.92103	0.0206501	0.0448391	yes	lytR	LytR family transcriptional regulator [Lactobacillus plantarum]	-	-	-	-	-	-	-
lp_0291	3643.33	212.333	629.023	210.033	-1.5825	6.87344e-06	3.90522e-05	yes	glcD	FAD-binding oxidoreductase [Lactobacillus plantarum]	Metabolism	Global and Overview;Carbohydrate metabolism	ko01100//Metabolic pathways;ko01110//Biosynthesis of secondary metabolites;ko01130//Biosynthesis of antibiotics;ko01120//Microbial metabolism in diverse environments;ko00630//Glyoxylate and dicarboxylate metabolism	K00104	-	-	-
lp_0297	288.333	7	33.5733	4.64333	-2.85408	3.44595e-08	3.23409e-07	yes	-	extracellular protein, CscC family [Lactobacillus plantarum WCFS1] [Lactobacillus plantarum]	-	-	-	-	-	-	-
lp_0302	36	5824.33	11.0833	9827.97	9.79236	6.23711e-24	3.67554e-22	yes	isaA	transglycosylase [Lactobacillus plantarum]	-	-	-	-	-	-	-
lp_0304	27.3333	1500.67	10.3667	3181.98	8.26183	6.13961e-36	1.03719e-33	yes	iap	peptidase M23 [Lactobacillus plantarum]	-	-	-	-	-	-	-
lp_0307	26	21	8.32	40.6567	2.28884	5.81436e-05	0.000267138	yes	-	Conserved protein [Lactobacillus rhamnosus Lc 705] [Lactobacillus rhamnosus]	-	-	-	-	-	-	-
lp_0308	274	104.333	26.9567	61.5067	1.1901	0.00565889	0.0146772	yes	Ta0057	ATP-dependent helicase [Lactobacillus plantarum]	-	-	-	-	-	-	-
lp_0310	1290.33	493	270.093	568.623	1.07402	0.00154469	0.00464876	yes	ack2	acetate kinase [Lactobacillus plantarum subsp. plantarum ATCC 14917 = JCM 1149 = CGMCC 1.2437] [Lactobacillus plantarum]	Metabolism	Global and Overview;Metabolism of other amino acids;Energy metabolism;Carbohydrate metabolism	ko01100//Metabolic pathways;ko01120//Microbial metabolism in diverse environments;ko01200//Carbon metabolism;ko00620//Pyruvate metabolism;ko00640//Propanoate metabolism;ko00680//Methane metabolism;ko00430//Taurine and hypotaurine metabolism	K00925	-	-	-
lp_0311	110.333	1.66667	58.8967	5.18333	-3.50623	6.58772e-06	3.75975e-05	yes	elaA	GNAT family acetyltransferase [Lactobacillus plantarum]	-	-	-	-	-	-	-
lp_0315	649.667	46.6667	143.58	60.6	-1.24447	0.00175295	0.00520138	yes	potD	spermidine/putrescine ABC transporter substrate-binding protein [Lactobacillus plantarum]	Environmental Information Processing	Membrane transport	ko02010//ABC transporters	K11069	-	-	-
lp_0320	920.333	1486.33	476.913	4341.82	3.1865	1.10291e-05	6.02324e-05	yes	-	RNA-binding protein [Lactobacillus plantarum]	-	-	-	-	-	-	-
lp_0327	230.333	17	56.4533	23.5767	-1.2597	0.0130988	0.0303404	yes	-	acetoin ABC transporter permease [Lactobacillus plantarum]	-	-	-	-	-	-	-
lp_0329	1956.33	53	351.657	53.9233	-2.70519	5.23272e-07	3.85456e-06	yes	acdH	acetaldehyde dehydrogenase [Lactobacillus plantarum]	-	-	-	-	-	-	-
lp_0339	421.333	25	87.22	29.7233	-1.55306	0.000311603	0.00116461	yes	dapC	diaminopimelate aminotransferase [Lactobacillus plantarum]	Metabolism	Amino acid metabolism;Global and Overview	ko01100//Metabolic pathways;ko00270//Cysteine and methionine metabolism	K08969	-	-	-
lp_0340	360.333	425.333	75.5167	506.5	2.7457	1.53028e-07	1.27139e-06	yes	-	Conserved protein [Lactobacillus rhamnosus GG] [Lactobacillus rhamnosus]	-	-	-	-	-	-	-
lp_0343	311.333	246.667	100.067	418.193	2.06321	3.3711e-07	2.5886e-06	yes	tagG	teichoic acid ABC transporter, permease protein [Lactobacillus plantarum WCFS1] [Lactobacillus plantarum]	Environmental Information Processing	Membrane transport	ko02010//ABC transporters	K09692	GO:0044425//membrane part;GO:0031224//intrinsic component of membrane;GO:0016020//membrane	-	GO:0051234//establishment of localization;GO:0051179//localization
lp_0344	673.333	345.333	162.763	432.8	1.41092	0.000328588	0.00122447	yes	tagH	teichoic acid ABC transporter, ATP-binding protein [Lactobacillus plantarum WCFS1] [Lactobacillus plantarum]	Environmental Information Processing	Membrane transport	ko02010//ABC transporters	K09693	GO:0032991//macromolecular complex;GO:0043234//protein complex;GO:0016020//membrane	GO:0036094//small molecule binding;GO:0016462//pyrophosphatase activity;GO:0016818//hydrolase activity, acting on acid anhydrides, in phosphorus-containing anhydrides;GO:0022804//active transmembrane transporter activity;GO:0005488//binding;GO:0001882//nucleoside binding;GO:0003824//catalytic activity;GO:0042626//ATPase activity, coupled to transmembrane movement of substances;GO:0016817//hydrola…	GO:0071702//organic substance transport;GO:1901264//carbohydrate derivative transport;GO:0051234//establishment of localization;GO:0006810//transport;GO:0051179//localization;GO:0044765//single-organism transport;GO:0044699//single-organism process;GO:1902578//single-organism localization
lp_0347	168.333	4	81.8	9.58667	-3.093	6.99241e-05	0.000313052	yes	-	PadR family transcriptional regulator [Lactobacillus plantarum WCFS1] [Lactobacillus plantarum]	-	-	-	-	-	-	-
lp_0348	1502	34.3333	284.253	32.17	-3.14339	2.99693e-09	3.34547e-08	yes	yebQ	MFS transporter [Lactobacillus plantarum]	-	-	-	-	-	-	-
lp_0349	95.3333	53.3333	18.2733	56.36	1.62493	0.000545488	0.00191185	yes	amtB	ammonium transport protein [Lactobacillus plantarum WCFS1] [Lactobacillus plantarum]	-	-	-	-	GO:0031224//intrinsic component of membrane;GO:0016020//membrane;GO:0044425//membrane part	GO:0022857//transmembrane transporter activity;GO:0015077//monovalent inorganic cation transmembrane transporter activity;GO:0022892//substrate-specific transporter activity;GO:0005215//transporter activity;GO:0022890//inorganic cation transmembrane transporter activity;GO:0015075//ion transmembrane transporter activity;GO:0008324//cation transmembrane transporter activity;GO:0022891//substrate-s…	GO:0006810//transport;GO:0044699//single-organism process;GO:0015696//ammonium transport;GO:1902578//single-organism localization;GO:0051234//establishment of localization;GO:0006811//ion transport;GO:0051179//localization;GO:0044765//single-organism transport;GO:0006812//cation transport;GO:0071705//nitrogen compound transport;GO:0015672//monovalent inorganic cation transport
lp_0350	129.667	0	32.54	0.001	-14.9899	4.57447e-12	8.27979e-11	yes	hicD1	L-2-hydroxyisocaproate dehydrogenase [Lactobacillus plantarum WCFS1] [Lactobacillus plantarum]	Metabolism	Carbohydrate metabolism;Xenobiotics biodegradation and metabolism;Global and Overview	ko01120//Microbial metabolism in diverse environments;ko00051//Fructose and mannose metabolism;ko00650//Butanoate metabolism;ko00625//Chloroalkane and chloroalkene degradation	K00100	-	GO:0003824//catalytic activity;GO:0016614//oxidoreductase activity, acting on CH-OH group of donors;GO:0016491//oxidoreductase activity	GO:0071704//organic substance metabolic process;GO:0005975//carbohydrate metabolic process;GO:0008152//metabolic process;GO:0044699//single-organism process;GO:0044238//primary metabolic process;GO:0044710//single-organism metabolic process
lp_0353	19.3333	12.6667	8.48333	31.6467	1.89935	0.0151878	0.0345165	yes	zmp1	Matrixin [Lactobacillus plantarum subsp. plantarum ATCC 14917 = JCM 1149 = CGMCC 1.2437] [Lactobacillus plantarum]	-	-	-	-	-	GO:0016787//hydrolase activity;GO:0003824//catalytic activity;GO:0043167//ion binding;GO:0008233//peptidase activity;GO:0005488//binding;GO:0070011//peptidase activity, acting on L-amino acid peptides;GO:0043169//cation binding;GO:0046914//transition metal ion binding;GO:0046872//metal ion binding	GO:0043170//macromolecule metabolic process;GO:0019538//protein metabolic process;GO:0071704//organic substance metabolic process;GO:0008152//metabolic process;GO:0044238//primary metabolic process
lp_0355	9676	3440	1562.02	3154.35	1.01393	0.00231588	0.00665357	yes	mco	multicopper oxidase [Lactobacillus plantarum]	-	-	-	-	-	-	-
lp_0357	266.667	4	187.8	14.76	-3.66943	9.7003e-10	1.18591e-08	yes	ypaA	membrane protein [Lactobacillus plantarum]	-	-	-	-	-	-	-
lp_0358	1750.33	121	808.317	326.727	-1.30684	0.0122848	0.0287293	yes	MTH_273	phospholipid-binding protein [Lactobacillus plantarum WCFS1] [Lactobacillus plantarum]	-	-	-	-	-	-	-
lp_0359	732.667	37.6667	142.32	44.3733	-1.68137	0.000381218	0.00139798	yes	YPL245W	ATP-dependent exoDNAse beta subunit [Lactobacillus plantarum DOMLa] [Lactobacillus plantarum]	-	-	-	-	-	-	-
lp_0360	166.667	2.66667	88.0167	7.65	-3.52425	2.19746e-08	2.14168e-07	yes	-	Rrf2 family transcriptional regulator [Lactobacillus plantarum WCFS1] [Lactobacillus plantarum]	-	-	-	-	-	-	-
lp_0361	299.667	13.6667	162.85	42.4667	-1.93914	7.72067e-05	0.000343231	yes	-	hypothetical protein [Lactobacillus plantarum]	-	-	-	-	-	-	-
lp_0363	602.667	375	156.23	567.49	1.86092	0.00044099	0.00158506	yes	rihC	purine nucleosidase [Lactobacillus plantarum]	-	-	-	-	-	-	-
lp_0364	361.333	3	99.8633	4.63	-4.43087	2.11903e-14	5.0371e-13	yes	vdlC	short-chain dehydrogenase/reductase [Lactobacillus plantarum]	-	-	-	-	-	-	-
lp_0367	1328.67	73.3333	208.773	65.1733	-1.67958	1.99204e-05	0.000102807	yes	choS	glycine/betaine ABC transporter permease [Lactobacillus plantarum]	Environmental Information Processing	Membrane transport	ko02010//ABC transporters	K05845	-	-	-
lp_0368	1289.33	81.6667	315.757	116.457	-1.43902	0.000249128	0.000968235	yes	choQ	glycine betaine/carnitine/choline ABC transporter, ATP-binding protein [Lactobacillus plantarum WCFS1] [Lactobacillus plantarum]	Environmental Information Processing	Membrane transport	ko02010//ABC transporters	K05847	-	GO:0016817//hydrolase activity, acting on acid anhydrides;GO:1901363//heterocyclic compound binding;GO:0097367//carbohydrate derivative binding;GO:0016818//hydrolase activity, acting on acid anhydrides, in phosphorus-containing anhydrides;GO:0016462//pyrophosphatase activity;GO:0005488//binding;GO:0036094//small molecule binding;GO:0001882//nucleoside binding;GO:0001883//purine nucleoside binding…	-
lp_0370	39.6667	1945.67	6.22333	1781.63	8.16129	8.60965e-59	1.09084e-55	yes	glpK	glycerol kinase [Lactobacillus plantarum WCFS1] [Lactobacillus plantarum]	Metabolism	Lipid metabolism;Global and Overview	ko01100//Metabolic pathways;ko00561//Glycerolipid metabolism	K00864	-	-	-
lp_0371	339.667	10599.7	43.3067	8063.02	7.54059	8.54228e-48	3.0923e-45	yes	glpD	alpha-glycerophosphate oxidase [Lactobacillus plantarum]	Metabolism	Lipid metabolism;Global and Overview	ko01110//Biosynthesis of secondary metabolites;ko00564//Glycerophospholipid metabolism	K00105	-	-	-
lp_0372	106	2627	35.5833	5020.47	7.14048	1.9715e-52	1.24895e-49	yes	glpF3	MIP family glycerol uptake facilitator protein GlpF [Lactobacillus plantarum subsp. plantarum ATCC 14917 = JCM 1149 = CGMCC 1.2437] [Lactobacillus plantarum]	-	-	-	-	-	-	-
lp_0382	9.33333	0	9.67	0.001	-13.2393	0.0181826	0.0402049	yes	-	membrane protein [Lactobacillus plantarum WCFS1] [Lactobacillus plantarum]	-	-	-	-	-	-	-
lp_0393	20.6667	34.3333	7.53333	76.2967	3.34026	1.31737e-06	8.83128e-06	yes	thgA1	galactoside O-acetyltransferase [Lactobacillus plantarum WCFS1] [Lactobacillus plantarum]	-	-	-	-	-	GO:0016413//O-acetyltransferase activity;GO:0016746//transferase activity, transferring acyl groups;GO:0003824//catalytic activity;GO:0016407//acetyltransferase activity;GO:0016747//transferase activity, transferring acyl groups other than amino-acyl groups;GO:0008374//O-acyltransferase activity;GO:0016740//transferase activity	-
lp_0394	43.6667	65.3333	9.13	77.8233	3.09152	6.69035e-10	8.60576e-09	yes	-	MFS transporter [Lactobacillus plantarum]	-	-	-	-	-	-	-
lp_0395	21.6667	18	6.27333	31.68	2.33627	0.00063739	0.00219449	yes	ybjI	haloacid dehalogenase [Lactobacillus plantarum]	-	-	-	-	-	-	-
lp_0396	51.3333	41.3333	13.8367	65.6267	2.24579	0.000100737	0.000432658	yes	rhaR	AraC family transcriptional regulator [Lactobacillus plantarum WCFS1] [Lactobacillus plantarum]	-	-	-	-	-	GO:0097159//organic cyclic compound binding;GO:0003676//nucleic acid binding;GO:0003677//DNA binding;GO:0005488//binding;GO:1901363//heterocyclic compound binding;GO:0001071//nucleic acid binding transcription factor activity	GO:0010468//regulation of gene expression;GO:0060255//regulation of macromolecule metabolic process;GO:0071704//organic substance metabolic process;GO:0009058//biosynthetic process;GO:0034645//cellular macromolecule biosynthetic process;GO:0009987//cellular process;GO:0044260//cellular macromolecule metabolic process;GO:0008152//metabolic process;GO:0044237//cellular metabolic process;GO:0019222/…
lp_0400	498.333	8.66667	102.57	10.0933	-3.34513	1.36142e-10	1.93811e-09	yes	napA1	Na(+)/H(+) antiporter [Lactobacillus plantarum WCFS1] [Lactobacillus plantarum]	-	-	-	-	GO:0031224//intrinsic component of membrane;GO:0044425//membrane part;GO:0016020//membrane	GO:0015075//ion transmembrane transporter activity;GO:0022891//substrate-specific transmembrane transporter activity;GO:0015077//monovalent inorganic cation transmembrane transporter activity;GO:0008324//cation transmembrane transporter activity;GO:0005215//transporter activity;GO:0022857//transmembrane transporter activity;GO:0015078//hydrogen ion transmembrane transporter activity;GO:0022892//s…	GO:0044763//single-organism cellular process;GO:0006812//cation transport;GO:0009987//cellular process;GO:0044699//single-organism process;GO:0015672//monovalent inorganic cation transport;GO:0051179//localization;GO:0006818//hydrogen transport;GO:0044765//single-organism transport;GO:0006810//transport;GO:0051234//establishment of localization;GO:0015992//proton transport;GO:0006811//ion transpo…
lp_0432	518.667	434.333	53.1133	260.453	2.29388	3.21179e-06	1.98504e-05	yes	helD	ATP-dependent DNA helicase [Lactobacillus plantarum]	-	-	-	-	-	-	-
lp_0433	395.333	20.6667	126.897	37.17	-1.77144	0.0047162	0.0124949	yes	mtnU	carbon-nitrogen hydrolase [Lactobacillus plantarum]	-	-	-	-	-	-	-
lp_0435	38.6667	0.666667	12.1667	1.25333	-3.27909	0.00265748	0.00754093	yes	yydK	GntR family transcriptional regulator [Lactobacillus plantarum]	-	-	-	-	-	-	-
lp_0443	388.333	180	97.17	243.183	1.32346	0.00601935	0.0155168	yes	dus1	tRNA dihydrouridine synthase B [Lactobacillus plantarum]	-	-	-	-	-	-	-
lp_0447	1408.33	115.333	261.527	124.79	-1.06746	0.00425836	0.0114187	yes	mvaA	hydroxymethylglutaryl-CoA reductase [Lactobacillus plantarum]	Metabolism	Global and Overview;Metabolism of terpenoids and polyketides	ko01110//Biosynthesis of secondary metabolites;ko01130//Biosynthesis of antibiotics;ko00900//Terpenoid backbone biosynthesis	K00054	-	-	-
lp_0452	34.6667	0.666667	20.96	2.5	-3.06764	0.00277575	0.00783267	yes	-	phosphohydrolase [Lactobacillus plantarum]	-	-	-	-	-	-	-
lp_0456	98	98.3333	30.3333	175.037	2.52868	8.57622e-07	6.07043e-06	yes	yabD	TatD family Dnase [Lactobacillus plantarum WCFS1] [Lactobacillus plantarum]	-	-	-	-	-	GO:0016787//hydrolase activity;GO:0004536//deoxyribonuclease activity;GO:0004518//nuclease activity;GO:0004519//endonuclease activity;GO:0004520//endodeoxyribonuclease activity;GO:0003824//catalytic activity;GO:0016788//hydrolase activity, acting on ester bonds	-
lp_0458	50.6667	38.6667	13.4033	59.56	2.15175	2.73811e-05	0.000135515	yes	rsmA	ribosomal RNA small subunit methyltransferase A [Lactobacillus plantarum]	-	-	-	-	-	-	-
lp_0464	244	20.3333	77.9267	34.9833	-1.15545	0.0117917	0.0277439	yes	znuB	ABC transporter [Lactobacillus plantarum]	-	-	-	-	-	-	-
lp_0467	913.667	448.333	167.763	443.71	1.40319	0.000117766	0.000499026	yes	glmU	UDP-N-acetylglucosamine pyrophosphorylase [Lactobacillus plantarum WCFS1] [Lactobacillus plantarum]	Metabolism	Carbohydrate metabolism;Global and Overview	ko01100//Metabolic pathways;ko01130//Biosynthesis of antibiotics;ko00520//Amino sugar and nucleotide sugar metabolism	K04042	GO:0044424//intracellular part;GO:0005622//intracellular;GO:0005623//cell;GO:0044464//cell part	GO:0043169//cation binding;GO:0070569//uridylyltransferase activity;GO:0016779//nucleotidyltransferase activity;GO:0016410//N-acyltransferase activity;GO:0003824//catalytic activity;GO:0008080//N-acetyltransferase activity;GO:0016747//transferase activity, transferring acyl groups other than amino-acyl groups;GO:0016746//transferase activity, transferring acyl groups;GO:0016407//acetyltransferase…	GO:1901135//carbohydrate derivative metabolic process;GO:1901564//organonitrogen compound metabolic process;GO:0006040//amino sugar metabolic process;GO:0046483//heterocycle metabolic process;GO:1901576//organic substance biosynthetic process;GO:0065007//biological regulation;GO:0044699//single-organism process;GO:0006047//UDP-N-acetylglucosamine metabolic process;GO:0022603//regulation of anatom…
lp_0471	1075.67	1030	264.147	1446.11	2.45277	6.91867e-12	1.22601e-10	yes	prs1	ribose-phosphate pyrophosphokinase [Lactobacillus plantarum WCFS1] [Lactobacillus plantarum]	Metabolism	Nucleotide metabolism;Carbohydrate metabolism;Global and Overview	ko01100//Metabolic pathways;ko01110//Biosynthesis of secondary metabolites;ko01130//Biosynthesis of antibiotics;ko01120//Microbial metabolism in diverse environments;ko01230//Biosynthesis of amino acids;ko01200//Carbon metabolism;ko00230//Purine metabolism;ko00030//Pentose phosphate pathway	K00948	GO:0044424//intracellular part;GO:0005622//intracellular;GO:0044464//cell part;GO:0005623//cell	GO:0016772//transferase activity, transferring phosphorus-containing groups;GO:0005488//binding;GO:0097367//carbohydrate derivative binding;GO:0016778//diphosphotransferase activity;GO:0097159//organic cyclic compound binding;GO:0036094//small molecule binding;GO:0043169//cation binding;GO:0032550//purine ribonucleoside binding;GO:0003824//catalytic activity;GO:1901363//heterocyclic compound bind…	GO:1901137//carbohydrate derivative biosynthetic process;GO:0034641//cellular nitrogen compound metabolic process;GO:0009117//nucleotide metabolic process;GO:0044711//single-organism biosynthetic process;GO:0044710//single-organism metabolic process;GO:0044763//single-organism cellular process;GO:0009058//biosynthetic process;GO:0071704//organic substance metabolic process;GO:1901135//carbohydrat…
[truncated: 974 more rows]

## Sheet: Lh_12h-vs-Lh_24h
Table S2 DEGs in each comparative group Lh_12h-vs-Lh_24h
[truncated: 719 more rows]

[truncated: 5 more sheets: Lacto-LhCa_12h-vs-LhCa_24h, Ca_12h-vs-LhCa_12h, Ca_24h-vs-LhCa_24h, Ca_12h-vs-Ca_24h, Can-LhCa_12h-vs-LhCa_24h]
