# Supplementary material for: Differential alteration in Lactiplantibacillus plantarum subsp. plantarum quorum-sensing systems and reduced Candida albicans yeast survival and virulence gene expression in dual-species interaction
Source: Microbiol Spectr. 2024 May 8;12(6):e00353-24. doi: 10.1128/spectrum.00353-24 (PMC11237386; doi:10.1128/spectrum.00353-24)
Supplement: Table S3 — Unique and overlap DEGs between comparative groups. [file spectrum.00353-24-s0004.xlsx]

## Sheet: Unique Lh_12h-vs-LhCa_12h
Table S3 Unique and overlap DEGs between comparative groups Unique Lh_12h-vs-LhCa_12h
id	Lh_24h-1_fpkm	Lh_24h-2_fpkm	Lh_24h-3_fpkm	LhCa_24h-1_fpkm	LhCa_24h-2_fpkm	LhCa_24h-3_fpkm	LhSc_24h-1_fpkm	LhSc_24h-2_fpkm	LhSc_24h-3_fpkm	Lh_12h-1_fpkm	Lh_12h-2_fpkm	Lh_12h-3_fpkm	LhCa_12h-1_fpkm	LhCa_12h-2_fpkm	LhCa_12h-3_fpkm	LhSc_12h-1_fpkm	LhSc_12h-2_fpkm	LhSc_12h-3_fpkm	Lh_24h-1_count	Lh_24h-2_count	Lh_24h-3_count	LhCa_24h-1_count	LhCa_24h-2_count	LhCa_24h-3_count	LhSc_24h-1_count	LhSc_24h-2_count	LhSc_24h-3_count	Lh_12h-1_count	Lh_12h-2_count	Lh_12h-3_count	LhCa_12h-1_count	LhCa_12h-2_count	LhCa_12h-3_count	LhSc_12h-1_count	LhSc_12h-2_count	LhSc_12h-3_count	Symbol	Description	KEGG_A_class	KEGG_B_class	Pathway	K_ID	GO Component	GO Function	GO Process
lp_0002	296.73	593.92	367.54	413.1	321.55	319.39	485.86	595.68	340.36	1406.69	874.61	997.65	569.12	400.06	547.07	296.66	698.85	507.13	1689	2857	1260	318	298	252	276	282	176	8257	2834	4294	731	496	533	237	432	313	dnaN	DNA-directed DNA polymerase III subunit beta [Lactobacillus plantarum WCFS1] [Lactobacillus plantarum]	Genetic Information Processing;Metabolism	Global and Overview;Nucleotide metabolism;Replication and repair	ko01100//Metabolic pathways;ko00230//Purine metabolism;ko00240//Pyrimidine metabolism;ko03440//Homologous recombination;ko03430//Mismatch repair;ko03030//DNA replication	K02338	GO:0042575//DNA polymerase complex;GO:0005623//cell;GO:0044464//cell part;GO:0044424//intracellular part;GO:1902494//catalytic complex;GO:0043234//protein complex;GO:0032991//macromolecular complex;GO:1990234//transferase complex;GO:0061695//transferase complex, transferring phosphorus-containing groups;GO:0005622//intracellular	GO:0016788//hydrolase activity, acting on ester bonds;GO:0003824//catalytic activity;GO:0016779//nucleotidyltransferase activity;GO:0034061//DNA polymerase activity;GO:0016740//transferase activity;GO:0004518//nuclease activity;GO:0016772//transferase activity, transferring phosphorus-containing groups;GO:0016787//hydrolase activity;GO:0004527//exonuclease activity	GO:0006139//nucleobase-containing compound metabolic process;GO:0090304//nucleic acid metabolic process;GO:0044237//cellular metabolic process;GO:0006259//DNA metabolic process;GO:0008152//metabolic process;GO:0044260//cellular macromolecule metabolic process;GO:0009987//cellular process;GO:0046483//heterocycle metabolic process;GO:0034641//cellular nitrogen compound metabolic process;GO:0071704/…
lp_0014	335.2	336.44	271.17	379.33	291.77	384.28	308.42	239.96	385.22	512.59	570.07	611.88	249.76	274.88	279.18	169.24	274.36	289.05	2385	2023	1162	365	338	379	219	142	249	3761	2309	3292	401	426	340	169	212	223	dnaC	replicative DNA helicase DnaC [Lactobacillus plantarum WCFS1] [Lactobacillus plantarum]	Genetic Information Processing	Replication and repair	ko03030//DNA replication	K02314	-	GO:0001882//nucleoside binding;GO:0004386//helicase activity;GO:0001883//purine nucleoside binding;GO:0036094//small molecule binding;GO:0016462//pyrophosphatase activity;GO:0097367//carbohydrate derivative binding;GO:1901363//heterocyclic compound binding;GO:0032549//ribonucleoside binding;GO:0017111//nucleoside-triphosphatase activity;GO:0097159//organic cyclic compound binding;GO:0003824//cata…	GO:0071840//cellular component organization or biogenesis;GO:0009987//cellular process;GO:0051276//chromosome organization;GO:0071103//DNA conformation change;GO:0090304//nucleic acid metabolic process;GO:0044238//primary metabolic process;GO:0046483//heterocycle metabolic process;GO:0016043//cellular component organization;GO:0034641//cellular nitrogen compound metabolic process;GO:0006259//DNA …
lp_0016	38.9	49.89	32.92	31.55	24.66	18.11	22.63	12.07	35.91	69.12	65.25	62.4	15.57	17.28	14.66	17.88	27.73	37.03	155	168	79	17	16	10	9	4	13	284	148	188	14	15	10	10	12	16	proB	gamma-glutamyl kinase [Lactobacillus plantarum JDM1] [Lactobacillus plantarum]	Metabolism	Biosynthesis of other secondary metabolites;Global and Overview;Amino acid metabolism	ko01100//Metabolic pathways;ko01130//Biosynthesis of antibiotics;ko01230//Biosynthesis of amino acids;ko00330//Arginine and proline metabolism;ko00332//Carbapenem biosynthesis	K00931	-	-	-
lp_0023	36.72	26.17	20.32	27.77	21.36	16.05	27.87	23.41	15.31	20.77	15.39	20.78	4.93	10.22	5.69	10.9	16.65	16.67	264	159	88	27	25	16	20	14	10	154	63	113	8	16	7	11	13	13	glgA	glycogen synthase [Lactobacillus plantarum]	Metabolism	Global and Overview;Carbohydrate metabolism	ko01100//Metabolic pathways;ko01110//Biosynthesis of secondary metabolites;ko00500//Starch and sucrose metabolism	K00703	-	-	-
lp_0027	233.36	313.87	156.37	154.26	128.13	116.1	104.52	71.67	144.35	199.42	124.08	188.01	29.06	82.1	83.58	25.48	52.14	60.47	783	890	316	70	70	54	35	20	44	690	237	477	22	60	48	12	19	22	pgmB1	beta-phosphoglucomutase [Lactobacillus plantarum WCFS1] [Lactobacillus plantarum]	Metabolism	Carbohydrate metabolism	ko00500//Starch and sucrose metabolism	K01838	-	GO:0016868//intramolecular transferase activity, phosphotransferases;GO:0016866//intramolecular transferase activity;GO:0016853//isomerase activity;GO:0003824//catalytic activity	GO:0044238//primary metabolic process;GO:0008152//metabolic process
lp_0031	87.68	34.19	127.39	51.57	42.84	64.69	0	59.9	21.94	90.83	308.06	117.28	17.66	13.72	29.11	21.3	27.53	9.19	88	29	77	7	7	9	0	5	2	94	176	89	4	3	5	3	3	1	cspL	cold-shock DNA-binding domain protein [Lactobacillus plantarum subsp. plantarum ATCC 14917 = JCM 1149 = CGMCC 1.2437] [Lactobacillus plantarum]	-	-	-	-	GO:0044464//cell part;GO:0044424//intracellular part;GO:0005622//intracellular;GO:0005623//cell	GO:1901363//heterocyclic compound binding;GO:0097159//organic cyclic compound binding;GO:0003676//nucleic acid binding;GO:0005488//binding	GO:0009058//biosynthetic process;GO:0009987//cellular process;GO:0071704//organic substance metabolic process;GO:0009059//macromolecule biosynthetic process;GO:0044249//cellular biosynthetic process;GO:0034645//cellular macromolecule biosynthetic process;GO:1901576//organic substance biosynthetic process;GO:0019222//regulation of metabolic process;GO:0043170//macromolecule metabolic process;GO:00…
lp_0046	2.43	0	1.73	0	0	0	0	0	0	3.03	6.72	0.92	0	0	0	2.48	0	0	7	0	3	0	0	0	0	0	0	9	11	2	0	0	0	1	0	0	-	TetR family transcriptional regulator [Lactobacillus plantarum]	-	-	-	-	-	-	-
lp_0053	37.71	76.07	32.33	54.85	66.44	62.43	37.16	40.88	17.01	36.86	33.66	28.2	71.22	85.14	75.84	35.23	136.61	85.51	122	208	63	24	35	28	12	11	5	123	62	69	52	60	42	16	48	30	-	elongation factor G-binding protein [Lactobacillus plantarum]	-	-	-	-	-	-	-
lp_0056	4.53	4.35	2.58	8.37	6.95	12.24	19.84	11.9	4.67	1.65	6.46	1.87	3.76	18.83	14.87	2.02	1.3	5.22	32	26	11	8	8	12	14	7	3	12	26	10	6	29	18	2	1	4	DIT1	cation transport protein [Lactobacillus plantarum]	-	-	-	-	-	-	-
lp_0058	40.43	207.5	39.03	73	80.85	142.45	94.22	146.97	56.93	74.77	28.08	41.04	152.09	135.98	137.33	130.64	95.24	182.1	86	373	50	21	28	42	20	26	11	164	34	66	73	63	50	39	22	42	-	flavoprotein [Lactobacillus plantarum]	-	-	-	-	-	-	-
lp_0063	95.57	143.33	74.91	216.93	133.74	124.17	152.86	94.06	142.09	21.62	18.55	16.21	93.61	93.98	103.6	65.96	85.25	115.44	733	929	346	225	167	132	117	60	99	171	81	94	162	157	136	71	71	96	pucR	Regulator of polyketide synthase expression [Lactobacillus plantarum]	-	-	-	-	-	-	-
lp_0066	171.96	99.45	110.85	66.11	111.66	139.75	131.4	86	75.45	23.41	54.45	24.44	81.89	84.83	48.75	61.58	60.38	54.97	577	282	224	30	61	65	44	24	23	81	104	62	62	62	28	29	22	20	pgmB2	beta-phosphoglucomutase [Lactobacillus plantarum subsp. plantarum ATCC 14917 = JCM 1149 = CGMCC 1.2437] [Lactobacillus plantarum]	Metabolism	Carbohydrate metabolism	ko00500//Starch and sucrose metabolism	K01838	-	-	-
lp_0072	0.89	1.58	0	0	2.73	0	0	0	0	8.63	7.82	9.42	0	2.04	2.6	0	0	8.21	2	3	0	0	1	0	0	0	0	20	10	16	0	1	1	0	0	2	-	ASCH domain protein [Lactobacillus plantarum subsp. plantarum ATCC 14917 = JCM 1149 = CGMCC 1.2437] [Lactobacillus plantarum]	-	-	-	-	-	-	-
lp_0081	15.73	27.03	10.35	10.97	12.76	8.56	2.97	17.84	3.27	46.04	25.54	43.95	2.63	16.35	13.87	0	19.13	13.68	53	77	21	5	7	4	1	5	1	160	49	112	2	12	8	0	7	5	HSP31	peptidase C56 [Lactobacillus plantarum]	-	-	-	-	-	-	-
lp_0088	26.19	42.52	27.71	15.43	25.63	8.36	9.29	19.51	25.52	100.03	57.41	77.25	26.71	20.22	17.61	24.77	29.88	17.1	113	155	72	9	18	5	4	7	10	445	141	252	26	19	13	15	14	8	pepI	proline iminopeptidase [Lactobacillus plantarum]	Metabolism	Amino acid metabolism	ko00330//Arginine and proline metabolism	K01259	-	-	-
lp_0099	234.51	153.94	265.75	94.93	120.91	172.89	137.22	92.62	122.48	395.07	496.15	301.08	132.75	153.25	185.01	225.63	338.89	94.72	274	152	187	15	23	28	16	9	13	476	330	266	35	39	37	37	43	12	-	MULTISPECIES: hypothetical protein [Lactobacillus]	-	-	-	-	-	-	-
lp_0106	12.64	2.99	5.88	0	1.55	3.65	0	0	0	4.66	13.77	10.7	0	0	0	0	0	2.33	50	10	14	0	1	2	0	0	0	19	31	32	0	0	0	0	0	1	larC1	TIGR00299 family protein [Lactobacillus plantarum]	-	-	-	-	-	-	-
lp_0109	9.88	11.12	4.8	5.35	10.36	5.22	0	20.28	13.26	14.02	18.2	15.62	5.34	6.64	5.63	0	8.88	17.78	41	39	12	3	7	3	0	7	5	60	43	49	5	6	4	0	4	8	larE	lactate racemization operon protein LarE [Lactobacillus plantarum WCFS1] [Lactobacillus plantarum]	-	-	-	-	-	-	-
lp_0120	69.69	35.59	66.26	66.18	71.19	68.8	44.11	22.93	29.07	126.2	279.65	141.07	52.02	47.15	53.15	55.41	118.89	77.13	475	205	272	61	79	65	30	13	18	887	1085	727	80	70	62	53	88	57	ybxG	amino acid/polyamine transport protein, APC family [Lactobacillus plantarum WCFS1] [Lactobacillus plantarum]	-	-	-	-	GO:0044425//membrane part;GO:0016020//membrane;GO:0031224//intrinsic component of membrane	GO:0005342//organic acid transmembrane transporter activity;GO:0022892//substrate-specific transporter activity;GO:0005215//transporter activity;GO:0015075//ion transmembrane transporter activity;GO:0046943//carboxylic acid transmembrane transporter activity;GO:0022891//substrate-specific transmembrane transporter activity;GO:0008509//anion transmembrane transporter activity;GO:0022857//transmemb…	GO:1902578//single-organism localization;GO:0044699//single-organism process;GO:0015711//organic anion transport;GO:0044763//single-organism cellular process;GO:0009987//cellular process;GO:0051179//localization;GO:0046942//carboxylic acid transport;GO:0015849//organic acid transport;GO:0006810//transport;GO:0006820//anion transport;GO:0051234//establishment of localization;GO:0006811//ion transp…
lp_0126	504.29	635.61	388.82	402.51	359.57	259.33	277.87	61.74	226.11	383.45	155.16	129.04	650.87	325.36	438.03	139.04	264.81	227.33	491	523	228	53	57	35	27	5	20	385	86	95	143	69	73	19	28	24	yvlC	stress-responsive transcription regulator [Lactobacillus plantarum WCFS1] [Lactobacillus plantarum]	-	-	-	-	-	-	-
lp_0129	13347	20669.5	61801.5	13615.5	30682.6	30522.8	25837.1	27723.9	14869.3	1260.33	5392.04	934.85	7801.2	15803	15797.5	14192.3	4285.69	6497.4	28190	36893	78613	3889	10551	8936	5446	4870	2853	2745	6483	1493	3718	7270	5711	4207	983	1488	hsp1	heat-shock protein [Lactobacillus plantarum]	-	-	-	-	-	-	-
lp_0134	18.79	17.47	10.03	21.09	22.67	20.57	16.81	10.08	5.54	56.93	60.99	53.02	6.69	6.16	9.8	19.12	9.27	7.73	112	88	36	17	22	17	10	5	3	350	207	239	9	8	10	16	6	5	yycB	transport protein, major facilitator superfamily (MFS) [Lactobacillus plantarum WCFS1] [Lactobacillus plantarum]	-	-	-	-	-	-	GO:0044763//single-organism cellular process;GO:0009987//cellular process;GO:0044699//single-organism process
lp_0137	572.84	1524	1042.95	692.12	619.98	782.83	526.41	609.6	744.96	1832.69	1537.04	1790.03	521.55	568.75	666.13	498.55	466.86	613.57	2497	5614	2738	408	440	473	229	221	295	8238	3814	5900	513	540	497	305	221	290	SPBC215.11c	aldo/keto reductase family protein [Lactobacillus plantarum WCFS1] [Lactobacillus plantarum]	-	-	-	-	-	-	GO:0044699//single-organism process;GO:0044710//single-organism metabolic process;GO:0008152//metabolic process
lp_0155	24.72	18.09	29.19	77.25	29.74	33.09	38.3	12.25	39.27	3.95	13.43	9.77	51.94	66.68	52.1	21.79	35.19	49.35	97	60	69	41	19	18	15	4	14	16	30	29	46	57	35	12	15	21	-	DUF2812 domain-containing protein [Lactobacillus xiangfangensis]	-	-	-	-	-	-	-
lp_0160	252.64	211.69	211.55	177.45	135.34	97.58	166.14	68.2	153.7	270.38	403.56	348.82	90.88	62.1	126.19	97.93	84.38	86.52	1158	820	584	110	101	62	76	26	64	1278	1053	1209	94	62	99	63	42	43	sll0415	ABC transporter ATP-binding protein [Lactobacillus plantarum WCFS1] [Lactobacillus plantarum]	-	-	-	-	-	GO:0005488//binding;GO:0097367//carbohydrate derivative binding;GO:0097159//organic cyclic compound binding;GO:1901363//heterocyclic compound binding;GO:0032549//ribonucleoside binding;GO:0001883//purine nucleoside binding;GO:0016817//hydrolase activity, acting on acid anhydrides;GO:0003824//catalytic activity;GO:0017111//nucleoside-triphosphatase activity;GO:0001882//nucleoside binding;GO:001681…	-
lp_0161	342.46	206.21	200.51	170.35	174.21	142.97	112.94	78.93	106.34	226.52	261.96	341.85	81.78	112.59	80.32	74.13	78.69	83.39	2765	1407	975	186	229	160	91	53	78	1886	1204	2087	149	198	111	84	69	73	-	ABC transporter permease [Lactobacillus plantarum WCFS1] [Lactobacillus plantarum]	-	-	-	-	-	-	-
lp_0162	306.91	532.24	193.61	225.6	285.72	196.13	214.91	127.12	302.59	575.03	410.72	671.95	144.58	156.71	215.31	159.27	152.99	94.72	1016	1489	386	101	154	90	71	35	91	1963	774	1682	108	113	122	74	55	34	-	TetR family transcriptional regulator [Lactobacillus plantarum WCFS1] [Lactobacillus plantarum]	-	-	-	-	-	-	GO:1901576//organic substance biosynthetic process;GO:0034645//cellular macromolecule biosynthetic process;GO:0065007//biological regulation;GO:0009059//macromolecule biosynthetic process;GO:0010468//regulation of gene expression;GO:0050789//regulation of biological process;GO:0060255//regulation of macromolecule metabolic process;GO:0044237//cellular metabolic process;GO:0008152//metabolic proce…
lp_0166	91.84	199.88	64.83	56.84	80.76	94.86	48.65	48.65	77.94	191.66	116.92	175.77	61.86	75.23	63.82	67.75	57.75	59.7	454	835	193	38	65	65	24	20	35	977	329	657	69	81	54	47	31	32	dak1A	dihydroxyacetone phosphotransferase,dihydroxyacetone binding sub-unit [Lactobacillus plantarum WCFS1] [Lactobacillus plantarum]	Metabolism	Global and Overview;Energy metabolism;Lipid metabolism	ko01100//Metabolic pathways;ko01120//Microbial metabolism in diverse environments;ko01200//Carbon metabolism;ko00680//Methane metabolism;ko00561//Glycerolipid metabolism	K00863	-	GO:0003824//catalytic activity	GO:0044237//cellular metabolic process;GO:0008152//metabolic process;GO:0071704//organic substance metabolic process;GO:0006066//alcohol metabolic process;GO:0044763//single-organism cellular process;GO:1901615//organic hydroxy compound metabolic process;GO:0044699//single-organism process;GO:0044281//small molecule metabolic process;GO:0006793//phosphorus metabolic process;GO:0044262//cellular c…
lp_0178	36.15	12.55	29.61	67.72	41.45	53.9	79.69	37.67	61.02	7.01	11.01	5.1	16.02	26.56	26.75	27.48	24.41	15.56	150	44	74	38	28	31	33	13	23	30	26	16	15	24	19	16	11	7	malA	sugar ABC transporter [Lactobacillus plantarum]	-	-	-	-	-	-	-
lp_0182	31.02	34.46	16.24	22.37	18.15	7.1	14.8	13.53	11.62	22.92	11	21.96	6.23	6.78	6.58	4.51	8.42	8.43	441	414	139	43	42	14	21	16	15	336	89	236	20	21	16	9	13	13	engase	endo-beta-N-acetylglucosaminidase [Lactobacillus plantarum WCFS1] [Lactobacillus plantarum]	Metabolism	Glycan biosynthesis and metabolism	ko00511//Other glycan degradation	K01227	-	GO:0016787//hydrolase activity;GO:0003824//catalytic activity;GO:0016798//hydrolase activity, acting on glycosyl bonds;GO:0004553//hydrolase activity, hydrolyzing O-glycosyl compounds	-
lp_0184	55.67	165.92	47.18	121.28	113.5	108.32	97.22	130.54	132.22	54.66	36.52	44.3	88.04	91.21	101.22	39.5	95.72	87.35	241	607	123	71	80	65	42	47	52	244	90	145	86	86	75	24	45	41	sacK1	fructokinase [Lactobacillus plantarum WCFS1] [Lactobacillus plantarum]	Metabolism	Carbohydrate metabolism;Global and Overview	ko01100//Metabolic pathways;ko00520//Amino sugar and nucleotide sugar metabolism;ko00051//Fructose and mannose metabolism;ko00500//Starch and sucrose metabolism	K00847	-	GO:0016772//transferase activity, transferring phosphorus-containing groups;GO:0016740//transferase activity;GO:0003824//catalytic activity	GO:0009987//cellular process;GO:0016310//phosphorylation;GO:0008152//metabolic process;GO:0006793//phosphorus metabolic process;GO:0006796//phosphate-containing compound metabolic process;GO:0044237//cellular metabolic process
lp_0204	8.2	9.71	5.26	4.14	3.44	0	0	0	2.05	299.46	355.09	277.93	2.48	0	3.27	0	3.43	1.72	44	44	17	3	3	0	0	0	1	1656	1084	1127	3	0	3	0	2	1	serC	phosphoserine aminotransferase [Lactobacillus plantarum WCFS1] [Lactobacillus plantarum]	Metabolism	Amino acid metabolism;Metabolism of cofactors and vitamins;Global and Overview;Energy metabolism	ko01100//Metabolic pathways;ko01130//Biosynthesis of antibiotics;ko01120//Microbial metabolism in diverse environments;ko01230//Biosynthesis of amino acids;ko01200//Carbon metabolism;ko00260//Glycine, serine and threonine metabolism;ko00680//Methane metabolism;ko00750//Vitamin B6 metabolism	K00831	GO:0005622//intracellular;GO:0005623//cell;GO:0044424//intracellular part;GO:0044464//cell part	GO:0005488//binding;GO:0043167//ion binding;GO:0016769//transferase activity, transferring nitrogenous groups;GO:0008483//transaminase activity;GO:0003824//catalytic activity;GO:0043168//anion binding;GO:0016740//transferase activity	GO:0071704//organic substance metabolic process;GO:1901615//organic hydroxy compound metabolic process;GO:0044710//single-organism metabolic process;GO:1901605//alpha-amino acid metabolic process;GO:0044238//primary metabolic process;GO:0034641//cellular nitrogen compound metabolic process;GO:0042816//vitamin B6 metabolic process;GO:0009987//cellular process;GO:0006725//cellular aromatic compound…
lp_0205	12.84	45.57	14.92	7.12	5.91	23.15	3.22	19.3	3.53	80.3	61.46	56.03	2.84	4.42	7.5	6.86	17.73	8.88	40	120	28	3	3	10	1	5	1	258	109	132	2	3	4	3	6	3	pgm1	fructose 2,6-bisphosphatase [Lactobacillus plantarum]	Metabolism	Amino acid metabolism;Energy metabolism;Carbohydrate metabolism;Global and Overview	ko01100//Metabolic pathways;ko01110//Biosynthesis of secondary metabolites;ko01130//Biosynthesis of antibiotics;ko01120//Microbial metabolism in diverse environments;ko01230//Biosynthesis of amino acids;ko01200//Carbon metabolism;ko00010//Glycolysis / Gluconeogenesis;ko00260//Glycine, serine and threonine metabolism;ko00680//Methane metabolism	K15634	-	-	-
lp_0206	308	563.74	481.6	732.99	990.91	791.75	1142.77	2009.75	1608.91	494.36	653.88	503.98	1334.69	1335.11	1487.72	2223.36	1206.18	1422.6	1218	1884	1147	392	638	434	451	661	578	2016	1472	1507	1191	1150	1007	1234	518	610	gpr	oxidoreductase [Lactobacillus plantarum]	-	-	-	-	-	-	-
lp_0213	14.84	43.21	11.37	0	21.03	12.35	45.74	34.3	6.28	79.12	63.15	43.01	17.7	7.86	10	16.26	5.25	15.79	26	64	12	0	6	3	8	5	1	143	63	57	7	3	3	4	1	3	-	chromosome condensation protein [Lactobacillus plantarum WCFS1] [Lactobacillus plantarum]	-	-	-	-	-	-	-
lp_0214	14.6	6.17	18.19	3.86	0	3.76	0	0	11.48	15.68	20.16	4.14	2.31	2.39	0	3.72	14.41	4.81	28	10	21	1	0	1	0	0	2	31	22	6	1	1	0	1	3	1	-	chromosome condensation protein [Lactobacillus plantarum WCFS1] [Lactobacillus plantarum]	-	-	-	-	-	-	-
lp_0217	3.64	12.21	3.53	20.19	1.86	6.57	6.08	14.59	6.68	28.54	17.59	20.07	4.03	4.18	7.09	6.49	0	11.19	12	34	7	9	1	3	2	4	2	97	33	50	3	3	4	3	0	4	-	ABC transporter permease [Lactobacillus plantarum]	Environmental Information Processing	Membrane transport	ko02010//ABC transporters	K16785	-	-	-
lp_0228	348.93	416.23	174.49	245.78	162.45	146.93	184.24	129.25	217.97	439.86	345.11	394.49	115.96	96.75	110.73	72.56	157.59	177.4	2467	2487	743	235	187	144	130	76	140	3207	1389	2109	185	149	134	72	121	136	pepD1	dipeptidase [Lactobacillus plantarum]	-	-	-	-	-	-	-
lp_0247	36.2	26.7	37.99	35.92	20.21	30.52	3.14	39.57	55.2	8.51	15.14	7.88	0	0.72	3.66	5.58	5.77	0	231	144	146	31	21	27	2	21	32	56	55	38	0	1	4	5	4	0	pts3C	PTS cellbiose transporter subunit IIC [Lactobacillus plantarum]	Environmental Information Processing	Membrane transport	ko02060//Phosphotransferase system (PTS)	K02761	-	-	-
lp_0249	38.59	36.14	22.78	63.57	56.17	64.66	38.49	63.77	80.53	9.22	9.32	14.27	0	1.68	3.21	0	5.05	0	211	167	75	47	50	49	21	29	40	52	29	59	0	2	3	0	3	0	-	PTS-associated protein [Lactobacillus plantarum]	-	-	-	-	-	-	-
lp_0250	28.64	31.13	15.16	78.08	35.18	37.44	41.25	62.41	86.69	10.59	16.35	12.31	5.55	2.47	0	1.28	4.94	1.65	160	147	51	59	32	29	23	29	44	61	52	52	7	3	0	1	3	1	EF_0837	dihydroorotase [Lactobacillus plantarum]	Metabolism	Nucleotide metabolism;Global and Overview	ko01100//Metabolic pathways;ko00240//Pyrimidine metabolism	K01465	-	-	-
lp_0251	36.93	22.82	15.71	9.42	13.41	10.5	3.65	15.31	34.04	11.47	11.5	15.4	0	0	3.19	0	0	0	203	106	52	7	12	8	2	7	17	65	36	64	0	0	3	0	0	0	dgaE	L-seryl-tRNA selenium transferase [Lactobacillus plantarum]	Genetic Information Processing;Metabolism	Metabolism of other amino acids;Translation	ko00970//Aminoacyl-tRNA biosynthesis;ko00450//Selenocompound metabolism	K01042	-	-	-
lp_0252	38.15	41.59	21.26	100.74	53.56	60.94	32.76	58.97	74.99	13.21	20.58	13.69	7.25	0	1.59	0	2.51	7.54	140	129	47	50	32	31	12	18	25	50	43	38	6	0	1	0	1	3	dgaF	2-dehydro-3-deoxyphosphooctonate aldolase [Lactobacillus plantarum]	-	-	-	-	-	-	-
lp_0253	33.09	24.56	17.55	50.67	27.66	36.72	3.92	47.08	51.72	15	18.23	10.62	0.87	8.09	4.58	0	3.61	0	169	106	54	35	23	26	2	20	24	79	53	41	1	9	4	0	2	0	kdgK	2-keto-3-deoxygluconate kinase [Lactobacillus plantarum]	Metabolism	Global and Overview;Carbohydrate metabolism	ko01100//Metabolic pathways;ko01120//Microbial metabolism in diverse environments;ko01200//Carbon metabolism;ko00030//Pentose phosphate pathway	K00874	-	-	-
lp_0254	9.96	52.81	3.67	54.55	74.76	29.27	40.65	79.83	36.54	162.74	113.39	163.89	70.28	57.57	53.87	52.56	132.46	57.83	27	121	6	20	33	11	11	18	9	455	175	336	43	34	25	20	39	17	cysE	serine acetyltransferase [Lactobacillus plantarum]	Metabolism	Global and Overview;Energy metabolism;Amino acid metabolism	ko01100//Metabolic pathways;ko01110//Biosynthesis of secondary metabolites;ko01120//Microbial metabolism in diverse environments;ko01230//Biosynthesis of amino acids;ko01200//Carbon metabolism;ko00270//Cysteine and methionine metabolism;ko00920//Sulfur metabolism	K00640	-	-	-
lp_0255	22.37	47.98	10.16	56.86	40.79	69.34	35.02	54.63	26.93	173.2	102.23	167.56	63.51	48.94	70.45	22.41	165.75	132.16	128	232	35	44	38	55	20	26	14	1022	333	725	82	61	69	18	103	82	cblB	cystathionine gamma-synthase [Lactobacillus plantarum]	Metabolism	Metabolism of other amino acids;Global and Overview;Amino acid metabolism	ko01100//Metabolic pathways;ko01110//Biosynthesis of secondary metabolites;ko01230//Biosynthesis of amino acids;ko00270//Cysteine and methionine metabolism;ko00450//Selenocompound metabolism	K01760	-	-	-
lp_0256	28.99	27.02	7.29	9.74	25.63	1.58	11	5.28	4.83	55.79	59.41	65.63	9.73	9.07	12.83	12.52	28.31	26.33	132	104	20	6	19	1	5	2	2	262	154	226	10	9	10	8	14	13	cbs	cystathionine beta-synthase [Lactobacillus plantarum]	Metabolism	Energy metabolism;Global and Overview;Amino acid metabolism	ko01100//Metabolic pathways;ko01110//Biosynthesis of secondary metabolites;ko01130//Biosynthesis of antibiotics;ko01120//Microbial metabolism in diverse environments;ko01230//Biosynthesis of amino acids;ko01200//Carbon metabolism;ko00270//Cysteine and methionine metabolism;ko00920//Sulfur metabolism	K01738	-	-	-
lp_0257	359.33	562.25	248.15	216.9	164.63	218.92	273.66	346.61	253.31	853.61	619.23	692.26	321.62	336.68	311.73	392.78	433.11	417.45	1421	1879	591	116	106	120	108	114	91	3481	1394	2070	287	290	211	218	186	179	pepM	methionine aminopeptidase [Lactobacillus plantarum]	-	-	-	-	-	-	-
lp_0267	3.96	18.14	18.06	29.25	18.22	24.97	34.69	29.73	27.22	59.46	63.41	35.97	19.72	13.62	23.11	17.62	31.88	31.92	8	31	22	8	6	7	7	5	5	124	73	55	9	6	8	5	7	7	tagD1	glycerol-3-phosphate cytidylyltransferase [Lactobacillus plantarum]	-	-	-	-	-	-	-
lp_0281	8.15	2.41	5.08	3.77	18.78	0	0	6.13	11.22	10.87	9.85	5.39	0	4.68	0	0	0	4.7	16	4	6	1	6	0	0	1	2	22	11	8	0	2	0	0	0	1	adhR	MerR family transcriptional regulator [Lactobacillus plantarum]	-	-	-	-	-	-	-
lp_0294	1.4	2.07	4.64	5.17	0	2.52	3.5	0	3.85	29.49	15.35	11.09	3.1	8.02	6.13	7.47	6.44	9.67	4	5	8	2	0	1	1	0	1	87	25	24	2	5	3	3	2	3	-	TetR family transcriptional regulator [Lactobacillus plantarum]	-	-	-	-	-	-	-
lp_0295	88.41	83.93	58.72	66.63	69.33	60.81	47.57	41.94	54.93	231.8	252.93	248.27	37.14	41.59	39.34	23.82	36.58	37.53	1825	1464	730	186	233	174	98	72	103	4934	2972	3875	173	187	139	69	82	84	mmpL4	transporter [Lactobacillus plantarum]	-	-	-	-	-	-	-
lp_0306	5.24	3.36	2.54	6.45	6.7	9.44	6.56	0	0	13.54	18.4	12.41	9.67	3	1.27	4.66	22.1	4.02	24	13	7	4	5	6	3	0	0	64	48	43	10	3	1	3	11	2	-	phage tail protein [Enterococcus thailandicus]	-	-	-	-	-	-	-
lp_0309	280.28	456.35	139.25	575.24	379.53	326.38	265.36	298.52	297.59	221.5	78.5	169.28	430.33	392.62	425.48	172.97	187.98	356.18	508	699	152	141	112	82	48	45	49	414	81	232	176	155	132	44	37	70	-	Integral membrane protein [Lactobacillus plantarum ZJ316] [Lactobacillus plantarum]	-	-	-	-	-	-	-
lp_0316	62.83	76.38	32.19	56.26	16.58	42.5	31.97	50.17	27.02	107.82	69.42	65.89	32.63	31.55	21.51	22.73	70.06	36.22	256	263	79	31	11	24	13	17	10	453	161	203	30	28	15	13	31	16	potC	spermidine/putrescine ABC transporter permease [Lactobacillus plantarum]	Environmental Information Processing	Membrane transport	ko02010//ABC transporters	K11070	GO:0044425//membrane part;GO:0016020//membrane;GO:0031224//intrinsic component of membrane	-	-
lp_0318	78.8	110.51	41.79	52.6	52.65	47.37	47.52	54.83	36.14	130.18	94.84	109.76	46.07	40.2	31.97	48.09	89.02	72.33	432	512	138	39	47	36	26	25	18	736	296	455	57	48	30	37	53	43	potA	spermidine/putrescine ABC transporter ATP-binding protein [Lactobacillus plantarum]	Environmental Information Processing	Membrane transport	ko02010//ABC transporters	K11072	-	-	-
lp_0319	14.75	60.67	16.54	27.27	27.18	21.29	22.17	4.43	32.48	57.58	34.99	52.68	35.96	18.63	15.08	7.88	27.17	27.21	40	139	27	10	12	8	6	1	8	161	54	108	22	11	7	3	8	8	-	Cro/Cl family transcriptional regulator [Lactobacillus plantarum]	-	-	-	-	-	-	-
lp_0325	35.08	52.22	28.18	25.1	24.32	20.41	22.68	6.8	12.46	42.24	39.75	33.67	2.51	5.19	3.31	0	5.21	15.65	62	78	30	6	7	5	4	1	2	77	40	45	1	2	1	0	1	3	ytrA	GntR family transcriptional regulator [Lactobacillus plantarum]	-	-	-	-	-	-	-
lp_0326	103.5	68.92	88.16	142.46	93.56	109.9	98.77	72.73	76.45	77.12	114.91	86.21	26.81	47.31	54.97	22.35	66.01	47.52	462	260	237	86	68	68	44	27	31	355	292	291	27	46	42	14	32	23	ytrB	acetoin ABC transporter ATP-binding protein [Lactobacillus plantarum]	-	-	-	-	-	-	-
lp_0333	2.99	14.15	3.31	14.74	0	0	0	0	10.97	42.51	29.76	47.44	0	0	5.82	7.1	9.18	9.19	3	12	2	2	0	0	0	0	1	44	17	36	0	0	1	1	1	1	-	hypothetical protein [Lactobacillus plantarum]	-	-	-	-	-	-	-
lp_0336	16.33	8.82	24.76	7.88	2.18	10.25	0	0	11.73	18.59	49.28	23.48	3.15	8.15	4.15	2.53	3.27	0	46	21	42	3	1	4	0	0	3	54	79	50	2	5	2	1	1	0	bioY	BioY family protein [Lactobacillus plantarum subsp. plantarum ATCC 14917 = JCM 1149 = CGMCC 1.2437] [Lactobacillus plantarum]	Environmental Information Processing	Membrane transport	ko02010//ABC transporters	K03523	-	GO:0005215//transporter activity;GO:0051183//vitamin transporter activity	GO:0015849//organic acid transport;GO:0044765//single-organism transport;GO:0015718//monocarboxylic acid transport;GO:0071702//organic substance transport;GO:0006811//ion transport;GO:0046942//carboxylic acid transport;GO:1902578//single-organism localization;GO:0006820//anion transport;GO:0051234//establishment of localization;GO:0006810//transport;GO:0015711//organic anion transport;GO:0051179/…
lp_0337	18.75	34.13	17.45	19.81	15.19	29.73	4.13	22.3	9.07	75.33	47.78	67.58	19.18	12.3	16.85	13.21	37.95	15.2	91	140	51	13	12	20	2	9	4	377	132	248	21	13	14	9	20	8	birA1	bifunctional biotin--[acetyl-CoA-carboxylase] synthetase/biotin operon repressor [Lactobacillus plantarum]	Metabolism	Global and Overview;Metabolism of cofactors and vitamins	ko01100//Metabolic pathways;ko00780//Biotin metabolism	K03524	-	-	-
lp_0338	4.45	18.06	1.06	9.4	7.81	4.59	44.6	15.29	21	41.93	62.55	47.93	8.45	5.84	29.72	0	5.85	11.73	7	24	1	2	2	1	7	2	3	68	56	57	3	2	8	0	1	2	HOT13	CHY zinc finger family protein [Lactobacillus plantarum WCFS1] [Lactobacillus plantarum]	-	-	-	-	-	-	-
lp_0354	42.81	88.56	51.7	30.99	34.94	60.47	33	25.2	49.43	151.25	104.65	146.49	54.39	30.24	66.46	38.39	63.4	69.02	143	250	104	14	19	28	11	7	15	521	199	370	41	22	38	18	23	25	rpiA2	ribose-5-phosphate isomerase [Lactobacillus plantarum]	Metabolism	Global and Overview;Carbohydrate metabolism	ko01100//Metabolic pathways;ko01110//Biosynthesis of secondary metabolites;ko01130//Biosynthesis of antibiotics;ko01120//Microbial metabolism in diverse environments;ko01230//Biosynthesis of amino acids;ko01200//Carbon metabolism;ko00030//Pentose phosphate pathway	K01807	-	-	-
lp_0399	13.38	8.78	8.69	3.23	7.15	2.1	0	8.74	1.6	44.43	41.39	50.01	3.22	5.34	11.9	2.07	9.38	9.39	92	51	36	3	8	2	0	5	1	315	162	260	5	8	14	2	7	7	valT	branched-chain amino acid transport system II carrier protein [Lactobacillus plantarum subsp. plantarum ATCC 14917 = JCM 1149 = CGMCC 1.2437] [Lactobacillus plantarum]	-	-	-	-	GO:0031224//intrinsic component of membrane;GO:0044425//membrane part;GO:0016020//membrane	-	GO:0044699//single-organism process;GO:0071705//nitrogen compound transport;GO:0071702//organic substance transport;GO:0051179//localization;GO:0015711//organic anion transport;GO:0006811//ion transport;GO:0006810//transport;GO:0006865//amino acid transport;GO:0046942//carboxylic acid transport;GO:1902578//single-organism localization;GO:0044765//single-organism transport;GO:0051234//establishmen…
lp_0418	23.69	8.6	12.51	21.9	18.19	27.19	16.18	25.89	5.93	9.14	1.89	3.92	13.12	17.3	12.58	9.59	4.96	9.93	88	27	28	11	11	14	6	8	2	35	4	11	11	14	8	5	2	4	plnD	two-component response regulator PlnD,repressor [Lactobacillus plantarum WCFS1] [Lactobacillus plantarum]	-	-	-	-	-	GO:0003676//nucleic acid binding;GO:0097159//organic cyclic compound binding;GO:1901363//heterocyclic compound binding;GO:0005488//binding	GO:0019222//regulation of metabolic process;GO:0043170//macromolecule metabolic process;GO:0044260//cellular macromolecule metabolic process;GO:0060255//regulation of macromolecule metabolic process;GO:0008152//metabolic process;GO:0009058//biosynthetic process;GO:0050789//regulation of biological process;GO:0010468//regulation of gene expression;GO:0009059//macromolecule biosynthetic process;GO:…
lp_0426	19.46	23.38	48.71	6.64	18.39	8.64	15	7.2	3.3	14.52	31.03	14.65	5.31	6.87	8.75	12.8	8.27	33.13	65	66	98	3	10	4	5	2	1	50	59	37	4	5	5	6	3	12	plnU	membrane protein PlnU [Lactobacillus plantarum WCFS1] [Lactobacillus plantarum]	-	-	-	-	-	GO:0003824//catalytic activity;GO:0016787//hydrolase activity	-
lp_0429	4.37	12.42	30.01	17.25	21.49	21.03	8.76	56.08	22.46	14.98	27.65	18.51	6.46	14.72	5.11	4.15	8.05	5.38	15	36	62	8	12	10	3	16	7	53	54	48	5	11	3	2	3	2	plnW	CPBP family intramembrane metalloprotease [Lactobacillus plantarum]	-	-	-	-	-	-	-
lp_0434	23.43	64.78	29.76	33.49	24.19	28.41	21.71	7.1	17.34	185.05	104.13	148.71	29.67	33.45	24.16	37.88	45.33	36.32	119	278	91	23	20	20	11	3	8	969	301	571	34	37	21	27	25	20	trpS	tryptophan--tRNA ligase [Lactobacillus plantarum]	Genetic Information Processing	Translation	ko00970//Aminoacyl-tRNA biosynthesis	K01867	-	-	-
lp_0438	11.36	85.16	14.15	91.03	130.86	88.81	118.61	79.7	78.18	26.17	55.73	22.54	67.14	154.33	91.28	101.2	43.6	30.57	24	152	18	26	45	26	25	14	15	57	67	36	32	71	33	30	10	7	-	DNA-directed RNA polymerase specialized sigmasubunit sigma24-like protein [Lactobacillus plantarum]	-	-	-	-	-	-	-
lp_0439	1.33	1.22	1.72	3.28	4.54	4.26	1.48	1.78	4.88	0.14	0.26	0.39	6.55	4.07	1.73	5.26	5.44	8.17	9	7	7	3	5	4	1	1	3	1	1	2	10	6	2	5	4	6	pts8C	PTS system cellobiose-specific IIC component [Lactobacillus plantarum]	Environmental Information Processing	Membrane transport	ko02060//Phosphotransferase system (PTS)	K02761	GO:0016020//membrane;GO:0044425//membrane part;GO:0031224//intrinsic component of membrane	GO:0022857//transmembrane transporter activity;GO:0022892//substrate-specific transporter activity;GO:0003824//catalytic activity;GO:0022891//substrate-specific transmembrane transporter activity;GO:1901476//carbohydrate transporter activity;GO:0005215//transporter activity;GO:0015144//carbohydrate transmembrane transporter activity	GO:1902578//single-organism localization;GO:0051234//establishment of localization;GO:0008643//carbohydrate transport;GO:0044699//single-organism process;GO:0051179//localization;GO:0044765//single-organism transport;GO:0006810//transport;GO:0071702//organic substance transport
lp_0449	527.54	870.64	422.16	577.67	481.57	518.5	472.53	491.86	547.24	1044.35	702.64	1186.81	407.89	406.92	434.84	344.1	489.17	552.8	1857	2590	895	275	276	253	166	144	175	3791	1408	3159	324	312	262	170	187	211	cobB	NAD-dependent protein deacetylase [Lactobacillus plantarum]	-	-	-	-	-	-	-
lp_0450	1087.38	836.63	874.94	595.53	611.4	647.87	588	774.12	604.1	1060.92	961.55	1107.52	511.68	465.74	495.52	545.06	511.91	451.35	4577	2976	2218	339	419	378	247	271	231	4605	2304	3525	486	427	357	322	234	206	yunF	UPF0759 protein YunF [Lactobacillus plantarum]	-	-	-	-	-	-	-
lp_0454	152.74	144.71	134.02	234.55	184.03	197.15	147.67	201.84	157.93	613.69	586.19	531.02	167.82	147.87	137.99	82.75	219.29	189.02	1565	1253	827	325	307	280	151	172	147	6484	3419	4114	388	330	242	119	244	210	metS	methionine--tRNA ligase [Lactobacillus plantarum subsp. plantarum ATCC 14917 = JCM 1149 = CGMCC 1.2437] [Lactobacillus plantarum]	Genetic Information Processing;Metabolism	Translation;Metabolism of other amino acids	ko00970//Aminoacyl-tRNA biosynthesis;ko00450//Selenocompound metabolism	K01874	-	-	-
lp_0459	425.19	3289.61	2058.59	434.88	1684.06	1003.36	629.12	898.24	778.61	4849.19	3480.48	2248.18	1274.97	1419.36	1351.17	1376.02	1097.74	703.64	535	3498	1560	74	345	175	79	94	89	6292	2493	2139	362	389	291	243	150	96	veg	Veg protein [Lactobacillus plantarum ZJ316] [Lactobacillus plantarum]	-	-	-	-	-	-	-
lp_0463	34.67	81.37	58.04	16.95	59.83	37.21	37.32	86.12	44.15	66.13	40.77	46.23	90.15	122.33	95.41	124.53	55.41	81.91	121	240	122	8	34	18	13	25	14	238	81	122	71	93	57	61	21	31	znuC	ABC transporter ATP-binding protein [Lactobacillus plantarum]	-	-	-	-	-	-	-
lp_0480	173.57	391.82	208.95	155.5	161.96	195.05	190.65	216.72	128.6	570.34	285.56	326.22	195.26	197.69	138.46	135.56	199.79	243.19	520	992	377	63	79	81	57	54	35	1762	487	739	132	129	71	57	65	79	rpoE	DNA-directed RNA polymerase subunit delta [Lactobacillus plantarum]	Metabolism;Genetic Information Processing	Transcription;Global and Overview;Nucleotide metabolism	ko01100//Metabolic pathways;ko00230//Purine metabolism;ko00240//Pyrimidine metabolism;ko03020//RNA polymerase	K03048	-	-	-
lp_0509	2.05	27.95	3.41	0	0	14.82	0	0	0	116.53	30.67	32.6	0	0	0	0	9.46	0	2	23	2	0	0	2	0	0	0	117	17	24	0	0	0	0	1	0	-	hypothetical protein [Lactobacillus plantarum]	-	-	-	-	-	-	-
lp_0514	109.09	131.77	95.28	84.02	61.07	73.78	68.32	81.98	109.45	104.13	131.74	108.95	42.8	58.69	56.43	18.22	81.09	78.6	384	392	202	40	35	36	24	24	35	378	264	290	34	45	34	9	31	30	srtA	sortase A [Lactobacillus plantarum WCFS1] [Lactobacillus plantarum]	-	-	-	-	-	-	-
lp_0522	21.52	16.32	21.07	4.08	13.55	19.9	33.17	13.27	0	55.64	43.61	44.51	17.12	0	6.45	0	15.24	5.09	39	25	23	1	4	5	6	2	0	104	45	61	7	0	2	0	3	1	acpS	holo-(acyl-carrier-protein) synthase [Lactobacillus plantarum WCFS1] [Lactobacillus plantarum]	Metabolism	Metabolism of cofactors and vitamins	ko00770//Pantothenate and CoA biosynthesis	K00997	GO:0044424//intracellular part;GO:0044464//cell part;GO:0005622//intracellular;GO:0005623//cell	GO:0016740//transferase activity;GO:0016780//phosphotransferase activity, for other substituted phosphate groups;GO:0043169//cation binding;GO:0005488//binding;GO:0016772//transferase activity, transferring phosphorus-containing groups;GO:0003824//catalytic activity;GO:0043167//ion binding	GO:0044237//cellular metabolic process;GO:0043436//oxoacid metabolic process;GO:0032787//monocarboxylic acid metabolic process;GO:0006631//fatty acid metabolic process;GO:0043170//macromolecule metabolic process;GO:0008152//metabolic process;GO:0044238//primary metabolic process;GO:0044699//single-organism process;GO:0044710//single-organism metabolic process;GO:0019752//carboxylic acid metabolic…
lp_0523	23.61	96.01	45.4	90.59	103.6	125.53	83.62	59.77	82.09	281.51	220.51	302.43	104.65	81.51	76.76	83.49	111.18	103.16	133	457	154	69	95	98	47	28	42	1635	707	1288	133	100	74	66	68	63	alr	alanine racemase [Lactobacillus plantarum WCFS1] [Lactobacillus plantarum]	Metabolism	Global and Overview;Metabolism of other amino acids	ko01100//Metabolic pathways;ko00473//D-Alanine metabolism	K01775	-	GO:0043168//anion binding;GO:0016855//racemase and epimerase activity, acting on amino acids and derivatives;GO:0036361//racemase activity, acting on amino acids and derivatives;GO:0016854//racemase and epimerase activity;GO:0003824//catalytic activity;GO:0047661//amino-acid racemase activity;GO:0016853//isomerase activity;GO:0043167//ion binding;GO:0005488//binding	GO:0046145//D-alanine family amino acid biosynthetic process;GO:0071704//organic substance metabolic process;GO:0046144//D-alanine family amino acid metabolic process;GO:0006520//cellular amino acid metabolic process;GO:1901605//alpha-amino acid metabolic process;GO:0009079//pyruvate family amino acid biosynthetic process;GO:1901607//alpha-amino acid biosynthetic process;GO:0016053//organic acid …
lp_0529	2.15	0.78	0.28	1.22	2.03	0	1.66	0	0	3.69	4.07	7.01	2.94	0.76	0	0	1.53	3.06	13	4	1	1	2	0	1	0	0	23	14	32	4	1	0	0	1	2	argJ	bifunctional ornithine acetyltransferase/N-acetylglutamate synthase [Lactobacillus plantarum]	Metabolism	Global and Overview;Amino acid metabolism	ko01100//Metabolic pathways;ko01110//Biosynthesis of secondary metabolites;ko01130//Biosynthesis of antibiotics;ko01230//Biosynthesis of amino acids;ko01210//2-Oxocarboxylic acid metabolism;ko00220//Arginine biosynthesis	K00620	-	-	-
lp_0539	34.12	30.83	23.09	42.4	31.03	29.08	30.15	75.08	29.99	59.29	76.29	72.52	48.05	27.89	26.53	20.22	65.86	50.26	601	459	245	101	89	71	53	110	48	1077	765	966	191	107	80	50	126	96	mfd	transcription-repair coupling factor [Lactobacillus plantarum WCFS1] [Lactobacillus plantarum]	Genetic Information Processing	Replication and repair	ko03420//Nucleotide excision repair	K03723	GO:0044464//cell part;GO:0005623//cell;GO:0044424//intracellular part;GO:0005622//intracellular	GO:0003677//DNA binding;GO:0036094//small molecule binding;GO:0016817//hydrolase activity, acting on acid anhydrides;GO:0003676//nucleic acid binding;GO:1901363//heterocyclic compound binding;GO:0001883//purine nucleoside binding;GO:0017111//nucleoside-triphosphatase activity;GO:0003824//catalytic activity;GO:0032549//ribonucleoside binding;GO:0001882//nucleoside binding;GO:0097159//organic cycli…	GO:0033554//cellular response to stress;GO:0019222//regulation of metabolic process;GO:0071840//cellular component organization or biogenesis;GO:0006950//response to stress;GO:0006725//cellular aromatic compound metabolic process;GO:0044763//single-organism cellular process;GO:0006996//organelle organization;GO:0071704//organic substance metabolic process;GO:0034641//cellular nitrogen compound me…
lp_0540	53.16	56.7	53.04	119.95	72.81	105.33	90.03	138.03	90.66	129.11	195.75	170.96	63.59	76.19	50.3	70.24	111.46	92.06	426	384	256	130	95	117	72	92	66	1067	893	1036	115	133	69	79	97	80	yabM	sugar transporter [Lactobacillus plantarum]	-	-	-	-	-	-	-
lp_0542	134.02	134.23	151.69	155.89	197.31	206.41	171.01	114.67	232.06	258.47	414.42	266.19	164.61	156.7	123.17	71.53	207.99	97.21	267	226	182	42	64	57	34	19	42	531	470	401	74	68	42	20	45	21	divIC	septum formation initiator [Lactobacillus plantarum WCFS1] [Lactobacillus plantarum]	-	-	-	-	-	-	-
lp_0545	97.54	126.15	78.51	78.06	65.75	75.08	67.04	48.27	34.37	149.95	171.08	152.19	78.41	70.31	62.54	109.12	73.93	90.5	656	717	318	71	72	70	45	27	21	1040	655	774	119	103	72	103	54	66	tilS	tRNA(Ile)-lysidine synthetase [Lactobacillus plantarum]	-	-	-	-	-	-	-
lp_0556	30.4	43.73	18.8	8.82	21.97	30.1	11.95	7.17	6.56	56.65	51.31	55.97	18.49	32.84	0	21.23	10.98	5.5	51	62	19	2	6	7	2	1	1	98	49	71	7	12	0	5	2	1	-	cupin [Lactobacillus plantarum]	-	-	-	-	-	-	-
lp_0558	3.98	12.2	3.3	4.01	5.56	2.61	5.44	8.7	11.95	41.58	22.88	25.6	3.21	9.97	4.23	7.73	14.99	11.68	22	57	11	3	5	2	3	4	6	237	72	107	4	12	4	6	9	7	ybiR	anion permease [Lactobacillus plantarum]	-	-	-	-	-	-	-
lp_0559	86.49	188.84	73.22	227	233.45	230.26	158.69	140.62	150.19	800.25	681.38	691.16	161.96	155.48	148.04	114.58	269.23	166.28	355	655	181	126	156	131	65	48	56	3387	1592	2145	150	139	104	66	120	74	pnuC2	ribosyl nicotinamide transporter [Lactobacillus plantarum]	-	-	-	-	-	-	-
lp_0572	368.09	214.8	212.58	172.44	169.91	155.04	109.96	129.2	123.32	350.07	310.85	354.36	222.9	165.84	113.54	141.72	246.31	191.87	1610	794	560	102	121	94	48	47	49	1579	774	1172	220	158	85	87	117	91	thrB	homoserine kinase [Lactobacillus plantarum]	Metabolism	Global and Overview;Amino acid metabolism	ko01100//Metabolic pathways;ko01110//Biosynthesis of secondary metabolites;ko01120//Microbial metabolism in diverse environments;ko01230//Biosynthesis of amino acids;ko00260//Glycine, serine and threonine metabolism	K00872	-	-	-
lp_0586	261.31	588.52	205.07	282.08	172.8	192.65	219.79	298.14	178.47	484.15	452.34	575.13	192.3	234.25	147.65	115.52	254.68	325.43	548	1043	259	80	59	56	46	52	34	1047	540	912	91	107	53	34	58	74	pts10A	PTS mannose transporter subunit IIA [Lactobacillus plantarum]	Metabolism;Environmental Information Processing	Global and Overview;Membrane transport;Carbohydrate metabolism	ko01100//Metabolic pathways;ko02060//Phosphotransferase system (PTS);ko00520//Amino sugar and nucleotide sugar metabolism;ko00051//Fructose and mannose metabolism	K02793	-	-	-
lp_0587	936.17	1190.42	605.49	613.49	545.13	453.78	464	668.13	488.49	980.8	793.79	1069.15	471.99	451.77	484.72	197.96	700.01	565.86	2426	2607	945	215	230	163	120	144	115	2621	1171	2095	276	255	215	72	197	159	pts10B	PTS fructose transporter subunit IIB [Lactobacillus plantarum]	Environmental Information Processing;Metabolism	Membrane transport;Carbohydrate metabolism;Global and Overview	ko01100//Metabolic pathways;ko01120//Microbial metabolism in diverse environments;ko02060//Phosphotransferase system (PTS);ko00051//Fructose and mannose metabolism	K02769	-	-	-
lp_0594	4.37	16.73	11.4	10.76	30.66	24.01	22.92	27.51	11.45	188.57	95.72	97.36	25.81	16.23	18.23	34.08	24.9	36.44	21	68	33	7	24	16	11	11	5	935	262	354	28	17	15	23	13	19	mleP1	malate transporter [Lactobacillus plantarum]	-	-	-	-	-	-	-
lp_0597	9.16	25.87	14.22	2.18	5.44	8.52	2.96	0	16.26	40.39	22.83	36.33	13.09	8.14	6.9	23.15	2.72	13.62	31	74	29	1	3	4	1	0	5	141	44	93	10	6	4	11	1	5	pgm2	2,3-bisphosphoglycerate-dependent phosphoglycerate mutase [Lactobacillus plantarum]	Metabolism	Global and Overview;Energy metabolism;Carbohydrate metabolism;Amino acid metabolism	ko01100//Metabolic pathways;ko01110//Biosynthesis of secondary metabolites;ko01130//Biosynthesis of antibiotics;ko01120//Microbial metabolism in diverse environments;ko01230//Biosynthesis of amino acids;ko01200//Carbon metabolism;ko00010//Glycolysis / Gluconeogenesis;ko00260//Glycine, serine and threonine metabolism;ko00680//Methane metabolism	K01834	-	-	-
lp_0611	142.78	151.65	59.87	136.92	107.75	144.13	107.42	64.45	166.28	232.96	152.37	210.09	88.54	93.96	105.34	65.97	161.54	49.43	293	263	74	38	36	41	22	11	31	493	178	326	41	42	37	19	36	11	mrnC	Mini-ribonuclease 3 [Lactobacillus plantarum]	-	-	-	-	-	-	-
lp_0613	324.26	289.07	194.29	184.44	214.03	116.43	169.07	172	185.73	385.58	280.29	349.76	152.8	101.04	117.87	54.88	162.13	142.08	884	666	319	68	95	44	46	39	46	1084	435	721	94	60	55	21	48	42	yacP	Nuclease NYN_YacP family [Lactobacillus plantarum]	-	-	-	-	-	-	-
lp_0616	17.23	52.24	10.73	7.96	0	23.3	43.16	0	11.85	82.49	64.31	54.11	57.26	9.89	0	0	9.92	0	16	41	6	1	0	3	4	0	1	79	34	38	12	2	0	0	1	0	secE	Preprotein translocase subunit SecE [Lactobacillus plantarum WCFS1] [Lactobacillus plantarum]	Genetic Information Processing;Environmental Information Processing	Folding, sorting and degradation;Membrane transport	ko03060//Protein export;ko03070//Bacterial secretion system	K03073	GO:0044425//membrane part;GO:0031224//intrinsic component of membrane;GO:0016020//membrane	GO:0022857//transmembrane transporter activity;GO:0022891//substrate-specific transmembrane transporter activity;GO:0022892//substrate-specific transporter activity;GO:0005215//transporter activity;GO:0008320//protein transmembrane transporter activity;GO:0008565//protein transporter activity;GO:0022884//macromolecule transmembrane transporter activity	GO:0051649//establishment of localization in cell;GO:0070727//cellular macromolecule localization;GO:0051179//localization;GO:0008104//protein localization;GO:0006886//intracellular protein transport;GO:0071702//organic substance transport;GO:0051234//establishment of localization;GO:0006810//transport;GO:0033036//macromolecule localization;GO:0051641//cellular localization;GO:0046907//intracellu…
lp_0617	146.29	64.75	143.56	45.86	76.18	55.27	43.86	17.55	36.14	82.78	167.9	91.18	35.57	35.17	36.23	33.79	73.9	60.56	401	150	237	17	34	21	12	4	9	234	262	189	22	21	17	13	22	18	nusG	transcription termination/antitermination protein NusG [Lactobacillus plantarum]	-	-	-	-	-	-	-
lp_0691	97.01	137.42	50.8	69.42	61.93	82.78	38.32	117.06	91.86	372.92	230.88	306.25	69.34	71.83	85.32	81.75	70.44	92.99	279	334	88	27	29	33	11	28	24	1106	378	666	45	45	42	33	22	29	yvdD	Rossman fold protein, TIGR00730 family [Lactobacillus plantarum]	-	-	-	-	-	-	-
lp_0694	59.82	57.45	41.75	121.81	53.25	43.78	26.06	62.55	28.63	108.46	94.43	50.45	30.74	27.86	25.33	0	23.95	8	69	56	29	19	10	7	3	6	3	129	62	44	8	7	5	0	3	1	nrdH	glutaredoxin-like protein nrdH [Lactobacillus plantarum WCFS1] [Lactobacillus plantarum]	-	-	-	-	-	GO:0016491//oxidoreductase activity;GO:0003824//catalytic activity;GO:0016667//oxidoreductase activity, acting on a sulfur group of donors;GO:0015036//disulfide oxidoreductase activity	GO:0065008//regulation of biological quality;GO:0044710//single-organism metabolic process;GO:0008152//metabolic process;GO:0042592//homeostatic process;GO:0009987//cellular process;GO:0044699//single-organism process;GO:0044763//single-organism cellular process;GO:0019725//cellular homeostasis;GO:0065007//biological regulation
lp_0709	145.38	168.22	126.54	129.36	143.26	133.46	114.85	147.48	154.94	331.1	236.31	289.33	171.09	114.47	125.7	124.65	174.05	146.5	723	707	379	87	116	92	57	61	70	1698	669	1088	192	124	107	87	94	79	galE1	UDP-glucose 4-epimerase [Lactobacillus plantarum subsp. plantarum ATCC 14917 = JCM 1149 = CGMCC 1.2437] [Lactobacillus plantarum]	Metabolism	Carbohydrate metabolism;Global and Overview	ko01100//Metabolic pathways;ko00520//Amino sugar and nucleotide sugar metabolism;ko00052//Galactose metabolism	K01784	-	-	-
lp_0734	50.38	87.77	43.62	75.42	53.15	42.36	71.23	29.73	23.82	86.92	48.86	74.39	32.87	31.22	14.45	0	59.77	57.01	163	240	85	33	28	19	23	8	7	290	90	182	24	22	8	0	21	20	yvyE	YigZ family protein [Lactobacillus plantarum]	-	-	-	-	-	-	-
lp_0781	624.01	499.38	337.89	399.99	261.05	360.82	189.28	536.84	316.63	1361.58	1774.93	1298.48	683.97	444.47	442.7	237.07	1019.94	675.07	2907	1966	948	252	198	233	88	208	134	6541	4707	4574	719	451	353	155	516	341	whiA	sporulation regulator WhiA [Lactobacillus plantarum]	-	-	-	-	-	-	-
lp_0783	30.17	15.63	15.89	30.46	33.49	20.1	29.14	34.96	18.67	200.56	120.68	175.77	17.18	15.02	22.65	8.63	39.05	48.05	249	109	79	34	45	23	24	24	14	1707	567	1097	32	27	32	10	35	43	oppA	peptide ABC transporter substrate-binding protein [Lactobacillus plantarum]	-	-	-	-	-	-	-
lp_0787	25	14.17	21.62	8.85	5.52	14.04	25.5	32.4	28.01	15.24	16.83	12.87	9.95	3.44	8.75	11.73	13.78	11.04	167	80	87	8	6	13	17	18	17	105	64	65	15	5	10	11	10	8	rpoN	RNA polymerase sigma-54 factor [Lactobacillus plantarum]	Environmental Information Processing	Signal transduction	ko02020//Two-component system	K03092	-	-	-
lp_0802	55.47	62.17	43.97	50.5	51.36	70.38	64.24	16.76	32.22	174.48	257.31	198.51	53.12	47.35	40.71	30.78	46.2	38.56	398	377	190	49	60	70	46	10	21	1291	1051	1077	86	74	50	31	36	30	glnH	ABC transporter, permease protein [Lactobacillus plantarum subsp. plantarum ATCC 14917 = JCM 1149 = CGMCC 1.2437] [Lactobacillus plantarum]	-	-	-	-	-	-	-
lp_0803	70.57	115.75	146.59	52.39	98.74	90.43	73.72	39.32	47.99	423.04	384.85	283.6	86.94	61.3	85.97	79.6	57.71	52.77	259	359	324	26	59	46	27	12	16	1601	804	787	72	49	54	41	23	21	glnQ1	glutamine ABC transporter ATP-binding protein [Lactobacillus plantarum]	-	-	-	-	-	-	-
lp_0813	70.53	40.94	47.87	57.4	32.69	20.8	22.22	24	51.27	75.71	76.36	73.92	26.54	36.66	31.1	11.06	69.44	40.91	318	156	130	35	24	13	10	9	21	352	196	252	27	36	24	7	34	20	idhA	oxidoreductase [Lactobacillus plantarum]	-	-	-	-	-	-	-
lp_0815	106.72	61.53	73.69	66.75	42.74	52.91	42.4	79.14	55.89	123.28	163.36	154.69	58.34	47.92	57.68	40.2	83.12	72.84	1135	553	472	96	74	78	45	70	54	1352	989	1244	140	111	105	60	96	84	nhaP1	sodium:proton antiporter [Lactobacillus plantarum]	-	-	-	-	-	-	-
lp_0818	51.79	32.33	29.98	40.4	36.48	25.71	26.19	25.71	15.69	128.09	147.32	118.45	42.11	44.72	22.21	5.08	39.38	24.1	218	115	76	23	25	15	11	9	6	556	353	377	40	41	16	3	18	11	dacA	TIGR00159 family protein [Lactobacillus plantarum]	-	-	-	-	-	-	-
lp_0820	46.38	52.78	50.03	78.63	66.22	52.21	48.84	37.29	82.92	183.19	190.44	193.57	69.38	77.98	98.37	47.36	96.56	80.37	314	302	204	72	73	49	33	21	51	1279	734	991	106	115	114	45	71	59	glmM	phosphoglucosamine mutase [Lactobacillus plantarum]	Metabolism	Carbohydrate metabolism;Global and Overview	ko01100//Metabolic pathways;ko01130//Biosynthesis of antibiotics;ko00520//Amino sugar and nucleotide sugar metabolism	K03431	-	-	-
lp_0826	391.4	482.55	301.82	423.12	445.18	393.55	554.26	575.64	417.82	387.87	217.79	345.08	551.97	812.65	732.14	307.14	539.21	633.27	2052	2138	953	300	380	286	290	251	199	2097	650	1368	653	928	657	226	307	360	galM1	galactose mutarotase [Lactobacillus plantarum]	Metabolism	Carbohydrate metabolism;Global and Overview	ko01100//Metabolic pathways;ko01110//Biosynthesis of secondary metabolites;ko01130//Biosynthesis of antibiotics;ko01120//Microbial metabolism in diverse environments;ko00010//Glycolysis / Gluconeogenesis;ko00052//Galactose metabolism	K01785	-	-	-
lp_0834	53.12	158.92	32.45	64.98	32.22	53.93	52.57	29.96	33.21	109.13	51.61	96.79	43.59	50.58	26.82	24.3	50.72	53.22	405	1024	149	67	40	57	40	19	23	858	224	558	75	84	35	26	42	44	gykA	glycerol kinase [Lactobacillus plantarum]	Metabolism	Lipid metabolism;Global and Overview	ko01100//Metabolic pathways;ko00561//Glycerolipid metabolism	K00864	-	-	-
lp_0835	10.74	11.5	5.1	13.24	12.57	3.69	5.13	0	5.63	18.11	25.61	17.93	1.13	1.17	1.49	7.29	4.71	0	42	38	12	7	8	2	2	0	2	73	57	53	1	1	1	4	2	0	-	DUF2812 domain-containing protein [Lactobacillus xiangfangensis]	-	-	-	-	-	-	-
lp_0836	1133.95	8336.02	13259.2	4117.2	16442	12071.1	15627.5	14357.2	15411.3	7623.02	3390.09	2238.5	10831	35746.9	23266.1	53247.1	21310.7	5091.38	2395	14879	16866	1176	5654	3534	3294	2522	2957	16603	4076	3575	5162	16445	8411	15784	4888	1166	spx1	RNA polymerase (RNAP)-binding regulatory protein, arsenate reductase (ArsC) family, Spx subfamily [Lactobacillus plantarum WCFS1] [Lactobacillus plantarum]	-	-	-	-	-	-	-
lp_0838	37.09	69.76	24.63	28.87	67.14	30.98	46.94	51.63	25.78	233.59	99.44	145.08	22.49	44.81	43.34	27.82	57.52	21.6	95	151	38	10	28	11	12	11	6	617	145	281	13	25	19	10	16	6	-	membrane protein [Lactobacillus plantarum]	-	-	-	-	-	-	-
lp_0840	15.08	21.65	8.12	14.46	11.15	23.17	8.4	8.4	9.22	35.62	23.8	31.21	13	15.39	11.42	6.97	14.15	11.59	108	131	35	14	13	23	6	5	6	263	97	169	21	24	14	7	11	9	lmrB	MFS transporter [Lactobacillus plantarum]	-	-	-	-	-	-	-
lp_0845	7.61	13.5	28.06	6.25	2.6	3.05	0	15.24	0	11.06	13.36	7.82	0	0	7.41	3.01	3.89	0	18	27	40	2	1	1	0	3	0	27	18	14	0	0	3	1	1	0	-	MarR family transcriptional regulator [Lactobacillus plantarum]	-	-	-	-	-	-	-
lp_0856	445.09	291.84	276.53	605.67	431.12	432.07	313.72	114.15	290.17	370.51	468.03	379.46	170.98	195.67	204.75	83.47	208.32	168.59	4407	2442	1649	811	695	593	310	94	261	3783	2638	2841	382	422	347	116	224	181	oatA	acyltransferase [Lactobacillus plantarum]	-	-	-	-	-	-	-
lp_0861	84.24	123.07	51.62	81.57	80.95	79.58	61.73	72.34	34.69	684.75	435.37	642.26	74.91	62.48	68.63	40.83	52.77	70.02	588	726	217	77	92	77	43	42	22	4929	1730	3390	118	95	82	40	40	53	bcaP	amino acid permease [Lactobacillus plantarum]	-	-	-	-	-	-	-
lp_0894	14.72	48.21	32.29	13.6	29.06	20.86	10.53	53.72	28.93	67.03	54.48	61.52	13.98	16.89	26.1	14.98	48.4	43.63	56	155	74	7	18	11	4	17	10	263	118	177	12	14	17	8	20	18	-	TauE [Lactobacillus plantarum]	-	-	-	-	-	-	-
lp_0901	32.92	51.22	24.3	90.16	50.55	74.77	58.04	51.31	30.2	149.58	151.54	139.49	71.6	74.17	62.33	49.96	145.96	84.34	108	142	48	40	27	34	19	14	9	506	283	346	53	53	35	23	52	30	pgm4	fructose 2,6-bisphosphatase [Lactobacillus plantarum]	Metabolism	Global and Overview;Carbohydrate metabolism;Energy metabolism;Amino acid metabolism	ko01100//Metabolic pathways;ko01110//Biosynthesis of secondary metabolites;ko01130//Biosynthesis of antibiotics;ko01120//Microbial metabolism in diverse environments;ko01230//Biosynthesis of amino acids;ko01200//Carbon metabolism;ko00010//Glycolysis / Gluconeogenesis;ko00260//Glycine, serine and threonine metabolism;ko00680//Methane metabolism	K15634	-	-	-
lp_0910	55.39	55.37	43.39	80.24	74.11	86.43	66.11	159.7	51.6	270.65	328.64	280.13	143.5	119.97	132.88	94.02	214.24	197.75	638	539	301	125	139	138	76	153	54	3215	2155	2440	373	301	262	152	268	247	helD	ATP-dependent DNA helicase [Lactobacillus plantarum]	Genetic Information Processing	Replication and repair	ko03430//Mismatch repair;ko03420//Nucleotide excision repair	K03657	-	-	-
lp_0915	2.71	12.84	24.33	0	13.33	0	0	13.05	11.95	9.47	17.16	16.51	0	7.48	3.17	7.73	0	5.01	5	20	27	0	4	0	0	2	2	18	18	23	0	3	1	2	0	1	-	membrane protein [Lactobacillus plantarum]	-	-	-	-	-	-	-
lp_0918	1.96	1.44	2.24	1.5	1.66	0.97	3.39	2.44	2.23	1.64	3.44	2.68	0.3	0.31	0	0.96	2.49	0	29	18	20	3	4	2	5	3	3	25	29	30	1	1	0	2	4	0	-	DNA helicase [Lactobacillus plantarum]	-	-	-	-	-	-	-
lp_0923	5.54	5.87	3.02	1.84	3.05	2.98	2.49	3.98	2.73	12.51	10.17	12.25	4.4	0	1.45	2.36	2.29	2.29	67	60	22	3	6	5	3	4	3	156	70	112	12	0	3	4	3	3	-	cell surface protein [Lactobacillus plantarum]	-	-	-	-	-	-	-
lp_0937	395.34	601.49	447.72	354.02	342.1	364.77	326.16	760.89	389.61	1423.24	1265.29	1686.77	471.61	378.31	470.34	355.2	373.2	406.57	5004	6434	3413	606	705	640	412	801	448	18577	9117	16144	1347	1043	1019	631	513	558	pepN	aminopeptidase N [Lactobacillus plantarum]	Metabolism	Global and Overview;Metabolism of other amino acids	ko01100//Metabolic pathways;ko00480//Glutathione metabolism	K01256	-	-	-
lp_0951	6.48	32.21	10.04	39.94	11.94	35.85	45.46	54.55	21.4	21.16	5.31	11.43	34.47	19.84	36.6	20.01	29.84	35.86	30	126	28	25	9	23	21	21	9	101	14	40	36	20	29	13	15	18	cynR	transcriptional regulator, LysR family [Lactobacillus plantarum subsp. plantarum ATCC 14917 = JCM 1149 = CGMCC 1.2437] [Lactobacillus plantarum]	-	-	-	-	-	-	-
lp_0955	4.13	12.79	3.69	11.75	9.76	13.76	19.11	7.64	7	10.79	8.94	8.83	0	1.46	3.71	0	2.93	2.93	13	34	7	5	5	6	6	2	2	35	16	21	0	1	2	0	1	1	azoR2	FMN-dependent NADH-azoreductase 2 [Lactobacillus plantarum]	-	-	-	-	-	-	-
lp_0961	2.02	22.74	8.4	0	0	0	0	0	0	57.87	21.32	6.69	0	0	0	0	9.31	0	2	19	5	0	0	0	0	0	0	59	12	5	0	0	0	0	1	0	-	transposase [Lactobacillus plantarum]	-	-	-	-	-	-	-
lp_0979	520.42	750.95	313.74	725.08	613.51	641.35	628.9	1076.92	745.86	1572.76	1300.23	1666.24	613.83	528.15	523.28	359.42	1264.72	835.24	3126	3812	1135	589	600	534	377	538	407	9742	4446	7568	832	691	538	303	825	544	thrA1	aspartate kinase [Lactobacillus plantarum]	Metabolism	Global and Overview;Biosynthesis of other secondary metabolites;Amino acid metabolism	ko01100//Metabolic pathways;ko01110//Biosynthesis of secondary metabolites;ko01130//Biosynthesis of antibiotics;ko01120//Microbial metabolism in diverse environments;ko01230//Biosynthesis of amino acids;ko00270//Cysteine and methionine metabolism;ko00260//Glycine, serine and threonine metabolism;ko00300//Lysine biosynthesis;ko01210//2-Oxocarboxylic acid metabolism;ko00261//Monobactam biosynthesis	K00928	-	-	-
lp_1000	273.6	291.78	194.78	346.69	261.9	221.32	208.8	194.87	169.91	530.44	515.52	525.9	250.53	277.26	237.85	138.85	287.82	288.27	1418	1278	608	243	221	159	108	84	80	2835	1521	2061	293	313	211	101	162	162	lytR	LytR family transcriptional regulator [Lactobacillus plantarum]	-	-	-	-	-	-	-
lp_1020	204.26	958.56	435.12	250.51	512.03	491.2	532.49	571.06	493.57	444.79	263.72	341.73	797.76	1136.01	925.59	2499	599.44	627.93	615	2439	789	102	251	205	160	143	135	1381	452	778	542	745	477	1056	196	205	qacR	TetR family transcriptional regulator [Lactobacillus plantarum]	-	-	-	-	-	-	-
lp_1021	2337.22	767.22	902.18	2480.54	2222.08	2421.7	2470.95	8659.25	2852.03	1875.46	2399.7	2131.1	6056.55	3825.07	4705.32	2301.54	8640.52	7398.93	42082	11674	9783	6040	6514	6044	4440	12967	4665	34822	24596	29014	24607	15001	14501	5816	16895	14445	rpoB	DNA-directed RNA polymerase subunit beta [Lactobacillus plantarum]	Metabolism;Genetic Information Processing	Global and Overview;Nucleotide metabolism;Transcription	ko01100//Metabolic pathways;ko00230//Purine metabolism;ko00240//Pyrimidine metabolism;ko03020//RNA polymerase	K03043	-	-	-
lp_1035	24.52	29.82	9.05	5.04	20.92	9.83	0	0	7.5	44.92	5.98	37.84	9.06	3.13	0	0	6.27	0	36	37	8	1	5	2	0	0	1	68	5	42	3	1	0	0	1	0	rplW	50S ribosomal protein L23 [Lactobacillus plantarum WCFS1] [Lactobacillus plantarum]	Genetic Information Processing	Translation	ko03010//Ribosome	K02892	GO:0030529//intracellular ribonucleoprotein complex;GO:1990904//ribonucleoprotein complex;GO:0032991//macromolecular complex;GO:0005623//cell;GO:0044464//cell part;GO:0044424//intracellular part;GO:0005622//intracellular	GO:0003723//RNA binding;GO:1901363//heterocyclic compound binding;GO:0097159//organic cyclic compound binding;GO:0005488//binding;GO:0005198//structural molecule activity;GO:0003676//nucleic acid binding	GO:0071704//organic substance metabolic process;GO:0010467//gene expression;GO:0043170//macromolecule metabolic process;GO:0008152//metabolic process
lp_1076	52.8	71.79	42.57	37.54	40.54	36.62	33.07	36.62	19.56	64.49	58.41	61.77	31.5	16.32	13.35	19.89	25.71	25.75	208	239	101	20	26	20	13	12	7	262	131	184	28	14	9	11	11	11	truA	tRNA pseudouridine synthase A [Lactobacillus plantarum]	-	-	-	-	-	-	-
lp_1078	409.73	1129.46	534.77	1040.04	1395.98	1198.52	1005.96	925.23	678.77	4036.49	2729.5	4906.37	2233.55	1623.72	1717.91	1434.25	2060.06	2171.33	804	1873	632	276	446	326	197	151	121	8168	3049	7280	989	694	577	395	439	462	rpsI	30S ribosomal protein S9 [Lactobacillus plantarum WCFS1] [Lactobacillus plantarum]	Genetic Information Processing	Translation	ko03010//Ribosome	K02996	GO:0005622//intracellular;GO:0032991//macromolecular complex;GO:0044464//cell part;GO:0030529//intracellular ribonucleoprotein complex;GO:0044424//intracellular part;GO:1990904//ribonucleoprotein complex;GO:0005623//cell	-	GO:0008152//metabolic process;GO:0071704//organic substance metabolic process;GO:0010467//gene expression;GO:0043170//macromolecule metabolic process
lp_1093	8.55	15.18	6.31	5.27	5.84	1.71	2.38	8.57	5.23	29.95	15.86	27.65	0	1.09	2.78	3.39	0	4.38	36	54	16	3	4	1	1	3	2	130	38	88	0	1	2	2	0	2	citG	triphosphoribosyl-dephospho-CoA synthase [Lactobacillus plantarum]	Environmental Information Processing	Signal transduction	ko02020//Two-component system	K05966	-	-	-
lp_1101	225.69	214.31	257.09	173.57	164.01	262.56	151.05	77.68	149.34	53.46	155.1	82.31	677.59	350.99	464.26	417.35	1213.6	979.13	1048	841	719	109	124	169	70	30	63	256	410	289	710	355	369	272	612	493	ldhL2	L-lactate dehydrogenase [Lactobacillus plantarum]	Metabolism	Amino acid metabolism;Global and Overview;Carbohydrate metabolism	ko01100//Metabolic pathways;ko01110//Biosynthesis of secondary metabolites;ko01130//Biosynthesis of antibiotics;ko01120//Microbial metabolism in diverse environments;ko00010//Glycolysis / Gluconeogenesis;ko00620//Pyruvate metabolism;ko00270//Cysteine and methionine metabolism;ko00640//Propanoate metabolism	K00016	-	-	-
lp_1102	179.81	277.57	248.18	309.96	345.02	419.5	298.41	183.28	203.52	58.31	128.93	77.28	1494.26	1055.56	1029.9	1209.77	2170.41	1826.22	1274	1662	1059	297	398	412	211	108	131	426	520	414	2389	1629	1249	1203	1670	1403	citP	2-oxoglutarate translocator [Lactobacillus plantarum]	-	-	-	-	-	-	-
lp_1103	30.78	128.95	25.55	109.19	118.79	87.02	66.69	27.51	45.79	96.2	57.72	67.66	308.75	94.53	95.99	312.66	392.59	327.98	148	524	74	71	93	58	32	11	20	477	158	246	335	99	79	211	205	171	citR	citrate lyase [Lactobacillus plantarum]	-	-	-	-	-	-	-
lp_1105	232.88	275.36	140.64	123.73	140.92	185.43	89.88	45.63	110.13	114.76	132.42	119.31	536.66	163.15	180.4	374.88	927.66	785.91	1350	1349	491	97	133	149	52	22	58	686	437	523	702	206	179	305	584	494	mae	malate dehydrogenase [Lactobacillus plantarum]	Environmental Information Processing;Metabolism	Signal transduction;Global and Overview;Carbohydrate metabolism	ko01200//Carbon metabolism;ko02020//Two-component system;ko00620//Pyruvate metabolism	K00027	-	-	-
lp_1106	314.07	432.46	214.14	214.57	200.36	209.34	140.63	95.77	150.31	204.33	169.91	200.65	843.84	320.43	445.43	748.63	1529.85	1145.66	1656	1927	680	153	172	153	74	42	72	1111	510	800	1004	368	402	554	876	655	citC	[citrate (pro-3S)-lyase] ligase [Lactobacillus plantarum]	-	-	-	-	-	-	-
lp_1108	318.03	515.16	205.7	271.91	189.56	274.76	182.04	100.01	108.42	221.38	220.32	200.89	1220.26	939.58	1003.84	985.63	1592.26	1834.93	1453	1989	566	168	141	174	83	38	45	1043	573	694	1258	935	785	632	790	909	citE	citrate (pro-3S)-lyase subunit beta [Lactobacillus plantarum]	Environmental Information Processing	Signal transduction	ko02020//Two-component system	K01644	-	-	-
lp_1109	497.63	648.29	353.93	774.63	739.34	944.45	473.34	301.98	405.39	384.14	371.25	376.04	2190.33	2017.61	1979.79	2578.59	2373.85	2430.32	3824	4210	1638	805	925	1006	363	193	283	3044	1624	2185	3798	3377	2604	2781	1981	2025	citF	citrate lyase subunit alpha [Lactobacillus plantarum]	Environmental Information Processing	Signal transduction	ko02020//Two-component system	K01643	-	-	-
lp_1116	22.18	66.14	31.67	19.68	25.88	20.8	17.78	8	12.21	40.86	20.26	34.32	12.78	14.26	11.66	7.9	26.55	40.91	100	252	86	12	19	13	8	3	5	190	52	117	13	14	9	5	13	20	mleR1	LysR family transcriptional regulator [Lactobacillus plantarum]	-	-	-	-	-	-	-
lp_1124	3.92	9.9	2.21	13.68	8.64	8.01	17.06	20.47	10.59	14.71	12.61	15.17	9.84	6.46	3.89	3.69	11.59	7.51	53	113	18	25	19	15	23	23	13	205	97	155	30	19	9	7	17	11	-	hydrolase [Lactobacillus plantarum]	-	-	-	-	-	-	-
lp_1148	447.2	356.45	243.73	536.13	468.85	501.35	556.53	447.4	624.94	640.61	618.08	695.99	303.12	296.45	254.16	151.08	575.68	344.43	3269	2202	1073	530	558	508	406	272	415	4829	2572	3847	500	472	318	155	457	273	gatA	glutamyl-tRNA(Gln) amidotransferase subunit A [Lactobacillus plantarum]	Metabolism;Genetic Information Processing	Translation;Global and Overview	ko01100//Metabolic pathways;ko00970//Aminoacyl-tRNA biosynthesis	K02433	-	-	-
lp_1149	790.42	491.6	362.88	720.2	549.01	525.21	678.8	593.14	702.37	952.67	752.03	959.27	340.69	268.42	326.8	152.21	493.08	384.96	5624	2956	1555	693	636	518	482	351	454	6990	3046	5161	547	416	398	152	381	297	gatB	aspartyl/glutamyl-tRNA amidotransferase subunit B [Lactobacillus plantarum]	Genetic Information Processing;Metabolism	Global and Overview;Translation	ko01100//Metabolic pathways;ko00970//Aminoacyl-tRNA biosynthesis	K02434	-	-	-
lp_1159	81.53	397.57	128.11	97.11	67.22	90.8	82.25	52.64	48.19	438.31	247.04	293.09	111.55	125.61	111.89	105.27	120.93	70.65	149	614	141	24	20	23	15	8	8	826	257	405	46	50	35	27	24	14	-	extracellular protein, membrane-bound [Lactobacillus plantarum WCFS1] [Lactobacillus plantarum]	-	-	-	-	-	-	-
lp_1165a	24.91	129.69	1.65	7.37	18.36	43.13	19.97	0	21.94	84.06	24.5	34.26	8.83	9.15	11.64	0	0	45.95	25	110	1	1	3	6	2	0	2	87	14	26	2	2	2	0	0	5	-	MULTISPECIES: hypothetical protein [Lactobacillus]	-	-	-	-	-	-	-
lp_1166	87.65	48.36	59.57	57.09	50.21	62.25	27.3	16.38	49.99	110.54	189.07	97.9	48.3	33.36	47.76	29.12	83.64	92.14	193	90	79	17	18	19	6	3	10	251	237	163	24	16	18	9	20	22	-	MULTISPECIES: hypothetical protein [Lactobacillus]	-	-	-	-	-	-	-
lp_1168	386.7	1080.73	1141.49	554.04	1400.21	1521.7	1437.5	1575.48	1430.64	246.56	420.43	220.25	1098.42	1684.09	1439.78	2765.42	951.53	560.01	1089	2572	1936	211	642	594	404	369	366	716	674	469	698	1033	694	1093	291	171	-	MULTISPECIES: hypothetical protein [Lactobacillus]	-	-	-	-	-	-	-
lp_1171	24.86	21.56	16.4	8.82	13.6	8.6	3.41	4.1	11.25	17.84	25.13	19.14	2.26	2.35	0.99	0	7.84	3.14	146	107	58	7	13	7	2	2	6	108	84	85	3	3	1	0	5	2	pbpX1	serine-type D-Ala-D-Ala carboxypeptidase [Lactobacillus plantarum WCFS1] [Lactobacillus plantarum]	-	-	-	-	-	GO:0008233//peptidase activity;GO:0003824//catalytic activity;GO:0017171//serine hydrolase activity;GO:0016787//hydrolase activity;GO:0004180//carboxypeptidase activity;GO:0008238//exopeptidase activity;GO:0070008//serine-type exopeptidase activity;GO:0070011//peptidase activity, acting on L-amino acid peptides;GO:0004185//serine-type carboxypeptidase activity;GO:0008236//serine-type peptidase ac…	GO:0071704//organic substance metabolic process;GO:0043170//macromolecule metabolic process;GO:0044238//primary metabolic process;GO:0008152//metabolic process;GO:0019538//protein metabolic process
lp_1188	23.06	64.34	32	71.25	90.88	47.17	75.86	49.65	75.76	131.81	154.15	134.71	68.62	64.77	62.32	34.33	95.06	57.13	67	158	56	28	43	19	22	12	20	395	255	296	45	41	31	14	30	18	rfbC	dTDP-4-dehydrorhamnose 3,5-epimerase [Lactobacillus plantarum]	Metabolism	Global and Overview;Biosynthesis of other secondary metabolites;Metabolism of terpenoids and polyketides	ko01130//Biosynthesis of antibiotics;ko00521//Streptomycin biosynthesis;ko00523//Polyketide sugar unit biosynthesis	K01790	-	-	-
lp_1197	88.06	42.73	122.49	38.42	44.67	44.98	49.45	3.12	57.19	84.64	276.98	152.18	31.08	33.39	31.87	18.51	31.1	21.56	339	139	284	20	28	24	19	1	20	336	607	443	27	28	21	10	13	9	cps2A	polysaccharide biosynthesis protein [Lactobacillus plantarum]	-	-	-	-	-	-	-
lp_1220	15.89	19.85	6.16	41.79	22.78	29.3	17.7	23.36	27.22	44.53	82.84	48.11	30.52	13.78	24.76	31.46	73.18	24.43	90	95	21	32	21	23	10	11	14	260	267	206	39	17	24	25	45	15	cps3D	polysaccharide biosynthesis protein [Lactobacillus plantarum]	-	-	-	-	-	-	-
lp_1226	25.59	17.34	11.39	16.45	11.39	14.72	5.57	8.92	6.12	16.9	49.19	24.52	15.61	8.51	9.75	1.32	30.74	8.55	138	79	37	12	10	11	3	4	3	94	151	100	19	10	9	1	18	5	cps3I	O-acetyltransferase [Lactobacillus plantarum WCFS1] [Lactobacillus plantarum]	-	-	-	-	-	GO:0016740//transferase activity;GO:0016746//transferase activity, transferring acyl groups;GO:0003824//catalytic activity	-
lp_1227	3.35	11.29	7.28	11.44	12.67	5.58	2.58	12.4	19.86	15.75	16.75	9.2	6.85	0	4.52	7.35	21.36	7.13	13	37	17	6	8	3	1	4	7	63	37	27	6	0	3	4	9	3	cps3J	glycosyl transferase [Lactobacillus plantarum]	-	-	-	-	-	-	-
lp_1256	1.65	3.75	1.6	0	0	3.97	0	3.31	1.52	5.61	9.67	7.28	3.05	0	0.8	0	0	0	12	23	7	0	0	4	0	2	1	42	40	40	5	0	1	0	0	0	-	extracellular protein [Lactobacillus plantarum WCFS1] [Lactobacillus plantarum]	-	-	-	-	-	-	-
lp_1257	57.58	266.78	40.19	298.78	159.46	157.72	191.68	84.49	120.33	385.97	213.63	392.91	141.87	156.83	141.41	79.28	142	165.62	295	1155	124	207	133	112	98	36	56	2039	623	1522	164	175	124	57	79	92	inlJ	glutamine amidotransferase [Lactobacillus parafarraginis]	-	-	-	-	-	-	-
lp_1262	52.33	67.53	31.82	46.18	78.04	66.8	58.26	85.45	21.33	1157.98	914.35	1233.18	76.35	53.39	61.65	52.17	79.32	67.53	243	265	89	29	59	43	27	33	9	5545	2417	4330	80	54	49	34	40	34	oppB	ABC transporter, permease protein [Lactobacillus plantarum subsp. plantarum ATCC 14917 = JCM 1149 = CGMCC 1.2437] [Lactobacillus plantarum]	Environmental Information Processing	Membrane transport	ko02010//ABC transporters	K15581	GO:0016020//membrane;GO:0044425//membrane part;GO:0031224//intrinsic component of membrane	-	-
lp_1269	10626.5	13213.9	7540.58	12316.4	14200.9	15006.9	13198.9	13041.5	10214.6	8412.8	6132.25	7605.15	16123	18406.7	19336.4	26406.9	9643.83	16777.3	117792	123782	50340	18463	25629	23058	14601	12023	10286	96164	38695	63744	40328	44441	36687	41082	11609	20165	clpE	ATP-dependent Clp protease ATP-binding subunit [Lactobacillus plantarum]	-	-	-	-	-	-	-
lp_1293	5.5	16.42	4.77	3.54	4.41	6.9	2.4	2.88	15.8	31.56	18.91	19.94	5.3	4.39	5.59	0	2.2	6.62	23	58	12	2	3	4	1	1	6	136	45	63	5	4	4	0	1	3	-	metallophosphoesterase [Lactobacillus plantarum]	-	-	-	-	-	-	-
lp_1296	67.79	92.85	40.25	36.45	32.8	29.64	45.28	49.4	31.66	144.02	96.34	140.17	71	52.81	63.6	26.34	64.31	64.41	330	382	118	24	26	20	22	20	14	723	267	516	78	56	53	18	34	34	hemH	ferrochelatase [Lactobacillus plantarum]	-	-	-	-	-	-	-
lp_1297	1.16	1.71	0	1.07	0.89	3.13	0	3.48	0	22.89	16.03	26.43	1.28	0.66	1.69	2.06	0	0	8	10	0	1	1	3	0	2	0	163	63	138	2	1	2	2	0	0	ybgF	amino acid transporter [Lactobacillus plantarum]	-	-	-	-	-	-	-
lp_1302	10.66	25.54	14.16	0	7.37	11.54	0	17.62	8.8	51.43	63.2	55.16	30.12	10.4	16.35	15.19	29.45	29.49	80	162	64	0	9	12	0	11	6	398	270	313	51	17	21	16	24	24	bmr3	MFS transporter [Lactobacillus plantarum]	-	-	-	-	-	-	-
lp_1312	23.61	23.9	23.08	18.43	12.89	8.52	6.57	26.81	4.33	67.54	88.47	66.09	29.06	15.66	13.79	8.41	26.57	20.56	180	154	106	19	16	9	5	17	3	531	384	381	50	26	18	9	22	17	tagE3	poly(glycerol-phosphate) alpha-glucosyltransferase [Lactobacillus plantarum]	-	-	-	-	-	-	-
lp_1313	7.08	3.59	10.08	0	0	0	0	0	0	13.73	14.21	13.38	0	4.64	0	0	37.26	0	7	3	6	0	0	0	0	0	0	14	8	10	0	1	0	0	4	0	-	hypothetical protein [Lactobacillus plantarum]	-	-	-	-	-	-	-
lp_1316	220.25	209.06	155.51	114.11	101.37	98.82	114.93	110.13	89.02	390.27	385.88	382.62	143.72	100.78	136.92	81.73	159.57	126.33	2669	2141	1135	187	200	166	139	111	98	4877	2662	3506	393	266	284	139	210	166	leuS	leucine--tRNA ligase [Lactobacillus plantarum]	Genetic Information Processing	Translation	ko00970//Aminoacyl-tRNA biosynthesis	K01869	-	-	-
lp_1320	86.86	262.47	61.58	276.02	114.63	148.45	208.59	57.54	202.81	297.24	219.41	324.99	93.31	102.16	128.61	76.72	130	125.78	363	927	155	156	78	86	87	20	77	1281	522	1027	88	93	92	45	59	57	nnrD	ADP-dependent (S)-NAD(P)H-hydrate dehydratase [Lactobacillus plantarum]	-	-	-	-	-	-	-
lp_1356	24.25	53.69	52.39	7.71	30.43	26.34	13.07	37.63	14.35	89.01	86.12	64.49	32.36	33.52	27.42	11.15	38.42	31.27	93	174	121	4	19	14	5	12	5	352	188	187	28	28	18	6	16	13	pltR	LytTr DNA-binding domain protein [Lactobacillus plantarum subsp. plantarum ATCC 14917 = JCM 1149 = CGMCC 1.2437] [Lactobacillus plantarum]	Environmental Information Processing	Signal transduction	ko02020//Two-component system	K07707	-	-	-
lp_1359	7.22	16.01	5.99	22.24	14.78	26.03	21.09	25.31	9.93	10.5	3.7	2.78	17.32	11.04	17.57	4.29	11.08	2.77	24	45	12	10	8	12	7	7	3	36	7	7	13	8	10	2	4	1	-	CPBP family intramembrane metalloprotease [Lactobacillus plantarum]	-	-	-	-	-	-	-
lp_1369	28.21	104.59	17.95	69.53	69.3	54.27	37.69	56.53	56.93	220.66	126.36	223.21	68.75	51.8	68.67	23.45	69.27	69.37	60	188	23	20	24	16	8	10	11	484	153	359	33	24	25	7	16	16	-	lipoprotein [Lactobacillus plantarum]	-	-	-	-	-	-	-
lp_1377	7.21	3.91	3.05	9.95	1.5	6.17	1.23	1.47	6.73	6.52	4.73	7.92	1.63	4.49	0.71	0.87	1.13	2.26	59	27	15	11	2	7	1	1	5	55	22	49	3	8	1	1	1	2	-	sulfotransferase family protein [Lactobacillus plantarum]	-	-	-	-	-	-	-
lp_1393	6.63	8.43	8.83	2.97	6.17	0	3.02	4.83	3.32	6.91	7.23	7.7	2.22	1.38	3.52	5.01	0.92	0.93	66	71	53	4	10	0	3	4	3	71	41	58	5	3	6	7	1	1	macB2	ABC transporter ATP-binding protein [Lactobacillus plantarum]	-	-	-	-	-	-	-
lp_1401	37.12	24.94	29.8	22.12	16.7	15.69	16.35	13.08	10.48	17.67	20.78	23.56	8.44	8.11	8.74	6.78	10.02	15.05	273	155	132	22	20	16	12	8	7	134	87	131	14	13	11	7	8	12	pbg3	6-phospho-beta-glucosidase [Lactobacillus plantarum]	Metabolism	Carbohydrate metabolism	ko00010//Glycolysis / Gluconeogenesis	K01223	-	-	-
lp_1403	0.65	0.39	0	2.42	0	0	13.12	0	0	4.44	4.02	3.03	0	0	0	0	0	0	2	1	0	1	0	0	4	0	0	14	7	7	0	0	0	0	0	0	-	cell surface protein [Lactobacillus plantarum]	-	-	-	-	-	-	-
lp_1406	30.49	31.21	28.74	12.19	5.06	17.84	0	0	9.07	48.75	69.49	51.23	7.3	37.84	0	0	0	0	37	32	21	2	1	3	0	0	1	61	48	47	2	10	0	0	0	0	dltC2	D-alanine--poly(phosphoribitol) ligase subunit 2 [Lactobacillus plantarum]	Environmental Information Processing;Metabolism	Signal transduction;Metabolism of other amino acids	ko02020//Two-component system;ko00473//D-Alanine metabolism	K14188	-	GO:0016876//ligase activity, forming aminoacyl-tRNA and related compounds;GO:1901363//heterocyclic compound binding;GO:0097159//organic cyclic compound binding;GO:0001883//purine nucleoside binding;GO:0032549//ribonucleoside binding;GO:0097367//carbohydrate derivative binding;GO:0003824//catalytic activity;GO:0016875//ligase activity, forming carbon-oxygen bonds;GO:0032550//purine ribonucleoside …	GO:1901135//carbohydrate derivative metabolic process;GO:0044260//cellular macromolecule metabolic process;GO:0043170//macromolecule metabolic process;GO:0009059//macromolecule biosynthetic process;GO:0071704//organic substance metabolic process;GO:0009987//cellular process;GO:0044710//single-organism metabolic process;GO:0009058//biosynthetic process;GO:0044237//cellular metabolic process;GO:004…
lp_1407	20.83	57.45	10.54	90.77	61	60.7	92.6	92.87	113.87	302.42	202.08	345.49	54.4	51.29	59.63	38.33	88.91	90.32	151	352	46	89	72	61	67	56	75	2261	834	1894	89	81	74	39	70	71	yisV	aminotransferase [Lactobacillus plantarum]	-	-	-	-	-	-	-
lp_1410	20.88	42.45	31.42	34.32	48.24	37.34	23.25	36.49	17.68	75.64	83.41	81.44	34.81	36.88	43.8	38.15	60.82	42.8	117	201	106	26	44	29	13	17	9	437	266	345	44	45	42	30	37	26	arcT	aminotransferase [Lactobacillus plantarum]	-	-	-	-	-	-	-
lp_1411	2.6	31.29	13.68	3.21	2.66	18.76	0	0	4.77	25.22	15.23	17.77	3.84	7.96	5.07	0	3.99	4	6	61	19	1	1	6	0	0	1	60	20	31	2	4	2	0	1	1	argR1	arginine regulator [Lactobacillus plantarum]	-	-	-	-	-	-	-
lp_1422	15	44.75	6.31	40.62	32.44	39.63	38.1	38.1	58.14	34.42	12.99	25.15	52.43	52.38	67.88	19.57	42.8	72.09	71	179	18	26	25	26	18	15	25	168	35	90	56	54	55	13	22	37	yybE	LysR family transcriptional regulator [Lactobacillus plantarum]	-	-	-	-	-	-	-
lp_1425	24.06	22.54	23.04	21.86	10.59	16.59	9.05	9.87	9.94	20.46	22.36	23.78	13.46	6.79	7.2	4.1	10.59	9.09	293	232	169	36	21	28	11	10	11	257	155	219	37	18	15	7	14	12	urdA	flavocytochrome c [Lactobacillus plantarum]	Environmental Information Processing;Metabolism	Global and Overview;Carbohydrate metabolism;Energy metabolism;Signal transduction	ko01100//Metabolic pathways;ko01110//Biosynthesis of secondary metabolites;ko01130//Biosynthesis of antibiotics;ko01120//Microbial metabolism in diverse environments;ko01200//Carbon metabolism;ko02020//Two-component system;ko00620//Pyruvate metabolism;ko00190//Oxidative phosphorylation;ko00650//Butanoate metabolism;ko00020//Citrate cycle (TCA cycle)	K00244	-	-	-
lp_1431	177.47	195.57	157.21	117.05	74.88	90.79	76.84	80.39	133.12	138.92	136.27	149.4	77.99	57.33	75.25	50.44	73.33	64.38	1805	1681	963	161	124	128	78	68	123	1457	789	1149	179	127	131	72	81	71	-	membrane protein [Lactobacillus plantarum]	-	-	-	-	-	-	-
lp_1435	20.89	87.92	26.08	87.69	63.68	63.46	63.75	38.72	60.52	197.34	101.68	179.59	58.82	51.92	48.64	22.38	95.46	70.26	266	946	200	151	132	112	81	41	70	2591	737	1729	169	144	106	40	132	97	-	membrane protein [Lactobacillus plantarum]	-	-	-	-	-	-	-
lp_1437	30.33	19.12	14.51	14.63	2.02	10.7	0	0	7.26	9.59	11.29	10.46	2.19	0.76	1.93	2.35	3.04	1.52	184	98	53	12	2	9	0	0	4	60	39	48	3	1	2	2	2	1	ribA	bifunctional 3,4-dihydroxy-2-butanone-4-phosphate synthase/GTP cyclohydrolase II [Lactobacillus plantarum]	Metabolism	Global and Overview;Metabolism of cofactors and vitamins	ko01100//Metabolic pathways;ko01110//Biosynthesis of secondary metabolites;ko00740//Riboflavin metabolism	K14652	-	-	-
lp_1438	1.67	11.85	2.77	0	0	0	0	0	0	8.09	3.66	7.73	1.85	0	0	0	0	0	4	24	4	0	0	0	0	0	0	20	5	14	1	0	0	0	0	0	ribH	6,7-dimethyl-8-ribityllumazine synthase [Lactobacillus plantarum]	Metabolism	Global and Overview;Metabolism of cofactors and vitamins	ko01100//Metabolic pathways;ko01110//Biosynthesis of secondary metabolites;ko00740//Riboflavin metabolism	K00794	-	-	-
lp_1447	0	1.91	0	3.98	3.31	0	0	0	23.71	6.26	10.4	3.56	0	0	0	0	0	9.93	0	3	0	1	1	0	0	0	4	12	11	5	0	0	0	0	0	2	-	cell surface protein [Lactobacillus plantarum]	-	-	-	-	-	-	-
lp_1449	9.71	7.31	5.86	2.17	5.42	0	0	3.54	12.95	11.41	11.37	17.5	2.61	0	1.72	0	8.12	0	33	21	12	1	3	0	0	1	4	40	22	45	2	0	1	0	3	0	-	cell surface protein [Lactobacillus plantarum]	-	-	-	-	-	-	-
lp_1450	2.56	6.39	1.89	6.3	3.49	2.05	2.85	3.42	0	14.05	17.97	18.41	6.29	3.91	4.98	4.05	18.31	7.86	9	19	4	3	2	1	1	1	0	51	36	49	5	3	3	2	7	3	-	cell surface protein [Lactobacillus plantarum]	-	-	-	-	-	-	-
lp_1456	58.95	41.86	54.32	68.77	31.62	49.12	33.28	103.83	36.56	116.43	164.53	137.92	59.61	20.59	37.84	24.85	47.4	32.16	355	213	197	56	31	41	20	52	20	723	564	628	81	27	39	21	31	21	ecsB	ABC transporter permease [Lactobacillus plantarum]	-	-	-	-	-	-	-
lp_1461	240.45	236.67	137.42	331.24	252.11	277.28	301.26	227.04	225.54	507.71	621.65	594.99	291.7	197.05	253.11	151.24	335.42	311.85	3591	2987	1236	669	613	574	449	282	306	7819	5285	6719	983	641	647	317	544	505	ftsK1	DNA translocase FtsK [Lactobacillus plantarum]	-	-	-	-	-	-	-
lp_1468	172.17	121.76	129.18	224.55	200.39	197.35	279.14	126.74	218.25	106.84	137.11	110.53	270.27	281.15	230.2	118.02	191.82	231.46	686	410	310	121	130	109	111	42	79	439	311	333	243	244	157	66	83	100	sufC	ABC transporter ATP-binding protein [Lactobacillus plantarum]	-	-	-	-	-	-	-
lp_1471	203.7	91.15	145.66	205.68	152.45	154.36	227.27	138.93	113.06	69.72	95.47	61.69	147.92	168.97	190.01	112.82	78.81	134.19	476	180	205	65	58	50	53	27	24	168	127	109	78	86	76	37	20	34	sufU	iron-sulfur cluster assembly scaffold protein [Lactobacillus plantarum]	-	-	-	-	-	-	-
lp_1507	3661.4	3337.66	2938.6	4066.88	4261.58	4141.08	4044.41	3892.52	3483.68	2433.77	1891.08	2051.67	3749.49	4805.17	4378.43	3701.8	3199.7	3475.12	13108	10098	6336	1969	2484	2055	1445	1159	1133	8985	3854	5554	3029	3747	2683	1860	1244	1349	ybhL	membrane protein [Lactobacillus plantarum]	-	-	-	-	-	-	-
lp_1529	254.95	164.01	129.85	225.67	152.3	165.13	172.01	290.5	167.97	195.45	255.77	213.57	121.16	125.52	85.43	54.36	228.33	117.27	401	218	123	48	39	36	27	38	24	317	229	254	43	43	23	12	39	20	yqeI	RNA-binding protein [Lactobacillus plantarum]	-	-	-	-	-	-	-
lp_1533	253.41	294.06	189.12	223.65	164.01	167.09	117.41	226.06	209.96	217.73	202	214.05	112.3	111.34	89.15	83.48	158.07	123.14	930	912	418	111	98	85	43	69	70	824	422	594	93	89	56	43	63	49	GNMT	methyltransferase [Lactobacillus plantarum]	-	-	-	-	-	-	-
lp_1540	0.42	0	0.69	0	2.55	0	0	0	0	1.61	1.83	1.38	0	0	0	0	0	0	2	0	2	0	2	0	0	0	0	8	5	5	0	0	0	0	0	0	czcD	cytochrome c [Lactobacillus plantarum]	-	-	-	-	-	-	-
lp_1541	787.45	1275.48	1077.46	593.61	476.8	619.36	597.71	1114.37	839.19	1984.04	1643.77	2002.97	919.05	751.2	790.64	765.63	927.87	893.32	5650	7734	4656	576	557	616	428	665	547	14680	6714	10867	1488	1174	971	771	723	695	gnd2	phosphogluconate dehydrogenase (NADP(+)-dependent, decarboxylating) [Lactobacillus plantarum]	Metabolism	Global and Overview;Metabolism of other amino acids;Carbohydrate metabolism	ko01100//Metabolic pathways;ko01110//Biosynthesis of secondary metabolites;ko01130//Biosynthesis of antibiotics;ko01120//Microbial metabolism in diverse environments;ko01200//Carbon metabolism;ko00030//Pentose phosphate pathway;ko00480//Glutathione metabolism	K00033	-	-	-
lp_1548	2.83	5.28	0.52	8.37	3.86	5.44	6.3	4.53	5.54	14.93	11.93	15.96	6.13	7.5	4.04	2.24	8.68	9.86	45	71	5	18	10	12	10	6	8	245	108	192	22	26	11	5	15	17	sbcC	exonuclease SbcC [Lactobacillus plantarum]	-	-	-	-	-	-	-
lp_1569	0	26.86	6.65	0	0	9.63	0	0	0	80.28	35.18	15.89	5.92	0	0	9.51	0	12.31	0	17	3	0	0	1	0	0	0	62	15	9	1	0	0	1	0	1	rpmG2	50S ribosomal protein L33 [Lactobacillus plantarum 2165] [Lactobacillus plantarum]	Genetic Information Processing	Translation	ko03010//Ribosome	K02913	-	-	-
lp_1570	62.87	79.41	68.03	47.01	21.69	48.42	63.71	29.73	54.43	169.55	235.17	169.57	73.57	74.6	72.23	37.75	78.06	84.7	178	190	116	18	10	19	18	7	14	495	379	363	47	46	35	15	24	26	fthC	5-formyltetrahydrofolate cyclo-ligase [Lactobacillus plantarum]	Metabolism	Global and Overview;Metabolism of cofactors and vitamins	ko01100//Metabolic pathways;ko00670//One carbon pool by folate	K01934	-	-	-
lp_1574	4.41	18.63	4.71	4.66	3.87	9.09	18.93	3.79	3.47	33.29	23.79	32.48	11.16	2.89	0	4.49	20.3	11.62	14	50	9	2	2	4	6	1	1	109	43	78	8	2	0	2	7	4	pepE	dipeptidase [Lactobacillus plantarum]	-	-	-	-	-	-	-
lp_1578	8.99	17.09	7.69	24.18	20.08	5.9	30.03	0	41.99	10.57	12.45	9.37	24.15	38.78	25.47	9.71	22.58	40.21	33	53	17	12	12	3	11	0	14	40	26	26	20	31	16	5	9	16	glpQ2	glycerophosphoryl diester phosphodiesterase [Lactobacillus plantarum]	Metabolism	Lipid metabolism	ko00564//Glycerophospholipid metabolism	K01126	-	-	-
lp_1580	886.79	671.78	821.31	559.72	410.03	451.28	395.04	139.05	364.54	725.88	2096.13	725.07	684.88	526.11	555.87	382.03	847.07	620.53	1687	1080	941	144	127	119	75	22	63	1424	2270	1043	294	218	181	102	175	128	glnR	MerR family transcriptional regulator [Lactobacillus plantarum]	-	-	-	-	-	-	-
lp_1583	93.15	65.65	58.04	18.34	45.71	52.07	51.98	40.68	27.31	107.61	134.31	93.66	24.99	28.99	22.4	20.89	64.38	66.56	413	246	155	11	33	32	23	15	11	492	339	314	25	28	17	13	31	32	-	exonuclease SbcC [Lactobacillus plantarum WHE 92] [Lactobacillus plantarum]	-	-	-	-	-	-	-
lp_1585	246.64	348.46	159.5	189.23	136.68	115.05	144.94	111.48	175.55	445.97	454.11	402.69	161.07	95.35	138.68	55.49	239.06	171.02	665	794	259	69	60	43	39	25	43	1240	697	821	98	56	64	21	70	50	-	2-deoxyuridine 5-triphosphate nucleotidohydrolase [Lactobacillus plantarum]	-	-	-	-	-	-	-
lp_1594	274.93	738.99	730.64	414.02	740.7	486.79	597.01	535.12	703.26	2474.66	2805.71	2459.71	1291.56	909.6	855.54	1319.58	1150.15	701.74	383	870	613	78	168	94	83	62	89	3555	2225	2591	406	276	204	258	174	106	rpmA	50S ribosomal protein L27 [Lactobacillus plantarum WCFS1] [Lactobacillus plantarum]	Genetic Information Processing	Translation	ko03010//Ribosome	K02899	GO:0044424//intracellular part;GO:0030529//intracellular ribonucleoprotein complex;GO:0032991//macromolecular complex;GO:0044464//cell part;GO:0005622//intracellular;GO:0005623//cell;GO:1990904//ribonucleoprotein complex	-	GO:0071704//organic substance metabolic process;GO:0010467//gene expression;GO:0043170//macromolecule metabolic process;GO:0008152//metabolic process
lp_1605	77.75	51.17	57.09	35.82	34.83	34.95	10.66	19.89	10.41	75.74	69.53	84.54	21.99	22.78	18.64	7.58	29.38	14.17	658	366	291	41	48	41	9	14	8	661	335	541	42	42	27	9	27	13	recN	DNA repair protein RecN [Lactobacillus plantarum]	-	-	-	-	-	-	-
lp_1607	539.76	258.96	398.94	225.17	244.58	269.17	266.57	275.61	311.26	354.84	467.03	390.1	193.53	195.11	184.75	121.6	335.87	246.89	3226	1308	1436	182	238	223	159	137	169	2187	1589	1763	261	254	189	102	218	160	opuA	glycine betaine/L-proline transport ATP binding subunit [Lactobacillus plantarum subsp. plantarum ATCC 14917 = JCM 1149 = CGMCC 1.2437] [Lactobacillus plantarum]	Environmental Information Processing	Membrane transport	ko02010//ABC transporters	K05847	-	-	-
lp_1611	962.64	1555.23	433.49	841.84	757.83	748.22	477.81	903.02	702.06	1288.98	568.56	1385.8	272.08	175.14	271.63	178.37	362.25	461.76	1615	2205	438	191	207	174	80	126	107	2230	543	1758	103	64	78	42	66	84	-	hypothetical protein [Lactobacillus plantarum]	-	-	-	-	-	-	-
lp_1613	40.43	58.97	34.35	34.76	63.53	27.13	37.69	0	31.05	149.54	67.72	55.96	29.17	25.9	43.95	20.1	8.66	60.7	43	53	22	5	11	4	4	0	3	164	41	45	7	6	8	3	1	7	rpoZ	DNA-directed RNA polymerase subunit omega [Lactobacillus plantarum WCFS1] [Lactobacillus plantarum]	Genetic Information Processing;Metabolism	Transcription;Global and Overview;Nucleotide metabolism	ko01100//Metabolic pathways;ko00230//Purine metabolism;ko00240//Pyrimidine metabolism;ko03020//RNA polymerase	K03060	-	GO:0016740//transferase activity;GO:0016779//nucleotidyltransferase activity;GO:0003824//catalytic activity;GO:0016772//transferase activity, transferring phosphorus-containing groups;GO:0034062//RNA polymerase activity	GO:0043170//macromolecule metabolic process;GO:0009059//macromolecule biosynthetic process;GO:0071704//organic substance metabolic process;GO:0009058//biosynthetic process;GO:0008152//metabolic process;GO:0034645//cellular macromolecule biosynthetic process;GO:0009987//cellular process;GO:1901576//organic substance biosynthetic process;GO:0044249//cellular biosynthetic process;GO:0044237//cellula…
lp_1615	209.06	164.17	110.85	96.77	80.89	81.86	54.78	110.54	84.79	205.3	265.97	246.9	79.28	71.11	82.26	46.03	128.9	97.01	2524	1675	806	158	159	137	66	111	93	2556	1828	2254	216	187	170	78	169	127	priA	primosomal protein N' [Lactobacillus plantarum]	Genetic Information Processing	Replication and repair	ko03440//Homologous recombination	K04066	-	-	-
lp_1616	157.03	132.9	77.73	136.61	83.81	98.44	79.94	118.64	140.96	210.5	223.48	217.94	107.92	80	109.16	47.87	235.84	151.02	748	535	223	88	65	65	38	47	61	1034	606	785	116	83	89	32	122	78	fmt	methionyl-tRNA formyltransferase [Lactobacillus plantarum]	Genetic Information Processing;Metabolism	Metabolism of cofactors and vitamins;Translation	ko00970//Aminoacyl-tRNA biosynthesis;ko00670//One carbon pool by folate	K00604	-	-	-
lp_1617	173.75	113.73	100.95	106.88	72.3	102.13	74.66	137.96	121.38	190.75	262.03	236.09	77.26	72.52	60.94	33.98	178.38	81.08	1166	645	408	97	79	95	50	77	74	1320	1001	1198	117	106	70	32	130	59	sunL	16S rRNA (cytosine(967)-C(5))-methyltransferase [Lactobacillus plantarum]	-	-	-	-	-	-	-
lp_1618	150.94	116.43	84.58	79.3	77.4	67.7	99.4	87.04	79.68	208.51	230.78	217.71	74.85	88.63	39.16	59.22	185.16	140.94	563	367	190	40	47	35	37	27	27	802	490	614	63	72	25	31	75	57	pppL	protein phosphatase [Lactobacillus plantarum]	-	-	-	-	-	-	-
lp_1619	289.58	164.43	134.33	125.79	126.35	86.33	152.62	195.02	146.97	345.46	423.74	403.38	120.53	85.36	95.92	51.44	166.66	148.68	2928	1405	818	172	208	121	154	164	135	3602	2439	3084	275	188	166	73	183	163	pkn1	serine/threonine protein kinase [Lactobacillus plantarum]	-	-	-	-	-	-	-
lp_1620	64.3	125.5	60.8	56.13	60.34	53.15	26.85	29.53	51.61	135.54	107.07	124.02	51.45	41	40.44	28.64	67.85	72.07	288	475	164	34	44	33	12	11	21	626	273	420	52	40	31	18	33	35	-	ribosome small subunit-dependent GTPase A [Lactobacillus plantarum]	-	-	-	-	-	-	-
lp_1624	0	136.33	0	47.77	6.61	23.3	32.37	0	23.71	217.19	18.91	88.29	42.95	4.94	0	0	29.75	19.86	0	107	0	6	1	3	3	0	2	208	10	62	9	1	0	0	3	2	rpmB	50S ribosomal protein L28 [Lactobacillus plantarum WCFS1] [Lactobacillus plantarum]	Genetic Information Processing	Translation	ko03010//Ribosome	K02902	GO:0032991//macromolecular complex;GO:1990904//ribonucleoprotein complex;GO:0044424//intracellular part;GO:0030529//intracellular ribonucleoprotein complex;GO:0005623//cell;GO:0044464//cell part;GO:0005622//intracellular	-	GO:0008152//metabolic process;GO:0043170//macromolecule metabolic process;GO:0071704//organic substance metabolic process;GO:0010467//gene expression
lp_1625	778.48	244.17	462.63	203.98	362.59	286.58	204.55	139.31	273.3	241.83	574.73	329.8	183.38	146.91	164.39	86.48	243.86	223.88	1411	374	505	50	107	72	37	21	45	452	593	452	75	58	51	22	48	44	yloU	general stress protein, Gls24 family [Lactobacillus plantarum WCFS1] [Lactobacillus plantarum]	-	-	-	-	-	-	-
lp_1636	625.04	1466.2	1314.33	547.89	675.88	693.31	316.09	538.06	355.32	3358.55	1336.39	1928.75	728.25	535.52	604.33	475.66	709.31	744.23	852	1689	1079	101	150	131	43	61	44	4721	1037	1988	224	159	141	91	105	110	rpsP	30S ribosomal protein S16 [Lactobacillus plantarum WCFS1] [Lactobacillus plantarum]	Genetic Information Processing	Translation	ko03010//Ribosome	K02959	GO:0030529//intracellular ribonucleoprotein complex;GO:0032991//macromolecular complex;GO:0005622//intracellular;GO:0044464//cell part;GO:0044424//intracellular part;GO:1990904//ribonucleoprotein complex;GO:0005623//cell	-	GO:0010467//gene expression;GO:0008152//metabolic process;GO:0071704//organic substance metabolic process;GO:0043170//macromolecule metabolic process
lp_1637	124.98	424.37	232.01	74.62	224.09	240.81	264.46	196	187.99	1097.54	238.64	401.4	268.33	149.68	172.34	204.65	243.03	200.45	161	462	180	13	47	43	34	21	22	1458	175	391	78	42	38	37	34	28	OB1533	RNA-binding protein [Lactobacillus plantarum]	-	-	-	-	-	-	-
lp_1642	49.91	169.8	88.06	41.52	84.31	67.52	118.78	52.51	48.08	154.89	144.67	141.92	60.83	63.02	32.81	31.12	68.94	57.54	80	230	85	9	22	15	19	7	7	256	132	172	22	22	9	7	12	10	-	Gar-IM [Lactobacillus plantarum]	-	-	-	-	-	-	-
lp_1674	51.37	42.91	39.69	22.35	27	29.73	33.03	33.03	33.27	32.24	154.43	49.05	17.04	13.87	8.03	19.57	17.71	20.27	187	132	87	11	16	15	12	10	11	121	320	135	14	11	5	10	7	8	fabG1	3-oxoacyl-ACP reductase [Lactobacillus plantarum]	Metabolism	Lipid metabolism;Global and Overview;Metabolism of cofactors and vitamins	ko01100//Metabolic pathways;ko00061//Fatty acid biosynthesis;ko01212//Fatty acid metabolism;ko00780//Biotin metabolism;ko01040//Biosynthesis of unsaturated fatty acids	K00059	-	-	-
lp_1675	103.63	65.93	74.44	97.29	98.77	83.2	83.01	42.97	66.16	67.1	371.51	81.2	46.07	73.08	66.43	34.72	53.85	46.44	638	343	276	81	99	71	51	22	37	426	1302	378	64	98	70	30	36	31	fabF	beta-ketoacyl-[acyl-carrier-protein] synthase II [Lactobacillus plantarum]	Metabolism	Metabolism of cofactors and vitamins;Global and Overview;Lipid metabolism	ko01100//Metabolic pathways;ko00061//Fatty acid biosynthesis;ko01212//Fatty acid metabolism;ko00780//Biotin metabolism	K09458	-	-	-
lp_1676	37.71	58.99	37.43	44.88	34.61	31.27	43.44	57.33	9.54	52.13	252.06	53.32	24.97	35.82	22.79	0	27.94	11.99	87	115	52	14	13	10	10	11	2	124	331	93	13	18	9	0	7	3	accB2	acetyl-CoA carboxylase biotin carboxyl carrier protein subunit [Lactobacillus plantarum]	Metabolism	Lipid metabolism;Global and Overview;Carbohydrate metabolism	ko01100//Metabolic pathways;ko01110//Biosynthesis of secondary metabolites;ko01130//Biosynthesis of antibiotics;ko01120//Microbial metabolism in diverse environments;ko01200//Carbon metabolism;ko00620//Pyruvate metabolism;ko00640//Propanoate metabolism;ko00061//Fatty acid biosynthesis;ko01212//Fatty acid metabolism	K02160	-	-	-
lp_1677	14.03	24.61	17.67	10.73	26.74	13.96	14.54	0	21.3	12.2	54.39	23.67	6.43	11.1	2.83	0	13.36	22.31	29	43	22	3	9	4	3	0	4	26	64	37	3	5	1	0	3	5	fabZ2	beta-hydroxyacyl-ACP dehydratase [Lactobacillus plantarum]	Metabolism	Lipid metabolism;Global and Overview;Metabolism of cofactors and vitamins	ko01100//Metabolic pathways;ko00061//Fatty acid biosynthesis;ko01212//Fatty acid metabolism;ko00780//Biotin metabolism	K02372	-	-	-
lp_1678	110.74	74.05	73.26	81.03	106.27	92.58	53.46	57.21	60.31	63.2	381.45	71.51	50.48	59.58	61.49	62.67	71.7	34.57	768	434	306	76	120	89	37	33	38	452	1506	375	79	90	73	61	54	26	accC2	acetyl-CoA carboxylase biotin carboxylase subunit [Lactobacillus plantarum]	Metabolism	Global and Overview;Carbohydrate metabolism;Lipid metabolism	ko01100//Metabolic pathways;ko01110//Biosynthesis of secondary metabolites;ko01130//Biosynthesis of antibiotics;ko01120//Microbial metabolism in diverse environments;ko01200//Carbon metabolism;ko00620//Pyruvate metabolism;ko00640//Propanoate metabolism;ko00061//Fatty acid biosynthesis;ko01212//Fatty acid metabolism	K01961	-	-	-
lp_1679	77.89	85.44	68.39	57.77	68.34	66.61	83.02	62.62	39.09	70.25	374.27	63.24	50.36	63.04	52.56	47.23	30.52	15.28	329	305	174	33	47	39	35	22	15	306	900	202	48	58	38	28	14	7	accD2	acetyl-CoA carboxylase carboxyltransferase subunit beta [Lactobacillus plantarum]	Metabolism	Lipid metabolism;Carbohydrate metabolism;Global and Overview	ko01100//Metabolic pathways;ko01110//Biosynthesis of secondary metabolites;ko01130//Biosynthesis of antibiotics;ko01120//Microbial metabolism in diverse environments;ko01200//Carbon metabolism;ko00620//Pyruvate metabolism;ko00640//Propanoate metabolism;ko00061//Fatty acid biosynthesis;ko01212//Fatty acid metabolism	K01963	-	-	-
lp_1681	81.27	50.89	44.69	42.93	32.41	32.36	18.51	25.38	43.57	43.5	240.11	57.58	23.39	25.44	35.46	24.44	31.59	4.87	308	163	102	22	20	17	7	8	15	170	518	165	20	21	23	13	13	2	fabI	enoyl-[acyl-carrier-protein] reductase [Lactobacillus plantarum]	Metabolism	Lipid metabolism;Global and Overview;Metabolism of cofactors and vitamins	ko01100//Metabolic pathways;ko00061//Fatty acid biosynthesis;ko01212//Fatty acid metabolism;ko00780//Biotin metabolism	K00208	-	-	-
lp_1682	260.87	154.56	233.14	198.53	218.39	183.22	254.49	122.15	95.85	162.55	1173.36	168.42	120.59	123.26	108.11	155.11	96.89	46.85	719	360	387	74	98	70	70	28	24	462	1841	351	75	74	51	60	29	14	lpa-14	4'-phosphopantetheinyl transferase [Lactobacillus plantarum]	Metabolism	Metabolism of cofactors and vitamins	ko00770//Pantothenate and CoA biosynthesis	K06133	-	-	-
lp_1703	28.36	63.94	20.76	33.02	19.2	12.89	46.98	123.49	110.6	164.55	96.49	126.08	63.33	41	46.96	31.82	100.74	61.77	127	242	56	20	14	8	21	46	45	760	246	427	64	40	36	20	49	30	dagK	Diacylglycerol kinase family protein [Lactobacillus plantarum ZJ316] [Lactobacillus plantarum]	-	-	-	-	-	GO:0016772//transferase activity, transferring phosphorus-containing groups;GO:0016740//transferase activity;GO:0003824//catalytic activity;GO:0016301//kinase activity	GO:0044700//single organism signaling;GO:0023052//signaling;GO:0007186//G-protein coupled receptor signaling pathway;GO:0050794//regulation of cellular process;GO:0009987//cellular process;GO:0050789//regulation of biological process;GO:0044699//single-organism process;GO:0007165//signal transduction;GO:0044237//cellular metabolic process;GO:0007154//cell communication;GO:0050896//response to sti…
lp_1709	336.79	221.01	184.33	183.04	230.35	173.16	240.52	126.27	165.14	344.78	212.14	237.09	113.02	110.2	131.47	85.51	89.79	124.52	449	249	148	33	50	32	32	14	20	474	161	239	34	32	30	16	13	18	-	membrane protein [Lactobacillus plantarum WCFS1] [Lactobacillus plantarum]	-	-	-	-	-	-	-
lp_1716	95.37	117.73	253.79	146.76	136.15	141.32	92.98	117.77	158.89	253.2	493.54	294.86	196.47	194.07	128	145.09	161.4	104.59	370	386	593	77	86	76	36	38	56	1013	1090	865	172	164	85	79	68	44	APE_0955	potassium/ion channel protein [Lactobacillus plantarum WCFS1] [Lactobacillus plantarum]	-	-	-	-	-	-	-
lp_1717	1.34	56.88	13.3	0	28.7	14.45	0	0	0	44.67	14.07	37.96	14.79	6.13	0	0	0	6.16	2	72	12	0	7	3	0	0	0	69	12	43	5	2	0	0	0	1	-	membrane protein [Lactobacillus plantarum WHE 92] [Lactobacillus plantarum]	-	-	-	-	-	-	-
lp_1739	243.29	283.56	156.9	300.85	298.85	304.3	316.16	277.55	283.34	595.36	474.63	600.44	301	244.74	222.18	141.99	383.83	281.8	1465	1443	569	245	293	254	190	139	155	3697	1627	2734	409	321	229	120	251	184	aspAT	aspartate aminotransferase [Lactobacillus plantarum]	-	-	-	-	-	-	-
lp_1753	81.52	9.56	42.59	15.59	17.26	17.74	14.08	8.45	34.81	14.31	37.65	21.37	9.34	11.29	8.21	5.01	12.94	16.2	232	23	73	6	8	7	4	2	9	42	61	46	6	7	4	2	4	5	lp_1753	UPF0398 protein [Lactobacillus plantarum ZJ316] [Lactobacillus plantarum]	-	-	-	-	-	-	-
lp_1759	8.22	14.58	17.78	2.17	7.21	6.35	0	17.64	4.85	15.94	13.92	21.73	4.55	5.39	3.43	7.32	12.16	5.41	56	84	73	2	8	6	0	10	3	112	54	112	7	8	4	7	9	4	yebQ	MFS transporter [Lactobacillus plantarum]	-	-	-	-	-	-	-
lp_1768	1.7	13.87	6.28	9.79	2.32	0	0	2.27	0	104.35	68.44	89.54	3.35	0.87	0	4.04	1.74	6.98	9	62	20	7	2	0	0	1	0	569	206	358	4	1	0	3	1	4	mccF	LD-carboxypeptidase [Lactobacillus plantarum]	-	-	-	-	-	-	-
lp_1774	0	3.58	2.51	3.73	6.19	3.63	0	0	0	12.46	6.2	9.66	1.12	1.16	0	1.79	2.32	0	0	12	6	2	4	2	0	0	0	51	14	29	1	1	0	1	1	0	-	alpha/beta hydrolase [Lactobacillus plantarum]	-	-	-	-	-	-	-
lp_1778	258.75	67.36	157.25	156.89	203.43	134.4	98.53	112	233.56	128.97	349.09	188.89	82.56	116.42	123.96	29.5	66.72	152.73	500	110	183	41	64	36	19	18	41	257	384	276	36	49	41	8	14	32	-	membrane protein [Lactobacillus plantarum WCFS1] [Lactobacillus plantarum]	-	-	-	-	-	-	-
lp_1789	27.59	64.63	24.28	20.4	25.42	21.89	16.59	23.22	3.04	37.99	24.23	19.7	8.56	17.73	8.06	0	17.78	12.72	100	198	53	10	15	11	6	7	1	142	50	54	7	14	5	0	7	5	-	transcriptional regulator [Lactobacillus plantarum 2165] [Lactobacillus plantarum]	-	-	-	-	-	-	-
lp_1792	6.31	2.49	6.55	3.89	0	1.9	2.63	15.8	2.89	3.82	4.16	4.17	0	1.21	0	5.62	0	4.85	24	8	15	2	0	1	1	5	1	15	9	12	0	1	0	3	0	2	-	ABC transporter permease [Lactobacillus plantarum]	-	-	-	-	-	-	-
lp_1793	103.01	141.61	62.14	85.89	53.33	45.71	79.94	86.05	46.49	152.69	102.43	141.04	62.39	54.4	70.6	21.73	96.15	90.89	878	1020	319	99	74	54	68	61	36	1342	497	909	120	101	103	26	89	84	yloA	fibrinogen-binding family protein [Lactobacillus plantarum WCFS1] [Lactobacillus plantarum]	-	-	-	-	-	-	-
lp_1799	57.49	96.73	24.43	70.52	92.05	33.42	54.61	32.76	50.99	128.95	141.21	149.55	27.77	31.27	54.13	5.82	50.18	37.69	211	300	54	35	55	17	20	10	17	488	295	415	23	25	34	3	20	15	-	Platelet binding protein GspB [Lactobacillus plantarum]	-	-	-	-	-	-	-
lp_1823	0	5.9	0.83	7.37	3.06	7.19	0	0	5.48	6.76	15.75	3.95	0	0	0	0	9.18	0	0	10	1	2	1	2	0	0	1	14	18	6	0	0	0	0	2	0	-	membrane protein [Lactobacillus plantarum WCFS1] [Lactobacillus plantarum]	-	-	-	-	-	-	-
lp_1835	6956.11	9129.99	5158.25	12163.1	14308.2	13482.4	13028.7	57298.6	18721.9	5564.84	1928.86	4593.53	34518.1	46476.7	50787.5	41454.5	40182.8	48101.9	17922	19879	8004	4238	6002	4815	3350	12278	4382	14785	2829	8949	20068	26082	22397	14990	11243	13438	msrA2	protein-methionine-S-oxide reductase [Lactobacillus plantarum WCFS1] [Lactobacillus plantarum]	-	-	-	-	-	-	-
lp_1836	11558.5	6466.22	7040.69	6127.99	5893.14	5898.95	4867.09	21655.9	6912.78	3777.58	2906.74	3837.78	14033.5	19205.6	21462.3	13502.2	15063.1	19183.8	25105	11869	9210	1800	2084	1776	1055	3912	1364	8461	3594	6303	6878	9086	7979	4116	3553	4518	mrsB	methionine-R-sulfoxide reductase [Lactobacillus plantarum subsp. plantarum ATCC 14917 = JCM 1149 = CGMCC 1.2437] [Lactobacillus plantarum]	-	-	-	-	-	-	-
lp_1856	43.58	20.42	22	12.89	16.06	5.03	8.73	14.67	3.84	22.14	24.5	22.36	7.72	12.8	8.15	2.48	8.03	9.65	250	99	76	10	15	4	5	7	2	131	80	97	10	16	8	2	5	6	yxjH	5-methyltetrahydropteroyltriglutamate-homocysteine methyltransferase (cobalamine-independent methonine synthase) [Lactobacillus plantarum WCFS1] [Lactobacillus plantarum]	-	-	-	-	-	GO:0003824//catalytic activity	GO:0008152//metabolic process
lp_1864	96.82	79	74.42	78.1	67.37	97.69	55.63	79.78	58.13	179.11	158.66	189.11	54.61	42.9	39.56	46.31	97.26	76.18	715	493	331	78	81	100	41	49	39	1364	667	1056	91	69	50	48	78	61	ctpA	peptidase S41 [Lactobacillus plantarum]	-	-	-	-	-	-	-
lp_1866	9.63	13.23	8.25	13.78	24.79	17.92	18.67	26.13	30.76	52.69	44.73	43.12	22.02	29.94	18.14	26.55	114.37	11.45	31	36	16	6	13	8	6	7	9	175	82	105	16	21	10	12	40	4	ypmS	extracellular protein [Lactobacillus plantarum WCFS1] [Lactobacillus plantarum]	-	-	-	-	-	-	-
lp_1867	18.01	24.58	11.26	53.28	37.75	16.82	44.6	30.58	25.66	63.71	58.45	78.2	28.18	15.57	18.57	18.12	62.45	37.14	85	98	32	34	29	11	21	12	11	310	157	279	30	16	15	12	32	19	lipC	ethanolamine utilization protein EutQ [Lactobacillus plantarum]	-	-	-	-	-	-	-
lp_1868	307	237.82	238.48	196.41	186.25	169.58	113.06	183.71	175.95	483.94	732.95	564.54	359.39	287.07	206	291.43	467.54	283.99	1306	855	611	113	129	100	48	65	68	2123	1775	1816	345	266	150	174	216	131	SP_1112	DegV family protein [Lactobacillus plantarum WCFS1] [Lactobacillus plantarum]	-	-	-	-	-	-	-
lp_1872	1025.26	972.54	1407.24	424.99	1583.1	1486.31	1962.51	887.74	2360.32	577.93	1025.16	513.36	1338.18	2190.12	1735.75	4192.75	1929.69	803.24	2319	1859	1917	130	583	466	443	167	485	1348	1320	878	683	1079	672	1331	474	197	-	Conserved protein [Lactobacillus rhamnosus GG] [Lactobacillus rhamnosus]	-	-	-	-	-	-	-
lp_1883	317.76	321.85	242.51	163.83	216.65	178.77	116.84	154.23	115.52	619.11	784.55	686.25	320.4	263.67	257.18	315.72	300.66	276.92	1090	933	501	76	121	85	40	44	36	2190	1532	1780	248	197	151	152	112	103	cmk	cytidylate kinase [Lactobacillus plantarum]	Metabolism	Global and Overview;Nucleotide metabolism	ko01100//Metabolic pathways;ko00240//Pyrimidine metabolism	K00945	-	-	-
lp_1900	87.68	202.8	87.68	213.67	110.16	129.39	99.84	47.92	153.55	858.99	502.35	307.03	225.2	86.92	128.07	99.39	192.68	238.92	88	172	53	29	18	18	10	4	14	889	287	233	51	19	22	14	21	26	-	membrane protein [Lactobacillus plantarum]	-	-	-	-	-	-	-
lp_1911	298.64	762.85	177.75	1223.89	756.98	658.3	585.81	356.22	791.39	367.36	189.44	360.46	551.44	680.09	798.52	337.75	367.38	375.24	756	1632	271	419	312	231	148	75	182	959	273	690	315	375	346	120	101	103	-	MarR family transcriptional regulator [Lactobacillus plantarum]	-	-	-	-	-	-	-
lp_1914	180.77	316.43	202.39	302.29	387	303.04	240.52	225.47	309.63	463.71	481.61	582.3	289.2	213.51	227.88	267.23	328.09	311.3	482	713	325	109	168	112	64	50	75	1275	731	1174	174	124	104	100	95	90	yetL	MarR family transcriptional regulator [Lactobacillus plantarum]	-	-	-	-	-	-	-
lp_1920	20.8	20.21	31.19	49.36	23.84	33.6	52.89	24.27	46.14	3.61	4.91	6.57	9.63	18.53	23.58	4.42	7.15	24.34	134	110	121	43	25	30	34	13	27	24	18	32	14	26	26	4	5	17	enoA2	enolase [Lactobacillus plantarum]	Metabolism;Genetic Information Processing	Carbohydrate metabolism;Energy metabolism;Global and Overview;Folding, sorting and degradation	ko01100//Metabolic pathways;ko01110//Biosynthesis of secondary metabolites;ko01130//Biosynthesis of antibiotics;ko01120//Microbial metabolism in diverse environments;ko01230//Biosynthesis of amino acids;ko01200//Carbon metabolism;ko00010//Glycolysis / Gluconeogenesis;ko00680//Methane metabolism;ko03018//RNA degradation	K01689	-	-	-
lp_1923	344.8	452.47	453.54	195.13	196.43	235.76	225.9	252.15	325.11	510.96	580.22	589.12	175.81	178.12	152.13	171.84	159.32	180.51	1973	2188	1563	151	183	187	129	120	169	3015	1890	2549	227	222	149	138	99	112	dapE1	succinyl-diaminopimelate desuccinylase [Lactobacillus plantarum]	Metabolism	Global and Overview;Amino acid metabolism	ko01100//Metabolic pathways;ko01120//Microbial metabolism in diverse environments;ko01230//Biosynthesis of amino acids;ko00300//Lysine biosynthesis	K01439	-	-	-
lp_1925	62.14	61.21	36.95	84.02	50.89	37.57	49.81	52.66	92.51	67.15	78.39	78.27	32.52	35.87	41.49	17.71	57.77	44.76	525	437	188	96	70	44	42	37	71	585	377	500	62	66	60	21	53	41	nox3	NADH oxidase [Lactobacillus plantarum]	-	-	-	-	-	-	-
lp_1929	14.89	30.99	5.97	3.8	15.77	11.11	36.02	12.35	33.92	38.84	7.22	26.49	0	7.07	0	0	18.91	4.74	29	51	7	1	5	3	7	2	6	78	8	39	0	3	0	0	4	1	-	DUF1722 domain-containing protein [Lactobacillus plantarum]	-	-	-	-	-	-	-
lp_1935	24.83	30.49	28.78	25.98	17.26	32.11	2.35	8.45	7.74	36.34	40.74	30.36	10.38	20.43	8.21	15.02	6.47	6.48	106	110	74	15	12	19	1	3	3	160	99	98	10	19	6	9	3	3	-	alpha/beta hydrolase [Lactobacillus plantarum]	-	-	-	-	-	-	-
lp_1938	8.54	16.76	9.7	29.92	11.04	11.35	6.76	8.11	14.85	21.8	17.77	19.02	5.98	7.22	2.63	6.41	24.84	14.51	38	63	26	18	8	7	3	3	6	100	45	64	6	7	2	4	12	7	hcaR	LysR family transcriptional regulator [Lactobacillus plantarum]	-	-	-	-	-	-	-
lp_1944	14.55	14.75	23.29	17.29	4.79	16.87	7.81	9.37	11.44	20.66	24.18	20.27	6.91	8.35	6.07	0	9.57	7.19	56	48	54	9	3	9	3	3	4	82	53	59	6	7	4	0	4	3	-	multidrug ABC transporter permease [Lactobacillus plantarum]	-	-	-	-	-	-	-
lp_1945	15.56	9.87	16.48	10.01	1.39	1.63	0	0	7.45	13.78	9.51	13.12	1	3.11	0	4.82	0	0	69	37	44	6	1	1	0	0	3	63	24	44	1	3	0	3	0	0	yvfR	multidrug ABC transporter ATP-binding protein [Lactobacillus plantarum]	-	-	-	-	-	-	-
lp_1968	56.19	60.81	39.08	81.68	109.15	62.37	81.81	51.97	31.72	96.87	110.52	79.4	40.44	37.48	33.67	17.11	39.8	70.87	117	107	49	23	37	18	17	9	6	208	131	125	19	17	12	5	9	16	dgk	UDP kinase [Lactobacillus plantarum]	Metabolism	Glycan biosynthesis and metabolism	ko00550//Peptidoglycan biosynthesis	K00887	-	-	-
lp_1978	88.48	119.58	128.69	87.91	96.89	90.72	84.76	63.23	93.12	223.26	284.75	236.74	89.16	81.87	73.46	68.42	88.42	84.34	387	442	339	52	69	55	37	23	37	1007	709	783	88	78	55	42	42	40	yitT	membrane protein [Lactobacillus plantarum]	-	-	-	-	-	-	-
lp_1981	93.81	48.29	70.87	87.86	71.06	93.62	86.16	48.88	84.33	146.46	378.46	220.2	54.04	72.5	63.94	26.74	54.71	49.02	600	261	273	76	74	83	55	26	49	966	1378	1065	78	101	70	24	38	34	hisS	histidyl-tRNA synthetase [Lactobacillus paraplantarum DSM 10667] [Lactobacillus paraplantarum]	Genetic Information Processing	Translation	ko00970//Aminoacyl-tRNA biosynthesis	K01892	GO:0044424//intracellular part;GO:0005623//cell;GO:0005622//intracellular;GO:0044464//cell part	GO:0001882//nucleoside binding;GO:0097159//organic cyclic compound binding;GO:0001883//purine nucleoside binding;GO:1901363//heterocyclic compound binding;GO:0036094//small molecule binding;GO:0016874//ligase activity;GO:0005488//binding;GO:0003824//catalytic activity;GO:0016875//ligase activity, forming carbon-oxygen bonds;GO:0004812//aminoacyl-tRNA ligase activity;GO:0016876//ligase activity, f…	GO:0009059//macromolecule biosynthetic process;GO:0043039//tRNA aminoacylation;GO:0043436//oxoacid metabolic process;GO:0019752//carboxylic acid metabolic process;GO:0006412//translation;GO:0044267//cellular protein metabolic process;GO:0006082//organic acid metabolic process;GO:0016070//RNA metabolic process;GO:0071704//organic substance metabolic process;GO:0006807//nitrogen compound metabolic …
lp_1992	26.15	63.52	11.43	5.09	12.68	4.97	27.59	66.2	7.58	34.7	19.34	13.65	3.05	9.48	4.02	0	0	6.35	38	78	10	1	3	1	4	8	1	52	16	15	1	3	1	0	0	1	-	transcriptional regulator, Spx/MgsR family [Lactobacillus animalis]	-	-	-	-	-	-	-
lp_2016	2865.93	1967.29	1386.63	2885.38	2957.81	2740.46	1750.86	2221.51	1857.86	9418.02	7932.14	9427.93	5989.92	2733.27	3097.33	2019.89	7284.44	4006.26	18288	10609	5329	2490	3073	2424	1115	1179	1077	61974	28814	45491	8625	3799	3383	1809	5048	2772	dltD	D-alanyl-lipoteichoic acid biosynthesis protein DltD [Lactobacillus plantarum]	Environmental Information Processing	Signal transduction	ko02020//Two-component system	K03740	-	-	-
lp_2018	1758.64	754.46	787.42	979.97	837.27	870.47	485.6	646.11	580.63	2932.23	3489.8	3166.37	1760.49	956.57	1094.97	485.06	2967.41	1716.31	10669	3868	2877	804	827	732	294	326	320	18344	12052	14525	2410	1264	1137	413	1955	1129	dltB	D-alanyl-lipoteichoic acid biosynthesis protein DltB [Lactobacillus plantarum]	Environmental Information Processing	Signal transduction	ko02020//Two-component system	K03739	-	-	-
lp_2032	8.67	20.26	12.96	20.84	10.65	25.02	17.37	31.27	23.86	85.97	70.06	98.03	32.66	18.91	30.39	29.34	31.93	31.98	40	79	36	13	8	16	8	12	10	409	184	342	34	19	24	19	16	16	truB	tRNA pseudouridine(55) synthase TruB [Lactobacillus plantarum]	-	-	-	-	-	-	-
lp_2041	26.83	113.07	18.47	9.68	20.1	18.89	19.67	23.61	0	154.86	90.83	115.12	14.5	9.01	15.3	9.33	54.24	0	41	146	17	2	5	4	3	3	0	244	79	133	5	3	4	2	9	0	-	50S ribosomal protein L7/L12 [Lactobacillus plantarum]	-	-	-	-	-	-	-
lp_2044	49.96	84.46	42.53	37.26	0	21.2	12.62	40.39	9.24	35.02	55.32	35.54	24.19	3.86	22.08	14.96	15.46	11.62	119	170	61	12	0	7	3	8	2	86	75	64	13	2	9	5	4	3	rimP	ribosome maturation factor RimP [Lactobacillus plantarum]	-	-	-	-	-	-	-
lp_2051	154.83	85.98	89.53	56.96	77.28	48.16	36.02	46.31	22.61	99.35	164.18	132.09	60.31	74.27	54	45.74	127.68	139.71	603	283	210	30	49	26	14	15	8	399	364	389	53	63	36	25	54	59	uppS	ditrans,polycis-undecaprenyl-diphosphate synthase ((2E,6E)-farnesyl-diphosphate specific) [Lactobacillus plantarum]	Metabolism	Global and Overview;Metabolism of terpenoids and polyketides	ko01110//Biosynthesis of secondary metabolites;ko00900//Terpenoid backbone biosynthesis	K00806	-	-	-
lp_2052	361.49	666	495.27	485.77	338.06	415.01	302.44	286.06	515.97	969.69	889.52	867.38	440.63	353.77	317.42	285.9	572.22	327.49	1018	1585	840	185	155	162	85	67	132	2816	1426	1847	280	217	153	113	175	100	rrf	ribosome recycling factor [Lactobacillus plantarum WCFS1] [Lactobacillus plantarum]	-	-	-	-	-	-	-
lp_2076	8.09	5.98	11.34	0	3.11	12.77	0	6.08	0	9.81	8	11.04	1.12	0	0	0	0	0	32	20	27	0	2	7	0	2	0	40	18	33	1	0	0	0	0	0	ssuB	taurine ABC transporter ATP-binding protein [Lactobacillus plantarum]	-	-	-	-	-	-	-
lp_2077	14.59	8.16	15.84	5.95	7.06	9.12	20.72	9.67	3.79	25.85	26.44	23.71	1.53	3.17	2.01	4.09	1.06	0	127	60	83	7	10	11	18	7	3	232	131	156	3	6	3	5	1	0	-	nitrate ABC transporter permease [Lactobacillus plantarum]	-	-	-	-	-	-	-
lp_2082	14.72	21.15	20.95	5.83	12.91	15.17	5.27	3.16	23.15	28.29	31.4	28.5	2.33	26.55	4.61	14.98	12.1	9.7	56	68	48	3	8	8	2	1	8	111	68	82	2	22	3	8	5	4	-	methyltransferase [Lactobacillus plantarum]	-	-	-	-	-	-	-
lp_2084	3.14	1.76	0	0	0	0	0	0	0	2.72	2.9	2.4	0	0	0	0	0	0	19	9	0	0	0	0	0	0	0	17	10	11	0	0	0	0	0	0	-	transport protein, major facilitator superfamily (MFS) [Lactobacillus plantarum WCFS1] [Lactobacillus plantarum]	-	-	-	-	-	-	GO:0044699//single-organism process;GO:0009987//cellular process;GO:0044763//single-organism cellular process
lp_2095	153.12	166.14	60.7	70.52	66.71	42.05	87.6	89.19	32.08	34.94	20.01	26.98	250.06	103.38	173.35	117.03	417.14	302.95	578	530	138	36	41	22	33	28	11	136	43	77	213	85	112	62	171	124	fruR	DeoR family transcriptional regulator [Lactobacillus plantarum]	-	-	-	-	GO:0044464//cell part;GO:0005623//cell	GO:0001071//nucleic acid binding transcription factor activity	GO:0050789//regulation of biological process;GO:0060255//regulation of macromolecule metabolic process;GO:0010468//regulation of gene expression;GO:0009058//biosynthetic process;GO:0065007//biological regulation;GO:0008152//metabolic process;GO:0019222//regulation of metabolic process;GO:1901576//organic substance biosynthetic process;GO:0009987//cellular process;GO:0044249//cellular biosynthetic…
lp_2096	238.67	413.57	118.82	324.26	381.89	330.52	494.05	616.44	324.2	66.43	62.85	58.86	1758.66	803.3	986.54	1064.8	2961.16	2112.63	1094	1602	328	201	285	210	226	235	135	314	164	204	1819	802	774	685	1474	1050	fruK	1-phosphofructokinase [Lactobacillus plantarum]	Metabolism	Carbohydrate metabolism	ko00051//Fructose and mannose metabolism	K00882	-	-	-
lp_2097	874.58	602.95	501.68	558.36	598.17	577.79	792.32	1124.49	647.49	117.93	187.35	139.16	2434.9	1368.48	1591.03	2140.48	3688.4	3402.2	8594	5007	2969	742	957	787	777	919	578	1195	1048	1034	5399	2929	2676	2952	3936	3625	fruA	PTS fructose transporter subunit IIC [Lactobacillus plantarum]	Environmental Information Processing;Metabolism	Global and Overview;Membrane transport;Carbohydrate metabolism	ko01100//Metabolic pathways;ko01120//Microbial metabolism in diverse environments;ko02060//Phosphotransferase system (PTS);ko00051//Fructose and mannose metabolism	K02768	-	-	-
lp_2102	0.97	2.07	1.29	0	0	0	0	0	2.14	2.08	2.05	1.03	0	0	0	0	5.38	0	5	9	4	0	0	0	0	0	1	11	6	4	0	0	0	0	3	0	cps4G	glycosyltransferase [Lactobacillus plantarum subsp. plantarum ST-III] [Lactobacillus plantarum]	-	-	-	-	-	GO:0003824//catalytic activity;GO:0016740//transferase activity	-
lp_2105	10.63	6.54	8.47	0	0	6.14	0	0	9.36	3.92	4.48	4.22	0	0	0	0	1.96	3.92	50	26	24	0	0	4	0	0	4	19	12	15	0	0	0	0	1	2	cps4D	UDP N-acetyl glucosamine 4-epimerase, NAD dependent [Lactobacillus plantarum WCFS1] [Lactobacillus plantarum]	Metabolism	Global and Overview;Carbohydrate metabolism	ko01100//Metabolic pathways;ko00520//Amino sugar and nucleotide sugar metabolism;ko00052//Galactose metabolism	K01784	-	GO:0016860//intramolecular oxidoreductase activity;GO:0005488//binding;GO:0016861//intramolecular oxidoreductase activity, interconverting aldoses and ketoses;GO:0048037//cofactor binding;GO:0016853//isomerase activity;GO:0003824//catalytic activity	-
lp_2107	9.33	12.38	6.58	4.18	5.21	8.16	28.34	3.4	6.23	6.86	7.95	8.98	2.51	2.6	1.65	2.02	2.6	0	33	37	14	2	3	4	10	1	2	25	16	24	2	2	1	1	1	0	cps4B	exopolysaccharide biosynthesis protein [Lactobacillus plantarum]	-	-	-	-	-	-	-
lp_2113	6790.25	12752	10816.5	6711.38	9014.66	8357.43	8435.49	20202.9	9131.76	5638.4	3412.98	4644.19	16530.6	21495.2	23459	12178.3	15698.3	18226	13833	21954	13271	1849	2990	2360	1715	3423	1690	11845	3958	7154	7599	9538	8180	3482	3473	4026	-	Fe-S cluster biosynthesis protein [Lactobacillus plantarum]	-	-	-	-	-	-	-
lp_2121	4.82	17.35	4.72	9.71	21.51	9.47	21.93	5.26	14.46	47.76	28.07	50.66	6.79	14.07	15.35	4.68	28.22	12.11	22	67	13	6	16	6	10	2	6	225	73	175	7	14	12	3	14	6	-	TPR repeat-containing protein [Lactobacillus plantarum subsp. plantarum P-8] [Lactobacillus plantarum]	-	-	-	-	-	-	-
lp_2128	264.77	199.5	130.26	145.03	118.14	96.6	90.7	77.09	99.64	258.95	169.28	190.29	97.78	64.07	73.82	30.9	118.08	100.87	1404	894	416	104	102	71	48	34	48	1416	511	763	117	74	67	23	68	58	holA	DNA-directed DNA polymerase III subunit delta [Lactobacillus plantarum WCFS1] [Lactobacillus plantarum]	Metabolism;Genetic Information Processing	Replication and repair;Global and Overview;Nucleotide metabolism	ko01100//Metabolic pathways;ko00230//Purine metabolism;ko00240//Pyrimidine metabolism;ko03440//Homologous recombination;ko03430//Mismatch repair;ko03030//DNA replication	K02340	GO:1990234//transferase complex;GO:0032991//macromolecular complex;GO:0005623//cell;GO:0044424//intracellular part;GO:0043234//protein complex;GO:0061695//transferase complex, transferring phosphorus-containing groups;GO:0005622//intracellular;GO:0042575//DNA polymerase complex;GO:1902494//catalytic complex;GO:0044464//cell part	GO:0003824//catalytic activity;GO:0016772//transferase activity, transferring phosphorus-containing groups;GO:0016740//transferase activity;GO:0034061//DNA polymerase activity;GO:0016779//nucleotidyltransferase activity	GO:0044238//primary metabolic process;GO:0046483//heterocycle metabolic process;GO:0008152//metabolic process;GO:0043170//macromolecule metabolic process;GO:0090304//nucleic acid metabolic process;GO:0009987//cellular process;GO:0006259//DNA metabolic process;GO:0044260//cellular macromolecule metabolic process;GO:1901360//organic cyclic compound metabolic process;GO:0006807//nitrogen compound me…
lp_2134	231.53	418.93	183.96	278.33	176.66	120.4	117.42	119.55	187.62	357.09	346.83	389.31	129.04	102.71	159.75	48.07	120.98	127.72	652	997	312	106	81	47	33	28	48	1037	556	829	82	63	77	19	37	39	rsmD	rRNA methyltransferase [Lactobacillus plantarum]	-	-	-	-	-	-	-
lp_2136	1426.85	943.95	858	1091.28	842.28	840.3	525.68	620.96	838.93	1194.43	1410.14	1368.92	609.28	595.84	666.52	254.05	758.74	539.8	24451	13670	8855	2529	2350	1996	899	885	1306	21107	13756	17738	2356	2224	1955	611	1412	1003	pycA	pyruvate carboxylase [Lactobacillus plantarum subsp. plantarum ST-III] [Lactobacillus plantarum]	Metabolism	Global and Overview;Carbohydrate metabolism	ko01100//Metabolic pathways;ko01120//Microbial metabolism in diverse environments;ko01230//Biosynthesis of amino acids;ko01200//Carbon metabolism;ko00620//Pyruvate metabolism;ko00020//Citrate cycle (TCA cycle)	K01958	-	GO:0097159//organic cyclic compound binding;GO:0043167//ion binding;GO:0016879//ligase activity, forming carbon-nitrogen bonds;GO:0032549//ribonucleoside binding;GO:0032550//purine ribonucleoside binding;GO:0097367//carbohydrate derivative binding;GO:0016874//ligase activity;GO:0016885//ligase activity, forming carbon-carbon bonds;GO:0001883//purine nucleoside binding;GO:1901363//heterocyclic com…	GO:0005975//carbohydrate metabolic process;GO:0006006//glucose metabolic process;GO:0005996//monosaccharide metabolic process;GO:0044699//single-organism process;GO:0044723//single-organism carbohydrate metabolic process;GO:0044238//primary metabolic process;GO:0019318//hexose metabolic process;GO:0071704//organic substance metabolic process;GO:0044281//small molecule metabolic process;GO:0044710…
lp_2176	52.26	67.2	64.7	87.11	53.81	74.09	15.13	39.95	96.43	97.84	171.93	134.63	66.93	66.57	49.42	21.52	52.85	55.72	173	188	129	39	29	34	5	11	29	334	324	337	50	48	28	10	19	20	ktrA	potassium transporter Trk [Lactobacillus plantarum]	-	-	-	-	-	-	-
lp_2189	267.89	102.39	136.06	99.58	98.55	80.61	175.13	106.79	176.62	330.36	353.83	271.3	74.91	88.13	63.61	36.75	171.49	137.41	935	302	286	47	56	39	61	31	56	1189	703	716	59	67	38	18	65	52	divIVA	cell division initiation protein DivIVA [Lactobacillus plantarum WCFS1] [Lactobacillus plantarum]	-	-	-	-	-	-	GO:0044699//single-organism process;GO:0009987//cellular process;GO:0044763//single-organism cellular process
lp_2191	355.28	86.26	191.12	130.5	89.55	55.36	15.38	64.58	109.81	200.17	454.26	259.79	40.81	49.32	35.86	43.74	28.26	35.38	463	95	150	23	19	10	2	7	13	269	337	256	12	14	8	8	4	5	ylmG	YGGT family protein [Lactobacillus plantarum subsp. plantarum ATCC 14917 = JCM 1149 = CGMCC 1.2437] [Lactobacillus plantarum]	-	-	-	-	-	-	-
lp_2192	270.35	208.97	143.87	378.11	351.87	269.84	351.07	352.95	370.04	437.56	628.78	577.94	316.83	191.29	307.04	111.33	409.82	283.82	571	373	183	108	121	79	74	62	71	953	756	923	151	88	111	33	94	65	sepF	cell division protein [Lactobacillus plantarum WCFS1] [Lactobacillus plantarum]	-	-	-	-	GO:0005623//cell;GO:0005622//intracellular;GO:0044464//cell part;GO:0044424//intracellular part	-	GO:0016043//cellular component organization;GO:0044699//single-organism process;GO:0044085//cellular component biogenesis;GO:0071840//cellular component organization or biogenesis;GO:0022607//cellular component assembly;GO:0007049//cell cycle;GO:0009987//cellular process;GO:0051301//cell division;GO:0022402//cell cycle process;GO:0044763//single-organism cellular process;GO:0000910//cytokinesis
lp_2193	279.98	226.28	187.25	294.11	215.55	253.19	240.69	243.81	305.62	482.96	631.3	547.88	217.05	182.61	204.13	132.25	305.93	192.76	1795	1226	723	255	225	225	154	130	178	3193	2304	2656	314	255	224	119	213	134	ftsZ	cell division protein FtsZ [Lactobacillus plantarum WCFS1] [Lactobacillus plantarum]	-	-	-	-	GO:0032991//macromolecular complex;GO:0005622//intracellular;GO:0044464//cell part;GO:0044424//intracellular part;GO:0005623//cell	GO:0017111//nucleoside-triphosphatase activity;GO:0036094//small molecule binding;GO:0003824//catalytic activity;GO:0016787//hydrolase activity;GO:0001883//purine nucleoside binding;GO:0001882//nucleoside binding;GO:0016817//hydrolase activity, acting on acid anhydrides;GO:0097367//carbohydrate derivative binding;GO:1901363//heterocyclic compound binding;GO:0016462//pyrophosphatase activity;GO:00…	GO:0034622//cellular macromolecular complex assembly;GO:0022402//cell cycle process;GO:0090529//cell septum assembly;GO:0065003//macromolecular complex assembly;GO:0043933//macromolecular complex subunit organization;GO:0044763//single-organism cellular process;GO:0000910//cytokinesis;GO:0043623//cellular protein complex assembly;GO:0016043//cellular component organization;GO:0006461//protein com…
lp_2196	105.09	94.62	82.83	116.63	82.23	83.36	80.86	110.26	143.34	141.75	180.42	195.25	67.46	40.42	48.22	10.45	111.46	60.89	573	436	272	86	73	63	44	50	71	797	560	805	83	48	45	8	66	36	murG	UDP-N-acetylglucosamine-N-acetylmuramyl-(pentapeptide) pyrophosphoryl-undecaprenol N-acetylglucosamine transferase [Lactobacillus plantarum WCFS1] [Lactobacillus plantarum]	Metabolism	Glycan biosynthesis and metabolism;Global and Overview	ko01100//Metabolic pathways;ko00550//Peptidoglycan biosynthesis	K02563	-	GO:0008375//acetylglucosaminyltransferase activity;GO:0016740//transferase activity;GO:0016758//transferase activity, transferring hexosyl groups;GO:0003824//catalytic activity;GO:0008194//UDP-glycosyltransferase activity;GO:0005488//binding;GO:0016757//transferase activity, transferring glycosyl groups	GO:0006725//cellular aromatic compound metabolic process;GO:1901576//organic substance biosynthetic process;GO:0044271//cellular nitrogen compound biosynthetic process;GO:0009226//nucleotide-sugar biosynthetic process;GO:0046483//heterocycle metabolic process;GO:0008152//metabolic process;GO:0051128//regulation of cellular component organization;GO:1901137//carbohydrate derivative biosynthetic pr…
lp_2205	150.89	137.44	254.14	64.21	140.01	62.65	81.58	91.36	95.59	292.64	346.1	165.09	60.13	97.18	57.08	88.94	194.92	40.04	278	214	282	16	42	16	15	14	16	556	363	230	25	39	18	23	39	8	-	membrane protein [Lactobacillus plantarum]	-	-	-	-	-	-	-
lp_2215	19.44	44.07	28.78	5.2	23.02	15.21	14.08	0	18.05	43.39	42.79	42.44	19.72	13.98	12.32	21.7	10.78	8.64	83	159	74	3	16	9	6	0	7	191	104	137	19	13	9	13	5	4	rrmA	rRNA large subunit methyltransferase A [Lactobacillus plantarum WCFS1] [Lactobacillus plantarum]	-	-	-	-	-	GO:0005488//binding;GO:0043167//ion binding;GO:0043169//cation binding;GO:0003824//catalytic activity	GO:0008152//metabolic process
lp_2222	57.29	82.24	58.32	31.31	15.3	55.71	12.48	77.87	65.81	162.81	169.35	160.76	86.11	65.19	78.59	67.44	82.58	110.27	230	279	141	17	10	31	5	26	24	674	387	488	78	57	54	38	36	48	ppnK	NAD(+) kinase [Lactobacillus plantarum]	Metabolism	Metabolism of cofactors and vitamins;Global and Overview	ko01100//Metabolic pathways;ko00760//Nicotinate and nicotinamide metabolism	K00858	-	-	-
lp_2228	36.64	136.02	54.17	200.43	107.9	170.19	216.27	150.88	165.76	159.17	68.78	57.75	269.16	209.71	261	178.82	286.57	314.78	73	229	65	54	35	47	43	25	30	327	78	87	121	91	89	50	62	68	spx3	RNA polymerase (RNAP)-binding regulatory protein, arsenate reductase (ArsC) family, Spx subfamily [Lactobacillus plantarum WCFS1] [Lactobacillus plantarum]	-	-	-	-	-	-	-
lp_2237	107.51	157.99	75.82	142.11	151.76	146.99	144.79	149.42	92.26	319.21	295.21	363.66	153.69	87.57	103.84	121.49	155.68	111.94	744	924	316	133	171	141	100	86	58	2278	1163	1903	240	132	123	118	117	84	yunD	Bifunctional protein: 5'-nucleotidase, 2',3'-cyclic phosphodiesterase [Lactobacillus plantarum UCMA 3037] [Lactobacillus plantarum]	-	-	-	-	-	-	-
lp_2238	88.79	72.77	50.78	36.48	44.44	28.47	42.84	71.17	14.48	153.08	82.61	131.34	14.57	25.67	30.74	23.43	33.31	21.23	270	187	93	15	22	12	13	18	4	480	143	302	10	17	16	10	11	7	MJ1445	metallophosphatase [Lactobacillus plantarum]	-	-	-	-	-	-	-
lp_2240	139.15	145.68	153.79	78	93.19	84.44	107.15	93.82	97.03	415.19	341.92	427.3	66.6	57.72	60.78	70.01	74.51	49.31	963	852	641	73	105	81	74	54	61	2963	1347	2236	104	87	72	68	56	37	ydgF	amino acid permease [Lactobacillus plantarum]	-	-	-	-	-	-	-
lp_2246	0.85	6.5	0	3.12	0	0	0	0	0	9.83	5.2	4.47	0	0	0	0	0	0	2	13	0	1	0	0	0	0	0	24	7	8	0	0	0	0	0	0	-	type II secretion protein [Lactobacillus plantarum]	-	-	-	-	-	-	-
lp_2249	3.7	2.43	0.68	0	2.52	0	0	2.47	0	1.79	3.25	3.26	0	0.94	0	0	0	0	18	10	2	0	2	0	0	1	0	9	9	12	0	1	0	0	0	0	gspE	secretion protein E [Lactobacillus plantarum]	-	-	-	-	-	-	-
lp_2267	378.52	275.9	221.69	213.99	246.42	215.9	257.03	185.84	224.44	249.07	365.1	391.42	138.45	128.34	109.52	100.76	181.69	124.35	1151	709	406	88	122	91	78	47	62	781	632	900	95	85	57	43	60	41	xtp1	non-canonical purine NTP pyrophosphatase [Lactobacillus plantarum]	Metabolism	Nucleotide metabolism	ko00230//Purine metabolism	K02428	-	-	-
lp_2274	203.96	384.63	185.76	194.05	110.28	222.54	133.79	171.61	187.52	489.33	395.49	493.19	130.58	143.74	134.49	98.41	211.98	225.04	443	706	243	57	39	67	29	31	37	1096	489	810	64	68	50	30	50	53	-	Holliday junction resolvase RuvX [Lactobacillus plantarum]	-	-	-	-	-	-	-
lp_2277	288.63	159.96	167.59	171.46	128.92	117.53	120.73	142.13	129.29	118.97	182.63	141	69.51	70.62	80.13	34.55	91.41	64.29	3809	1784	1332	306	277	215	159	156	155	1619	1372	1407	207	203	181	64	131	92	alaS	alanine--tRNA ligase [Lactobacillus plantarum]	Genetic Information Processing	Translation	ko00970//Aminoacyl-tRNA biosynthesis	K01872	-	-	-
lp_2285	242.65	274.54	186.35	143.09	141.43	113.07	191.96	195.44	249.21	339.08	372.21	348.29	164.65	128.82	140.18	92.37	194.22	210.58	1254	1199	580	100	119	81	99	84	117	1807	1095	1361	192	145	124	67	109	118	queA	tRNA preQ1(34) S-adenosylmethionine ribosyltransferase-isomerase QueA [Lactobacillus plantarum]	-	-	-	-	-	-	-
lp_2289	81.42	336.07	83.3	79.9	106.66	75.17	88.93	37.12	33.98	181.87	66.43	129.11	61.56	49.61	60.87	32.99	49.75	42.71	211	736	130	28	45	27	23	8	8	486	98	253	36	28	27	12	14	12	-	hypothetical protein [Lactobacillus plantarum]	-	-	-	-	-	-	-
lp_2297	407.53	364.03	222.35	299.53	212.56	264.57	200.98	390.11	235.94	581.12	467.54	584.47	228.75	171.98	198.75	91.07	412.84	270.21	4145	3129	1362	412	352	373	204	330	218	6095	2707	4495	525	381	346	130	456	298	hexB	DNA mismatch repair protein MutL [Lactobacillus plantarum]	Genetic Information Processing	Replication and repair	ko03430//Mismatch repair	K03572	-	-	-
lp_2299	43.68	43.17	39.56	27.53	33.53	23.28	9.95	14.92	19.12	58.24	106.81	88.62	11	27.35	18.85	21.22	13.71	32.04	176	147	96	15	22	13	4	5	7	242	245	270	10	24	13	12	6	14	ymdB	metallophosphoesterase [Lactobacillus plantarum]	-	-	-	-	-	-	-
lp_2303	735.37	360.55	1066.4	435.42	599.28	474.21	459.68	522.77	587.89	976.05	2040.54	1355.1	546.18	657	612.04	417.12	526.46	258.9	2148	890	1876	172	285	192	134	127	156	2940	3393	2993	360	418	306	171	167	82	pgsA	CDP-diacylglycerol--glycerol-3-phosphate 3-phosphatidyltransferase [Lactobacillus plantarum]	Metabolism	Lipid metabolism;Global and Overview	ko01100//Metabolic pathways;ko00564//Glycerophospholipid metabolism	K00995	-	-	-
lp_2312	11.44	16.08	11.48	1.76	10.25	5.16	9.56	11.47	21	25.66	30.99	28.38	8.45	10.95	18.11	10.19	30.74	10.99	48	57	29	1	7	3	4	4	8	111	74	90	8	10	13	6	14	5	glnH2	amino acid ABC transporter substrate-binding protein [Lactobacillus plantarum]	-	-	-	-	-	-	-
lp_2315	860.42	292.2	633.35	539.52	474.05	529.96	425.24	510.26	417.97	608.63	1317.9	869.09	442.12	348.65	347.98	171.52	603.31	446.31	3467	995	1537	294	311	296	171	171	153	2529	3023	2648	402	306	240	97	264	195	minD	septum site-determining protein MinD [Lactobacillus plantarum]	-	-	-	-	-	-	-
lp_2318	217.08	173.12	163.13	164.55	149.76	179.32	163.68	113.86	85.99	317.26	362.63	385.71	132.19	99.99	141.07	45.54	159.13	126.63	917	618	415	94	103	105	69	40	33	1382	872	1232	126	92	102	27	73	58	mreC	rod shape-determining protein MreC [Lactobacillus plantarum]	-	-	-	-	-	-	-
lp_2320	17.32	23.48	22.48	13.97	9.67	20.45	28.4	15.14	6.93	33.59	23.79	44.98	18.14	7.23	3.68	6.73	14.5	23.23	55	63	43	6	5	9	9	4	2	110	43	108	13	5	2	3	5	8	radC	DNA repair protein [Lactobacillus plantarum]	-	-	-	-	-	-	-
lp_2330	55.49	107.21	31.67	51.29	42.6	34.4	13.03	20.85	14.32	215.23	108.9	145.04	40.34	55.73	48.12	15.44	55.88	59.97	128	209	44	16	16	11	3	4	3	512	143	253	21	28	19	5	14	15	ytsP	sensor histidine kinase [Lactobacillus plantarum]	-	-	-	-	-	-	-
lp_2337	86.3	123.77	51.4	71.68	67.22	34.97	64.23	90.23	32.7	240.46	229.05	244.19	95.61	64.6	91.34	72.41	116.61	125.44	552	669	198	62	70	31	41	48	19	1586	834	1181	138	90	100	65	81	87	yrvN	recombinase RarA [Lactobacillus plantarum]	-	-	-	-	-	-	-
lp_2339	53.41	175.45	71.18	129.91	64.74	50.7	77.46	101.39	123.77	207.16	65.43	129.18	49.83	32.26	90.32	20.03	45.3	38.89	76	211	61	25	15	10	11	12	16	304	53	139	16	10	22	4	7	6	-	membrane protein [Lactobacillus plantarum WCFS1] [Lactobacillus plantarum]	-	-	-	-	-	-	-
lp_2350	156.34	144.78	172.52	75.39	76.04	101.58	99.73	61.3	85.51	270.25	303.63	268.39	81.76	73.56	103.53	107.24	125.18	100.75	644	504	428	42	51	58	41	21	32	1148	712	836	76	66	73	62	56	45	metQ	methionine ABC transporter substrate-binding protein [Lactobacillus plantarum]	Environmental Information Processing	Membrane transport	ko02010//ABC transporters	K02073	-	-	-
lp_2352	68.7	91.17	54.46	58.84	64.37	68.6	60.28	95.67	44.86	139.64	199.09	197.88	107.5	86.42	72.56	42.86	107.22	102.02	354	397	169	41	54	49	31	41	21	742	584	771	125	97	64	31	60	57	metN2	methionine import ATP-binding protein MetN 2 [Lactobacillus plantarum]	Environmental Information Processing	Membrane transport	ko02010//ABC transporters	K02071	-	-	-
lp_2353	132.84	165.97	179.15	144.6	153.24	228.65	155.41	194.59	222.69	410.66	535.43	419.14	224.13	185.75	173.35	120.12	117.98	130.6	197	208	160	29	37	47	23	24	30	628	452	470	75	60	44	25	19	21	gcsH2	glycine cleavage system protein H [Lactobacillus plantarum]	Metabolism	Amino acid metabolism;Carbohydrate metabolism;Global and Overview	ko01100//Metabolic pathways;ko01110//Biosynthesis of secondary metabolites;ko01130//Biosynthesis of antibiotics;ko00260//Glycine, serine and threonine metabolism;ko00630//Glyoxylate and dicarboxylate metabolism	K02437	-	-	-
lp_2358	42.55	95.49	70.65	108.49	103.63	42.34	7.35	79.39	48.45	196.35	171.4	179.49	71.52	60.63	42.86	41.82	87.82	142.08	58	110	58	20	23	8	1	9	6	276	133	185	22	18	10	8	13	21	At3g09310	membrane protein insertion efficiency factor YidD [Lactobacillus plantarum]	-	-	-	-	-	-	-
lp_2363	1399.13	780.57	1017	1190.96	1058.05	1283.18	1141.4	1066.5	1253.89	3500.38	2297.07	3148.11	1160.64	1039.51	1189.18	1363.79	1212.27	1007.48	2997	1413	1312	345	369	381	244	190	244	7732	2801	5099	561	485	436	410	282	234	atpC	ATP synthase epsilon chain [Lactobacillus plantarum]	Metabolism	Global and Overview;Energy metabolism	ko01100//Metabolic pathways;ko00190//Oxidative phosphorylation	K02114	-	-	-
lp_2364	2625.99	1413.15	1553.75	3324.71	2486.47	3059.49	2332.7	2454.36	2882.93	6156.62	5410.07	7488.8	3021.08	2538.41	3090.22	2080.51	3272.01	3298.1	18409	8372	6560	3152	2838	2973	1632	1431	1836	44507	21590	39697	4779	3876	3708	2047	2491	2507	atpD	ATP synthase subunit beta [Lactobacillus plantarum]	Metabolism	Energy metabolism;Global and Overview	ko01100//Metabolic pathways;ko00190//Oxidative phosphorylation	K02112	-	-	-
lp_2365	2261.32	900.8	1214.04	2693.88	1888.75	2380.55	1703.13	1969.76	2183.59	4516.46	4448.91	5372.38	2441.93	1966.43	2262.16	1037.4	3001.46	2816.5	10670	3592	3450	1719	1451	1557	802	773	936	21976	11950	19168	2600	2021	1827	687	1538	1441	atpG	ATP synthase subunit gamma [Lactobacillus plantarum]	Metabolism	Energy metabolism;Global and Overview	ko01100//Metabolic pathways;ko00190//Oxidative phosphorylation	K02115	-	-	-
lp_2377	48.97	124.37	26.85	51.24	36.89	51.66	53.24	97.21	61.03	198.47	163.53	182.99	83.94	76.36	49.93	77.36	89.34	89.48	212	455	70	30	26	31	23	35	24	886	403	599	82	72	37	47	42	42	prmC	protein-(glutamine-N5) methyltransferase, release factor-specific [Lactobacillus plantarum]	-	-	-	-	-	-	-
lp_2385	201.26	384.76	174.09	120.51	138.69	124.65	88.54	125.12	159.94	267.52	172.11	262.53	108.77	121.7	120.45	75.55	186.23	108.65	1025	1656	534	83	115	88	45	53	74	1405	499	1011	125	135	105	54	103	60	yfeW	beta-lactamase [Lactobacillus plantarum subsp. plantarum ATCC 14917 = JCM 1149 = CGMCC 1.2437] [Lactobacillus plantarum]	-	-	-	-	-	-	-
lp_2393	55.43	107.28	39.34	53.33	59.48	66.89	53.68	79.28	45.36	160.05	96.28	197.01	46.57	48.24	34.91	8.81	55.02	51.31	269	440	115	35	47	45	26	32	20	801	266	723	51	51	29	6	29	27	-	lipoprotein [Lactobacillus plantarum]	-	-	-	-	-	-	-
lp_2483	476.11	971.39	266.76	271.23	319.91	291.09	271.99	246.98	282.64	818.83	520.64	838.25	276.34	205.45	304.31	219.54	243.19	304.46	649	1119	219	50	71	55	37	28	35	1151	404	864	85	61	71	42	36	45	-	hypothetical protein [Lactobacillus plantarum]	-	-	-	-	-	-	-
lp_2521	65.47	173.28	55.78	92.36	34.39	49.72	34.53	82.86	33.19	418.92	104.41	150.37	49.63	39.55	47.81	24.55	55.52	39.72	152	340	78	29	13	16	8	16	7	1003	138	264	26	20	19	8	14	10	bkdR	AsnC family transcriptional regulator [Lactobacillus plantarum]	-	-	-	-	-	-	-
lp_2528	40.5	51.61	28.82	13.16	30.07	19.26	17.84	10.7	9.8	42.73	26.58	39.44	15.78	2.04	5.2	0	8.2	0	91	98	39	4	11	6	4	2	2	99	34	67	8	1	2	0	2	0	glod5	biphenyl-2 3-diol 1 2-dioxygenase III-relatedprotein [Lactobacillus plantarum]	-	-	-	-	-	-	-
lp_2534	34.16	125.76	71.92	37.97	31.54	38.66	40.27	91.28	49.15	169.53	201.21	188.09	73.22	38.95	32.61	73.18	57.57	59.71	153	476	194	23	23	24	18	34	20	783	513	637	74	38	25	46	28	29	lin2658	DegV family protein [Lactobacillus plantarum WCFS1] [Lactobacillus plantarum]	-	-	-	-	-	-	-
lp_2537	0	5.14	0.76	1.69	2.81	1.65	2.29	0	0	12.64	7.23	9.37	0	0	0	1.63	2.11	0	0	19	2	1	2	1	1	0	0	57	18	31	0	0	0	1	1	0	metA	homoserine O-succinyltransferase [Lactobacillus plantarum]	Metabolism	Energy metabolism;Global and Overview;Amino acid metabolism	ko01100//Metabolic pathways;ko01110//Biosynthesis of secondary metabolites;ko01230//Biosynthesis of amino acids;ko00270//Cysteine and methionine metabolism;ko00920//Sulfur metabolism	K00651	-	-	-
lp_2541	1.6	5.22	0.33	10.38	11.08	4.34	8.04	16.87	0	22.36	26.06	35.53	9.77	4.6	15.23	5.71	3.69	7.4	8	22	1	7	9	3	4	7	0	115	74	134	11	5	13	4	2	4	-	peptide ABC transporter substrate-binding protein [Lactobacillus plantarum 2165] [Lactobacillus plantarum]	-	-	-	-	-	-	-
lp_2542	4.85	7.82	5.49	6.52	13.53	17.48	17.66	10.6	9.7	45.51	43.35	41.96	21.48	10.12	19.31	9.42	12.17	24.38	22	30	15	4	10	11	8	4	4	213	112	144	22	10	15	6	6	12	RP368	ABC transporter permease [Lactobacillus plantarum]	-	-	-	-	-	-	-
lp_2550	46.91	29.46	41.34	56.04	62.06	39.05	54.24	56.4	71.5	27.99	32.96	29.11	54.37	62.96	63.25	38.57	59.81	69.89	130	69	69	21	28	15	15	13	18	80	52	61	34	38	30	15	18	21	maa	O-acetyltransferase [Lactobacillus plantarum]	-	-	-	-	-	-	-
lp_2553	6.74	5.07	1.02	0	0	0	0	0	0	6.53	24.75	16.2	0	5.62	0	0	0	0	11	7	1	0	0	0	0	0	0	11	23	20	0	2	0	0	0	0	hisI	phosphoribosyl-AMP cyclohydrolase [Lactobacillus plantarum]	Metabolism	Amino acid metabolism;Global and Overview	ko01100//Metabolic pathways;ko01110//Biosynthesis of secondary metabolites;ko01230//Biosynthesis of amino acids;ko00340//Histidine metabolism	K01496	-	-	-
lp_2554	4.49	6.24	3.94	3.9	1.62	0	0	0	0	11	4.64	15.7	1.17	0	0	0	9.72	0	17	20	9	2	1	0	0	0	0	43	10	45	1	0	0	0	4	0	hisF	imidazole glycerol phosphate synthase cyclase subunit [Lactobacillus plantarum]	Metabolism	Amino acid metabolism;Global and Overview	ko01100//Metabolic pathways;ko01110//Biosynthesis of secondary metabolites;ko01230//Biosynthesis of amino acids;ko00340//Histidine metabolism	K02500	-	-	-
lp_2556	11.4	14.15	5.54	2.06	0	6.02	2.79	0	0	13.22	17.59	18.03	0	1.28	0	1.98	0	0	41	43	12	1	0	3	1	0	0	49	36	49	0	1	0	1	0	0	hisA	1-(5-phosphoribosyl)-5-((5-phosphoribosylamino)methylideneamino)imidazole-4-carboxamide isomerase [Lactobacillus plantarum]	Metabolism	Amino acid metabolism;Global and Overview	ko01100//Metabolic pathways;ko01110//Biosynthesis of secondary metabolites;ko01230//Biosynthesis of amino acids;ko00340//Histidine metabolism	K01814	-	-	-
lp_2570	563.11	1040.56	646.92	435.08	1076.04	1130.57	599.02	639.43	340.45	3799.61	2203.33	3568.67	1226.86	856.28	832.94	1224.09	474.07	535.68	2986	4663	2066	312	929	831	317	282	164	20777	6651	14309	1468	989	756	911	273	308	asd2	aspartate-semialdehyde dehydrogenase [Lactobacillus plantarum]	Metabolism	Biosynthesis of other secondary metabolites;Global and Overview;Amino acid metabolism	ko01100//Metabolic pathways;ko01110//Biosynthesis of secondary metabolites;ko01130//Biosynthesis of antibiotics;ko01120//Microbial metabolism in diverse environments;ko01230//Biosynthesis of amino acids;ko00270//Cysteine and methionine metabolism;ko00260//Glycine, serine and threonine metabolism;ko00300//Lysine biosynthesis;ko01210//2-Oxocarboxylic acid metabolism;ko00261//Monobactam biosynthesis	K00133	-	-	-
lp_2578	37.92	45.09	19.63	25.17	11.62	25.24	18	26.15	17.7	35.85	32.56	42.27	12.57	16.93	19.89	6.74	13.93	7.85	401	403	125	36	20	37	19	23	17	391	196	338	30	39	36	10	16	9	SE_0175	cell surface adherence protein,collagen-binding domain, LPXTG-motif cell wall anchor [Lactobacillus plantarum]	-	-	-	-	-	-	-
lp_2579	2.29	2.71	1.52	0	0	0	0	0	5.03	10.64	14.46	6.05	0	0	2.67	0	0	0	5	5	2	0	0	0	0	0	1	24	18	10	0	0	1	0	0	0	yjcF	N-acetyltransferase [Lactobacillus plantarum]	-	-	-	-	-	-	-
lp_2585	96.92	163.46	128.54	110.03	108.68	124.76	80.59	53.19	86.32	394.86	416.81	357.67	120.3	140.32	143.32	210.61	235.15	144.65	482	687	385	74	88	86	40	22	39	2025	1180	1345	135	152	122	147	127	78	lp_2585	ferredoxin--NADP(+) reductase [Lactobacillus plantarum]	Metabolism	Nucleotide metabolism;Metabolism of other amino acids	ko00240//Pyrimidine metabolism;ko00450//Selenocompound metabolism	K00384	-	-	-
lp_2588	42.21	65.44	17.47	30.26	8.62	16.87	11.72	68.88	23.17	46.14	25.47	46.54	6.74	7.51	11.61	1.67	23.68	14.02	361	473	90	35	12	20	10	49	18	407	124	301	13	14	17	2	22	13	ent1	cell surface protein [Lactobacillus plantarum]	-	-	-	-	-	-	-
lp_2591	80.99	313.75	94.17	188.79	195.38	178.15	134.21	113.23	142.83	693.25	376.08	572.9	296.78	202.73	209.07	225.16	240.88	245.11	387	1267	271	122	152	118	64	45	62	3416	1023	2070	320	211	171	151	125	127	URH2	purine nucleosidase [Lactobacillus plantarum]	Metabolism	Metabolism of cofactors and vitamins;Global and Overview;Nucleotide metabolism	ko01100//Metabolic pathways;ko00230//Purine metabolism;ko00760//Nicotinate and nicotinamide metabolism	K01239	-	-	-
lp_2606	8.25	14.41	10.11	8.71	8.44	19.83	15.74	33.05	25.94	30.85	17.25	18.18	8.7	6.31	12.62	2.8	18.08	14.49	42	62	31	6	7	14	8	14	12	162	50	70	10	7	11	2	10	8	yhhX	NAD(P)-dependent oxidoreductase [Lactobacillus plantarum]	-	-	-	-	-	-	-
lp_2620	22.54	25.9	26.63	17.63	27.96	14.07	6.52	10.42	23.86	38.25	31.22	41.85	15.37	17.91	18.99	27.8	29.94	6	104	101	74	11	21	9	3	4	10	182	82	146	16	18	15	18	15	3	Abhd17a	alpha/beta hydrolase [Lactobacillus plantarum]	-	-	-	-	-	-	-
lp_2624	0	9.96	5.59	8.3	24.12	12.14	0	0	12.35	22.3	18.72	12.61	4.97	7.73	3.28	4	10.33	25.87	0	15	6	2	7	3	0	0	2	41	19	17	2	3	1	1	2	5	-	hypothetical protein [Lactobacillus plantarum]	-	-	-	-	-	-	-
lp_2625	2.81	2.49	3.5	0	0	0	0	0	0	4.09	13.58	8.36	0	0	0	0	0	0	4	3	3	0	0	0	0	0	0	6	11	9	0	0	0	0	0	0	-	acetyltransferase [Lactobacillus plantarum WJL] [Lactobacillus plantarum]	-	-	-	-	-	-	-
lp_2654	104.19	194.17	69.41	235.29	191.6	157.54	118.78	75.02	61.81	424.13	402.23	423.29	105.07	68.75	109.35	133.36	74.69	149.6	167	263	67	51	50	35	19	10	9	701	367	513	38	24	30	30	13	26	slrR	transcriptional regulator [Lactobacillus plantarum]	-	-	-	-	-	-	-
lp_2658	146.29	520.32	355.16	260.67	356.69	323.12	201.36	1179.46	386.18	1135.06	874.46	1138.51	471.7	241.6	245.76	254.82	457.91	205.75	859	2582	1256	207	341	263	118	576	206	6873	2923	5055	625	309	247	210	292	131	HI_1698	glycosyl transferase family 1 [Lactobacillus plantarum]	-	-	-	-	-	-	-
lp_2659	925.91	1074.5	621.25	780.19	707.29	752.03	761.35	404.9	749.77	1134.35	824.92	1026.11	320.22	393.51	426.11	294.8	384.89	451.81	10943	10732	4422	1247	1361	1232	898	398	805	13825	5550	9170	854	1013	862	489	494	579	xpkA	phosphoketolase [Lactobacillus plantarum]	Metabolism	Global and Overview;Carbohydrate metabolism	ko01100//Metabolic pathways;ko01120//Microbial metabolism in diverse environments;ko00030//Pentose phosphate pathway	K01621	-	-	-
lp_2660	38.92	49.13	47.39	29.65	31.88	27.23	23.64	22.69	41.55	93.79	80.39	102.01	30.32	14.08	28.94	21.85	21.72	21.76	165	176	121	17	22	16	10	8	16	410	194	327	29	13	21	13	10	10	xynC	alpha-xylosidase [Lactobacillus plantarum]	-	-	-	-	-	-	-
lp_2666	103.76	229.77	133.65	112.83	281.16	374.28	210.24	243.1	247.75	142.05	68.35	81.73	229.92	206.67	229.56	149.49	316.15	351.82	272	509	211	40	120	136	55	53	59	384	102	162	136	118	103	55	90	100	-	BS_ykrK family protein [Lactobacillus plantarum WJL] [Lactobacillus plantarum]	-	-	-	-	-	-	-
lp_2668	769.63	2538.59	1677.75	627.63	1036.79	1028.59	850.51	533.21	740.11	3950.41	4700.12	4995.19	1388.38	1547.8	1568.47	2256	799.15	1191.78	1614	4499	2119	178	354	299	178	93	141	8543	5611	7921	657	707	563	664	182	271	hsp2	heat-shock protein [Lactobacillus plantarum]	-	-	-	-	-	-	-
lp_2680	330.92	530.5	224.56	489.39	494.87	460.86	790.04	712.73	456.12	289.09	161.76	165.16	443.77	401.61	386.67	233.73	312.67	451.15	575	779	235	115	140	111	137	103	72	518	160	217	174	152	115	57	59	85	-	membrane protein [Lactobacillus plantarum]	-	-	-	-	-	-	-
lp_2684	25.44	28.69	7.94	8.84	11.54	0	11.98	4.11	0	26.66	14.1	17.16	4.54	3.92	2.99	1.22	0	0	149	142	28	7	11	0	7	2	0	161	47	76	6	5	3	1	0	0	araT2	aminotransferase A [Lactobacillus plantarum]	Metabolism	Amino acid metabolism;Global and Overview	ko01100//Metabolic pathways;ko01110//Biosynthesis of secondary metabolites;ko01230//Biosynthesis of amino acids;ko00300//Lysine biosynthesis	K00841	-	-	-
lp_2685	18.42	40.32	11.08	6.81	7.07	18.27	11.53	24.91	15.2	34.6	21.43	33.49	13.26	7.4	14.79	3.28	4.24	16.98	80	148	29	4	5	11	5	9	6	155	53	110	13	7	11	2	2	8	dapA2	4-hydroxy-tetrahydrodipicolinate synthase [Lactobacillus plantarum]	Metabolism	Amino acid metabolism;Global and Overview;Biosynthesis of other secondary metabolites	ko01100//Metabolic pathways;ko01110//Biosynthesis of secondary metabolites;ko01130//Biosynthesis of antibiotics;ko01120//Microbial metabolism in diverse environments;ko01230//Biosynthesis of amino acids;ko00300//Lysine biosynthesis;ko00261//Monobactam biosynthesis	K01714	-	-	-
lp_2693	182.01	115.46	80.79	163.89	97.42	88.62	107.03	61.65	156.38	172.05	157.33	184.13	54.44	54.19	46.18	28.92	67.87	52.7	3408	1827	911	415	297	230	200	96	266	3322	1677	2607	230	221	148	76	138	107	rexA	ATP-dependent helicase/nuclease subunit A [Lactobacillus plantarum]	-	-	-	-	-	-	-
lp_2708	27.46	39.8	4.81	18.63	11.6	5.45	13.88	9.09	1.39	186.64	90.28	134.26	1.12	3.47	3.68	0.9	8.12	2.32	218	267	23	20	15	6	11	6	1	1528	408	806	2	6	5	1	7	2	pucR	purine transport regulator [Lactobacillus plantarum]	-	-	-	-	-	-	-
lp_2712	102.01	164.27	115.51	102.65	114	91.15	114.09	118.15	75.55	392.06	490.74	451.96	158.29	101.69	149.45	63.35	208.26	182.69	654	890	446	89	119	81	73	63	44	2592	1791	2191	229	142	164	57	145	127	pbuG	NCS2 family permease [Lactobacillus plantarum]	-	-	-	-	-	-	-
lp_2713	29.72	93.17	34.62	44.28	29.97	33.6	37.78	37.33	31.74	102.16	91.95	91.22	35.38	36.66	42.76	52.15	81.69	28.64	134	355	94	27	22	21	17	14	13	475	236	311	36	36	33	33	40	14	-	NmrA family protein [Lactobacillus plantarum subsp. plantarum ATCC 14917 = JCM 1149 = CGMCC 1.2437] [Lactobacillus plantarum]	-	-	-	-	-	-	-
lp_2732	785.34	613.68	561.42	1192.97	1344.94	1277.62	1262	616.88	1069.97	169.04	213.64	192.92	693.06	970.57	1007.57	945.82	660.27	725.42	5082	3356	2188	1044	1417	1146	815	332	629	1128	787	944	1012	1368	1116	859	464	509	nfr1	NADPH-dependent oxidoreductase [Lactobacillus plantarum]	-	-	-	-	-	-	-
lp_2739	0	2.5	0.44	0	1.62	0	2.64	0	2.9	11	3.24	8.72	0	0	0	0	0	0	0	8	1	0	1	0	1	0	1	43	7	25	0	0	0	0	0	0	bceA	ABC transporter ATP-binding protein [Lactobacillus plantarum]	-	-	-	-	-	-	-
lp_2740	15.4	14.76	8.21	11.63	5.52	3.24	4.5	4.05	2.47	49.26	11.45	40.13	9.96	4.64	9.85	2.4	3.1	1.04	137	111	44	14	8	4	4	3	2	452	58	270	20	9	15	3	3	1	yxdM	ABC transporter permease [Lactobacillus plantarum]	-	-	-	-	-	-	-
lp_2741	18.87	33.49	10.84	42.93	44.57	57.58	50.9	43.62	71.89	107.66	52.26	75.81	41.8	43.31	16.96	10.34	26.73	20.08	26	39	9	8	10	11	7	5	9	153	41	79	13	13	4	2	4	3	-	membrane protein [Lactobacillus plantarum WCFS1] [Lactobacillus plantarum]	-	-	-	-	-	-	-
lp_2742	37.15	21.66	12.51	27.87	42.99	54.38	86.31	6.47	0	72.05	64.31	72.62	19.09	17.3	28.31	0	29.75	19.86	69	34	14	7	13	14	16	1	0	138	68	102	8	7	9	0	6	4	yhcF	GntR family transcriptional regulator [Lactobacillus plantarum]	-	-	-	-	-	-	-
lp_2748	8.87	22.5	24.55	3.12	10.38	18.29	8.47	5.08	0	36.47	33.4	26.26	0	5.82	0	3.01	3.89	3.9	21	45	35	1	4	6	2	1	0	89	45	47	0	3	0	1	1	1	-	hypothetical protein [Lactobacillus plantarum]	-	-	-	-	-	-	-
lp_2751	26.77	61.77	40.84	19.8	38.02	15.69	6.71	28.16	25.78	166.47	137.26	161.97	28.92	21.51	19.55	29.8	26.19	30.86	160	312	147	16	37	13	4	14	14	1026	467	732	39	28	20	25	17	20	cblA1	K00842 aminotransferase [Lactobacillus plantarum]	Metabolism	Global and Overview;Metabolism of other amino acids;Amino acid metabolism	ko01100//Metabolic pathways;ko01110//Biosynthesis of secondary metabolites;ko01230//Biosynthesis of amino acids;ko00270//Cysteine and methionine metabolism;ko00450//Selenocompound metabolism	K14155	-	-	-
lp_2765	87.51	37.36	55.42	26.68	38.79	39.05	9.04	21.69	0	68.24	120.44	77.55	31.98	12.43	5.27	6.43	8.31	8.32	97	35	37	4	7	6	1	2	0	78	76	65	8	3	1	1	1	1	-	Methionine--tRNA ligase [Lactobacillus plantarum DOMLa] [Lactobacillus plantarum]	-	-	-	-	-	-	-
lp_2766	345.9	571.2	197.03	614.34	408.9	478.97	492.51	549.09	613.73	92.84	108.9	78.59	286.91	399.12	393.24	177.72	363.1	319.68	1886	2632	647	453	363	362	268	249	304	522	338	324	353	474	367	136	215	189	-	outer surface protein [Lactobacillus plantarum]	-	-	-	-	-	-	-
lp_2767	244.84	924.49	191.03	508.68	436.05	465.72	412.57	374.86	518.51	141.14	159.84	136.02	269.57	355.5	339.54	169.02	282.4	220.33	1445	4611	679	406	419	381	243	184	278	859	537	607	359	457	343	140	181	141	-	GNAT family acetyltransferase [Lactobacillus plantarum]	-	-	-	-	-	-	-
lp_2768	2.15	0.91	1.78	2.27	1.89	0	0	1.85	0	21.13	8.9	8.73	1.36	2.11	0.9	0	5.65	1.42	14	5	7	2	2	0	0	1	0	142	33	43	2	3	1	0	4	1	-	MFS transporter [Lactobacillus plantarum]	-	-	-	-	-	-	-
lp_2770	9.42	24.16	21.52	14.52	9.65	5.67	3.93	28.33	21.61	27.04	31.04	27.52	6.96	9.01	6.88	2.8	7.23	21.73	24	52	33	5	4	2	1	6	5	71	45	53	4	5	3	1	2	6	nadR	transcriptional regulator [Lactobacillus plantarum]	-	-	-	-	-	-	-
lp_2771	1.4	9.59	0.23	8.26	2.57	9.07	0	3.36	3.07	18.69	5.4	14.78	4.33	5.13	4.08	1	19.29	0	10	58	1	8	3	9	0	2	2	138	22	80	7	8	5	1	15	0	nadC2	nicotinate phosphoribosyltransferase [Lactobacillus plantarum]	Metabolism	Metabolism of cofactors and vitamins;Global and Overview	ko01100//Metabolic pathways;ko00760//Nicotinate and nicotinamide metabolism	K00763	-	-	-
lp_2774	16.96	9.56	12.51	7.96	8.27	0	0	0	0	4.18	6.15	4.98	3.58	0	0	1.92	2.48	0	63	30	28	4	5	0	0	0	0	16	13	14	3	0	0	1	1	0	nodI	ABC transporter ATP-binding protein [Lactobacillus plantarum]	-	-	-	-	-	-	-
lp_2785	56.67	169.93	76.85	61.43	45.56	55.65	65.41	28.54	22.86	361.67	226.73	353.94	69.69	74.92	84.94	54.97	68.3	73.88	191	484	156	28	25	26	22	8	7	1257	435	902	53	55	49	26	25	27	pgm7	phosphoglycerate mutase [Lactobacillus plantarum JDM1] [Lactobacillus plantarum]	Metabolism	Carbohydrate metabolism;Energy metabolism;Global and Overview;Amino acid metabolism	ko01100//Metabolic pathways;ko01110//Biosynthesis of secondary metabolites;ko01130//Biosynthesis of antibiotics;ko01120//Microbial metabolism in diverse environments;ko01230//Biosynthesis of amino acids;ko01200//Carbon metabolism;ko00010//Glycolysis / Gluconeogenesis;ko00260//Glycine, serine and threonine metabolism;ko00680//Methane metabolism	K15634	-	-	-
lp_2787	54.51	84.39	64.99	78.13	69.32	88.35	64.97	51.97	71.37	34.23	47.25	41.92	79.82	93.71	84.18	54.75	66.34	55.37	227	297	163	44	47	51	27	18	27	147	112	132	75	85	60	32	30	25	cof	haloacid dehalogenase [Lactobacillus plantarum]	-	-	-	-	-	-	-
lp_2807	12.43	27.9	29.37	43.59	21.53	43.68	57.47	38.31	42.09	75.4	131.27	97.56	43.07	40.23	35.37	30.65	51.35	51.43	78	148	111	37	22	38	36	20	24	488	469	463	61	55	38	27	35	35	tyrS	tyrosine-tRNA synthetase [Lactobacillus plantarum WCFS1] [Lactobacillus plantarum]	Genetic Information Processing	Translation	ko00970//Aminoacyl-tRNA biosynthesis	K01866	GO:0044464//cell part;GO:0044424//intracellular part;GO:0005622//intracellular;GO:0005623//cell	GO:0001882//nucleoside binding;GO:1901363//heterocyclic compound binding;GO:0032549//ribonucleoside binding;GO:0016875//ligase activity, forming carbon-oxygen bonds;GO:0003676//nucleic acid binding;GO:0097159//organic cyclic compound binding;GO:0097367//carbohydrate derivative binding;GO:0001883//purine nucleoside binding;GO:0016874//ligase activity;GO:0032550//purine ribonucleoside binding;GO:00…	GO:0006399//tRNA metabolic process;GO:0034645//cellular macromolecule biosynthetic process;GO:0034660//ncRNA metabolic process;GO:0008152//metabolic process;GO:0016070//RNA metabolic process;GO:0044237//cellular metabolic process;GO:0090304//nucleic acid metabolic process;GO:0019538//protein metabolic process;GO:0009059//macromolecule biosynthetic process;GO:0043604//amide biosynthetic process;GO…
lp_2809	67.36	67.96	51.43	71.16	55.41	30.37	60.26	94.01	59.58	136.77	304.8	163.05	29.32	12.43	26.35	4.29	96.92	30.51	224	191	103	32	30	14	20	26	18	469	577	410	22	9	15	2	35	11	-	extracellular protein [Lactobacillus plantarum WCFS1] [Lactobacillus plantarum]	-	-	-	-	-	-	-
lp_2814	0.57	28.12	1.88	4.18	17.37	8.16	0	13.6	0	52.67	33.79	58.36	0	7.79	6.61	4.03	26.05	10.44	1	42	2	1	5	2	0	2	0	96	34	78	0	3	2	1	5	2	-	hypothetical protein [Lactobacillus plantarum]	-	-	-	-	-	-	-
lp_2817	4.17	8.42	5.71	3.63	3.01	1.77	2.46	0	0	8.33	5.6	11.04	2.18	0	2.87	1.75	0	0	17	29	14	2	2	1	1	0	0	35	13	34	2	0	2	1	0	0	ydfL	MerR family transcriptional regulator [Lactobacillus plantarum]	-	-	-	-	-	-	-
lp_2826	189.89	166.33	115.16	109.7	72.89	99	44.6	44.59	20.41	204.28	170.05	178.54	65.74	52.79	47.67	47.57	64.89	27.36	512	379	187	40	32	37	12	10	5	568	261	364	40	31	22	18	19	8	folA	diadenosine tetraphosphate hydrolase [Lactobacillus plantarum]	-	-	-	-	-	-	-
lp_2835	51.35	112.6	40.13	69.24	116.89	93.71	130.16	54.48	129.68	65.91	29.19	56.33	116.47	128.98	88.24	81.79	83.45	86.36	170	315	80	31	63	43	43	15	39	225	55	141	87	93	50	38	30	31	-	phosphohydrolase [Lactobacillus plantarum]	Metabolism	Xenobiotics biodegradation and metabolism;Global and Overview	ko01100//Metabolic pathways;ko01120//Microbial metabolism in diverse environments;ko00625//Chloroalkane and chloroalkene degradation	K01560	-	-	-
lp_2839	0.8	2.84	2.66	5.91	0	0	0	33.65	0	19.77	11.24	13.75	3.54	5.51	7.01	14.24	11.04	3.69	2	6	4	2	0	0	0	7	0	51	16	26	2	3	3	5	3	1	-	DUF4811 domain-containing protein [Lactobacillus plantarum]	-	-	-	-	-	-	-
lp_2842	7.98	33.77	6.02	48.29	11.88	20.94	4.85	14.54	13.31	47.38	16.57	36.79	20.37	14.44	14.13	8.62	15.59	49.08	33	118	15	27	8	12	2	5	5	202	39	115	19	13	10	5	7	22	cysL	LysR family transcriptional regulator [Lactobacillus plantarum]	-	-	-	-	-	GO:0001071//nucleic acid binding transcription factor activity	GO:0044260//cellular macromolecule metabolic process;GO:1901576//organic substance biosynthetic process;GO:0044237//cellular metabolic process;GO:0060255//regulation of macromolecule metabolic process;GO:0044249//cellular biosynthetic process;GO:0071704//organic substance metabolic process;GO:0043170//macromolecule metabolic process;GO:0065007//biological regulation;GO:0034645//cellular macromole…
lp_2843	63.57	126.9	68.76	60.85	56.25	60.32	49.21	113.3	94.96	226.26	151.55	240.29	89.4	71.9	79.09	35.93	123.44	73.44	479	808	312	62	69	63	37	71	65	1758	650	1369	152	118	102	38	101	60	tagE5	poly(glycerol-phosphate) alpha-glucosyltransferase [Lactobacillus plantarum]	-	-	-	-	-	-	-
lp_2844	50.68	86.21	51.87	66.14	36.62	48.63	57.15	56.11	65.64	169.58	132.07	158.92	52.28	44.04	39.38	17.55	79.97	49.02	391	562	241	69	46	52	44	36	46	1349	580	927	91	74	52	19	67	41	tagE6	poly(glycerol-phosphate) alpha-glucosyltransferase [Lactobacillus plantarum]	-	-	-	-	-	-	-
lp_2847	667.4	2593.73	381.25	621.57	466.63	428.71	546.46	447.69	515.44	3135.87	1586.65	2666.04	653.37	568.96	565.81	419.39	872.75	695.46	3549	11656	1221	447	404	316	290	198	249	17196	4803	10720	784	659	515	313	504	401	-	extracellular transglycosylase, with LysM peptidoglycan binding domain [Lactobacillus plantarum WCFS1] [Lactobacillus plantarum]	-	-	-	-	-	-	-
lp_2848	4.8	9.93	4.65	11.82	12.28	5.77	8.01	28.84	30.8	37.21	26.68	31.19	7.09	5.51	9.34	8.54	18.41	7.37	12	21	7	4	5	2	2	6	7	96	38	59	4	3	4	3	5	2	ogt	methylated-DNA-[protein]-cysteine S-methyltransferase [Lactobacillus plantarum WCFS1] [Lactobacillus plantarum]	-	-	-	-	-	GO:0016740//transferase activity;GO:0008168//methyltransferase activity;GO:0008172//S-methyltransferase activity;GO:0016741//transferase activity, transferring one-carbon groups;GO:0003824//catalytic activity	GO:0006259//DNA metabolic process;GO:0044260//cellular macromolecule metabolic process;GO:0090304//nucleic acid metabolic process;GO:0044238//primary metabolic process;GO:0046483//heterocycle metabolic process;GO:0034641//cellular nitrogen compound metabolic process;GO:0006807//nitrogen compound metabolic process;GO:1901360//organic cyclic compound metabolic process;GO:0009987//cellular process;G…
lp_2849	114.6	62.41	51.36	123.41	101.14	110.77	49.06	32.11	122.48	155.8	140.34	170.1	52.27	92.97	74.11	34.88	98.36	67.72	515	237	139	75	74	69	22	12	50	722	359	578	53	91	57	22	48	33	yhaQ	ABC transporter ATP-binding protein [Lactobacillus plantarum]	-	-	-	-	-	-	-
lp_2864	47.07	119	82.42	15.82	47.31	37.05	21.44	20.58	28.26	258.54	102.99	159.6	45.52	23.58	42.5	54.88	55.17	27.63	110	235	116	5	18	12	5	4	6	623	137	282	24	12	17	18	14	7	-	membrane protein [Lactobacillus plantarum WCFS1] [Lactobacillus plantarum]	-	-	-	-	-	-	-
lp_2866	25.43	19.75	40.91	17.63	14.64	11.47	0	0	34.99	47.78	62.82	54.65	14.09	0	4.64	22.65	21.95	21.99	32	21	31	3	3	2	0	0	4	62	45	52	4	0	1	4	3	3	-	membrane protein [Lactobacillus plantarum WCFS1] [Lactobacillus plantarum]	-	-	-	-	-	-	-
lp_2868	15.36	14.46	17.17	20.86	19.25	11.31	18.84	11.31	0	50.76	67.72	65.08	31.95	25.9	5.49	33.5	17.32	23.12	49	39	33	9	10	5	6	3	0	167	123	157	23	18	3	15	6	8	pgm8	phosphoglycerate mutase family protein [Lactobacillus plantarum WCFS1] [Lactobacillus plantarum]	Metabolism	Amino acid metabolism;Carbohydrate metabolism;Energy metabolism;Global and Overview	ko01100//Metabolic pathways;ko01110//Biosynthesis of secondary metabolites;ko01130//Biosynthesis of antibiotics;ko01120//Microbial metabolism in diverse environments;ko01230//Biosynthesis of amino acids;ko01200//Carbon metabolism;ko00010//Glycolysis / Gluconeogenesis;ko00260//Glycine, serine and threonine metabolism;ko00680//Methane metabolism	K15634	-	GO:0003824//catalytic activity	-
lp_2873	18.28	16.85	20.76	11.38	5.91	12.49	15.42	6.94	4.24	17.91	20.62	22.14	1.71	3.53	15.74	2.74	1.77	1.77	95	74	65	8	5	9	8	3	2	96	61	87	2	4	14	2	1	1	adh2	alcohol dehydrogenase [Lactobacillus plantarum WCFS1] [Lactobacillus plantarum]	Metabolism	Carbohydrate metabolism;Xenobiotics biodegradation and metabolism;Global and Overview;Amino acid metabolism	ko01100//Metabolic pathways;ko01110//Biosynthesis of secondary metabolites;ko01130//Biosynthesis of antibiotics;ko01120//Microbial metabolism in diverse environments;ko00010//Glycolysis / Gluconeogenesis;ko00350//Tyrosine metabolism;ko01220//Degradation of aromatic compounds;ko00625//Chloroalkane and chloroalkene degradation;ko00626//Naphthalene degradation	K00001	-	GO:0046872//metal ion binding;GO:0043167//ion binding;GO:0003824//catalytic activity;GO:0046914//transition metal ion binding;GO:0005488//binding;GO:0043169//cation binding	GO:0044699//single-organism process;GO:0008152//metabolic process;GO:0044710//single-organism metabolic process
lp_2901	99.14	72.43	60.88	41.92	38.15	42.64	25.38	23.93	20.58	45.85	42.69	51.28	15.77	27.13	15.85	18.05	21.66	20.58	1644	1015	608	94	103	98	42	33	31	784	403	643	59	98	45	42	39	37	pip	membrane protein [Lactobacillus plantarum]	-	-	-	-	-	-	-
lp_2907	28.61	42.1	16.44	32.55	20.28	21.17	18.38	4.41	44.41	58.34	38.02	44.63	11.38	28.63	27.86	7.84	94.57	33.83	78	97	27	12	9	8	5	1	11	164	59	92	7	17	13	3	28	10	-	N-acetyltransferase [Lactobacillus plantarum]	-	-	-	-	-	-	-
lp_2913	291.72	184.22	193.67	325.99	194.96	268.98	206.99	218.09	310.58	359.11	577.07	510.74	198.72	227.85	270.81	127.44	317.81	255.57	1158	618	463	175	126	148	82	72	112	1470	1304	1533	178	197	184	71	137	110	ybiV	haloacid dehalogenase [Lactobacillus plantarum]	-	-	-	-	-	-	-
lp_2914	275.67	127.61	169.26	129.27	63.08	98.53	61.31	90.65	128.69	189.55	323.99	259.08	92.97	90.29	83.62	42.82	161.98	90.69	2523	987	933	160	94	125	56	69	107	1789	1688	1793	192	180	131	55	161	90	-	integral membrane protein [Lactobacillus plantarum subsp. argentoratensis DSM 16365] [Lactobacillus plantarum]	-	-	-	-	-	-	-
lp_2919	52.47	65.79	41.52	42.93	12.34	33.83	17.9	2.68	14.75	540.64	334.17	386.22	10.88	23.58	18.26	7.95	22.62	20.59	235	249	112	26	9	21	8	1	6	2497	852	1308	11	23	14	5	11	10	pepR2	prolyl aminopeptidase [Lactobacillus plantarum]	Metabolism	Amino acid metabolism	ko00330//Arginine and proline metabolism	K01259	-	-	-
lp_2920	36.75	19.23	14.34	2.17	20.68	7.39	17.6	3.52	3.22	172.07	136.05	157.21	18.17	5.38	5.99	5.22	13.48	4.05	251	111	59	2	23	7	12	2	2	1212	529	812	28	8	7	5	10	3	puuP	porin [Lactobacillus plantarum]	-	-	-	-	-	-	-
lp_2923	1805.38	4414.07	4342.24	4273.49	7414.61	6659.15	8196.29	5244.98	9290.58	3632.81	3480.92	3157.64	7623.74	8320.73	6461.51	17187.4	7372.36	4274.2	7491	15478	10851	2398	5009	3830	3394	1810	3502	15544	8222	9907	7138	7520	4589	10009	3322	1923	xynB	lipase/esterase [Lactobacillus plantarum]	-	-	-	-	-	-	-
lp_2932	205.68	179.42	206.29	241.16	218.02	228.13	250.96	189.57	213.22	297.83	620.55	381.03	136.55	174.55	198.96	114.9	184.17	270.87	2283	1683	1379	362	394	351	278	175	215	3409	3921	3198	342	422	378	179	222	326	nrdD	Anaerobic ribonucleoside-triphosphate reductase [Lactobacillus plantarum ZJ316] [Lactobacillus plantarum]	Metabolism	Nucleotide metabolism;Global and Overview	ko01100//Metabolic pathways;ko00230//Purine metabolism;ko00240//Pyrimidine metabolism	K00527	-	GO:0016728//oxidoreductase activity, acting on CH or CH2 groups, disulfide as acceptor;GO:0016491//oxidoreductase activity;GO:0016725//oxidoreductase activity, acting on CH or CH2 groups;GO:0003824//catalytic activity	GO:0044699//single-organism process;GO:0009987//cellular process;GO:0006139//nucleobase-containing compound metabolic process;GO:0044238//primary metabolic process;GO:0043170//macromolecule metabolic process;GO:1901360//organic cyclic compound metabolic process;GO:0044237//cellular metabolic process;GO:0046483//heterocycle metabolic process;GO:0090304//nucleic acid metabolic process;GO:0006259//D…
lp_2940	9.22	19.18	4.22	1.18	11.72	11.47	3.19	0	10.5	23.58	14.8	16.82	4.93	3.65	4.64	10.19	2.93	0	58	102	16	1	12	10	2	0	6	153	53	80	7	5	5	9	2	0	-	cell surface protein precursor, LPXTG-motif cell wall anchor [Lactobacillus plantarum WCFS1] [Lactobacillus plantarum]	-	-	-	-	-	-	-
lp_2942	40.14	59.05	19.52	18.04	32.69	22.4	20	13.33	19.53	93.77	49.48	40.77	27.52	20.37	22.03	12.64	32.68	32.73	181	225	53	11	24	14	9	5	8	436	127	139	28	20	17	8	16	16	hcaR	LysR family transcriptional regulator [Lactobacillus plantarum WCFS1] [Lactobacillus plantarum]	-	-	-	-	-	GO:0001071//nucleic acid binding transcription factor activity	GO:0065007//biological regulation;GO:0060255//regulation of macromolecule metabolic process;GO:0043170//macromolecule metabolic process;GO:0044249//cellular biosynthetic process;GO:0044260//cellular macromolecule metabolic process;GO:0071704//organic substance metabolic process;GO:0019222//regulation of metabolic process;GO:0009987//cellular process;GO:0044237//cellular metabolic process;GO:19015…
lp_2949	7.62	5.85	1.71	3.05	1.27	4.46	4.13	0	2.27	11.99	8.32	8.72	2.74	0.95	2.41	0	1.9	1.9	37	24	5	2	1	3	2	0	1	60	23	32	3	1	2	0	1	1	-	zinc ribbon domain-containing protein [Lactobacillus plantarum]	-	-	-	-	-	-	-
lp_2964	50.9	190.84	155.84	9.78	142.09	66.76	112.59	182.79	160.07	413.43	616.55	225.53	125.96	267.04	189.22	602.82	559.95	121.92	77	244	142	2	35	14	17	23	22	645	531	258	43	88	49	128	92	20	-	HxlR family transcriptional regulator [Lactobacillus plantarum WCFS1] [Lactobacillus plantarum]	-	-	-	-	-	-	-
lp_2966	15.95	12.94	13.43	27.8	27.99	14.79	15.98	9.59	8.78	60.65	73.25	70.96	18.68	25.11	19.97	8.93	27.27	30.47	140	96	71	33	40	18	14	7	7	549	366	471	37	48	30	11	26	29	lmrA	ABC transporter permease [Lactobacillus plantarum]	Environmental Information Processing	Membrane transport	ko02010//ABC transporters	K18104	-	-	-
lp_2967	2.61	4.41	0	0	2.29	2.69	3.74	0	0	7.23	18.34	12.33	0	0	4.36	0	0	0	7	10	0	0	1	1	1	0	0	20	28	25	0	0	2	0	0	0	Mb2911	MarR family transcriptional regulator [Lactobacillus plantarum]	-	-	-	-	-	-	-
lp_2981	8.24	21.85	11.32	6.3	0	6.15	2.85	3.42	0	47.66	20.96	43.2	2.52	2.61	1.66	2.02	5.23	0	29	65	24	3	0	3	1	1	0	173	42	115	2	2	1	1	2	0	livE	ABC transporter ATP-binding protein [Lactobacillus plantarum]	Environmental Information Processing	Membrane transport	ko02010//ABC transporters	K01996	-	-	-
lp_2982	27.47	27.65	18.33	3.8	12.62	12.97	15.44	3.09	2.83	52.29	40.14	65.2	5.69	8.25	4.5	0	9.46	2.37	107	91	43	2	8	7	6	1	1	210	89	192	5	7	3	0	4	1	livD	branched-chain amino acid ABC transporter ATP-binding protein [Lactobacillus plantarum WCFS1] [Lactobacillus plantarum]	Environmental Information Processing	Membrane transport	ko02010//ABC transporters	K01995	-	GO:0003824//catalytic activity;GO:0016818//hydrolase activity, acting on acid anhydrides, in phosphorus-containing anhydrides;GO:0016462//pyrophosphatase activity;GO:0017111//nucleoside-triphosphatase activity;GO:0016787//hydrolase activity;GO:0016817//hydrolase activity, acting on acid anhydrides	-
lp_2985	0.84	0.4	0	0	0	0	0	0	0	4.39	2.06	5.55	0	0	0	0	0	0	5	2	0	0	0	0	0	0	0	27	7	25	0	0	0	0	0	0	livA	branched-chain amino acid ABC transporter substrate-binding protein [Lactobacillus plantarum]	Environmental Information Processing	Membrane transport	ko02010//ABC transporters	K01999	-	-	-
lp_3000	112.8	95.7	98.38	88.81	67.62	85.2	60.17	103.49	72.72	203.82	237.89	206.23	67.86	52.38	56.72	41.36	94.93	62.77	1127	808	592	120	110	118	60	86	66	2100	1353	1558	153	114	97	58	103	68	macB	ABC transporter ATP-binding protein [Lactobacillus plantarum]	-	-	-	-	-	-	-
lp_3003	20.58	37.37	16.29	54.85	49.97	20.71	19.18	37.4	18.44	131.33	128.62	147.15	53.02	51.63	39.14	22.16	57.29	103.72	86	132	41	31	34	12	8	13	7	566	306	465	50	47	28	13	26	47	MJ0912	metallo-phosphoesterase [Lactobacillus plantarum WCFS1] [Lactobacillus plantarum]	-	-	-	-	-	-	-
lp_3009	16.54	15.94	16.27	40.76	22.57	13.26	12.27	88.37	13.48	4.75	6.46	0	8.14	19.68	35.78	8.73	16.92	22.59	27	22	16	9	6	3	2	12	2	8	6	0	3	7	10	2	3	4	pts23B	PTS system, cellobiose-specific EIIB component [Lactobacillus plantarum WCFS1] [Lactobacillus plantarum]	Environmental Information Processing	Membrane transport	ko02060//Phosphotransferase system (PTS)	K02760	-	GO:1901476//carbohydrate transporter activity;GO:0022857//transmembrane transporter activity;GO:0022891//substrate-specific transmembrane transporter activity;GO:0015144//carbohydrate transmembrane transporter activity;GO:0003824//catalytic activity;GO:0005215//transporter activity;GO:0022892//substrate-specific transporter activity	GO:1902578//single-organism localization;GO:0044699//single-organism process;GO:0071702//organic substance transport;GO:0051234//establishment of localization;GO:0044765//single-organism transport;GO:0006810//transport;GO:0008643//carbohydrate transport;GO:0051179//localization
lp_3010	34.67	30.57	27.32	47.25	35.91	35.31	84.47	253.39	116.74	3.82	5.73	3.96	47.6	33.08	34.95	27.13	62.6	46.4	255	190	121	47	43	36	62	155	78	29	24	22	79	53	44	28	50	37	pts23C	PTS cellobiose transporter subunit IIC [Lactobacillus plantarum]	Environmental Information Processing	Membrane transport	ko02060//Phosphotransferase system (PTS)	K02761	-	-	-
lp_3011	44.02	33.93	28.85	39.62	23.13	36.57	75.45	158.45	60.57	4.63	15.52	5.17	40.43	47.87	33	24.76	84.01	70.78	304	198	120	37	26	35	52	91	38	33	61	27	63	72	39	24	63	53	pbg6	6-phospho-beta-glucosidase [Lactobacillus plantarum]	Metabolism	Carbohydrate metabolism	ko00010//Glycolysis / Gluconeogenesis	K01223	-	-	-
lp_3013	20.75	66.72	21.72	46.7	5.54	16.27	18.08	0	19.86	80.92	48.34	62.04	17.99	20.71	36.89	16.07	20.77	41.6	46	125	29	14	2	5	4	0	4	185	61	104	9	10	14	5	5	10	HI_0186	MerR family transcriptional regulator [Lactobacillus plantarum WCFS1] [Lactobacillus plantarum]	-	-	-	-	-	-	GO:0019222//regulation of metabolic process;GO:0010468//regulation of gene expression;GO:0050789//regulation of biological process;GO:0060255//regulation of macromolecule metabolic process;GO:0065007//biological regulation
lp_3017	5.18	15.66	1.91	12.77	14.14	12.46	5.77	20.76	0	16.74	15.16	9.13	5.1	2.64	3.36	0	15.9	5.31	9	23	2	3	4	3	1	3	0	30	15	12	2	1	1	0	3	1	-	ASCH domain protein [Lactobacillus plantarum subsp. plantarum ATCC 14917 = JCM 1149 = CGMCC 1.2437] [Lactobacillus plantarum]	-	-	-	-	-	-	-
lp_3042	107.63	117.46	73.64	60.95	52.77	59.47	43.04	46.07	61.35	147.04	151.94	168.74	56.08	41.04	40.02	22.34	90.87	62.1	927	855	382	71	74	71	37	33	48	1306	745	1099	109	77	59	27	85	58	yfiB	ABC transporter, ATP-binding protein [Lactobacillus plantarum subsp. plantarum ATCC 14917 = JCM 1149 = CGMCC 1.2437] [Lactobacillus plantarum]	-	-	-	-	GO:0044425//membrane part;GO:0031224//intrinsic component of membrane;GO:0016020//membrane	GO:0017111//nucleoside-triphosphatase activity;GO:0003824//catalytic activity;GO:0022857//transmembrane transporter activity;GO:0016787//hydrolase activity;GO:0015405//P-P-bond-hydrolysis-driven transmembrane transporter activity;GO:0016817//hydrolase activity, acting on acid anhydrides;GO:0015399//primary active transmembrane transporter activity;GO:0005215//transporter activity;GO:0016462//pyro…	GO:0044699//single-organism process;GO:0051234//establishment of localization;GO:0051179//localization;GO:0009987//cellular process;GO:0044763//single-organism cellular process
lp_3057	13.35	43.89	3.69	5.48	0	0	0	0	0	40.28	11.73	29.43	0	0	0	0	0	6.84	18	50	3	1	0	0	0	0	0	56	9	30	0	0	0	0	0	1	-	copper-binding protein [Lactobacillus plantarum]	-	-	-	-	-	-	-
lp_3060	33.38	23.33	33.17	13.6	3.23	17.07	36.87	12.64	11.57	40.53	32.78	40.32	17.47	4.83	12.28	3.75	19.36	24.24	127	75	76	7	2	9	14	4	4	159	71	116	15	4	8	2	8	10	araC	AraC family transcriptional regulator [Lactobacillus plantarum WCFS1] [Lactobacillus plantarum]	-	-	-	-	-	GO:0003677//DNA binding;GO:0005488//binding;GO:0001071//nucleic acid binding transcription factor activity;GO:0097159//organic cyclic compound binding;GO:1901363//heterocyclic compound binding;GO:0003676//nucleic acid binding	GO:0019222//regulation of metabolic process;GO:0065007//biological regulation;GO:1901576//organic substance biosynthetic process;GO:0043170//macromolecule metabolic process;GO:0008152//metabolic process;GO:0071704//organic substance metabolic process;GO:0009987//cellular process;GO:0009059//macromolecule biosynthetic process;GO:0050789//regulation of biological process;GO:0009058//biosynthetic pr…
lp_3090	10.67	79.81	24	15.27	10.57	14.9	24.14	8.28	3.79	48.39	56.82	56.89	7.62	15.8	40.21	2.45	22.18	9.52	31	196	42	6	5	6	7	2	1	145	94	125	5	10	20	1	7	3	fadR	TetR family transcriptional regulator [Lactobacillus plantarum WCFS1] [Lactobacillus plantarum]	-	-	-	-	-	-	GO:0008152//metabolic process;GO:0044260//cellular macromolecule metabolic process;GO:0034645//cellular macromolecule biosynthetic process;GO:0060255//regulation of macromolecule metabolic process;GO:0010468//regulation of gene expression;GO:0019222//regulation of metabolic process;GO:0044237//cellular metabolic process;GO:0065007//biological regulation;GO:0071704//organic substance metabolic pro…
lp_3096	5.49	22.11	10.04	30.47	18.56	19.82	8.26	3.3	9.07	78.59	85.9	75.93	21.91	21.44	40.13	9.79	20.24	48.14	20	68	22	15	11	10	3	1	3	295	178	209	18	17	25	5	8	19	SSP0419	short-chain dehydrogenase [Lactobacillus plantarum WCFS1] [Lactobacillus plantarum]	-	-	-	-	-	GO:0003824//catalytic activity	GO:0008152//metabolic process;GO:0044699//single-organism process;GO:0044710//single-organism metabolic process
lp_3173	205.87	236.07	253.41	172.63	116.14	135.02	88.93	81.2	108.32	316.95	264.03	291.4	91.49	85.04	157.81	93.48	94.16	72.96	1067	1034	791	121	98	97	46	35	51	1694	779	1142	107	96	140	68	53	41	-	cell surface protein [Lactobacillus plantarum]	-	-	-	-	-	-	-
lp_3176	19.72	59.94	43.56	28.09	30	43.07	38.07	19.58	29.87	80.35	97.57	72.74	44.9	46.51	25.37	99.26	66.64	35.04	109	280	145	21	27	33	21	9	15	458	307	304	56	56	24	77	40	21	pkn2	serine/threonine protein kinase [Lactobacillus plantarum]	-	-	-	-	-	-	-
lp_3178	1.08	2.14	0	8.01	0	0	0	4.34	0	7.35	8.24	3.34	0	0	0	0	0	3.33	3	5	0	3	0	0	0	1	0	21	13	7	0	0	0	0	0	1	-	extracellular protein [Lactobacillus plantarum WCFS1] [Lactobacillus plantarum]	-	-	-	-	-	-	-
lp_3179	25.78	71.37	32.11	71.49	45.24	66.43	46.13	11.07	20.27	93.76	58.23	56.63	48.97	29.59	21.52	36.08	50.87	76.43	56	131	42	21	16	20	10	2	4	210	72	93	24	14	8	11	12	18	-	transcriptional regulator [Carnobacterium maltaromaticum]	-	-	-	-	-	-	-
lp_3183	27.07	19.29	31.67	22.75	1.89	6.66	9.25	18.5	44.02	27.15	58.37	36.21	6.82	5.65	5.39	4.38	25.5	14.19	88	53	62	10	1	3	3	5	13	91	108	89	5	4	3	2	9	5	tauE2	sulfite export protein [Lactobacillus plantarum]	-	-	-	-	-	-	-
lp_3187	9.25	13.32	18.03	8.92	2.47	0	0	14.51	4.43	19.5	19.07	18.61	1.78	0	7.05	0	14.81	18.54	23	28	27	3	1	0	0	3	1	50	27	35	1	0	3	0	4	5	bar	N-acetyltransferase [Lactobacillus plantarum]	Metabolism	Global and Overview;Metabolism of other amino acids	ko01130//Biosynthesis of antibiotics;ko00440//Phosphonate and phosphinate metabolism	K03823	-	GO:0003824//catalytic activity;GO:0016740//transferase activity	-
lp_3189	78.76	143.97	81.95	151.98	143.74	141.78	133.79	137.09	138.72	539	465.14	515.84	214.08	211.45	167.41	224.47	218.26	210.3	525	811	329	137	156	131	89	76	84	3705	1765	2600	322	307	191	210	158	152	dacA1	serine-type D-Ala-D-Ala carboxypeptidase [Lactobacillus plantarum WCFS1] [Lactobacillus plantarum]	Metabolism	Global and Overview;Glycan biosynthesis and metabolism	ko01100//Metabolic pathways;ko00550//Peptidoglycan biosynthesis	K07258	-	GO:0008238//exopeptidase activity;GO:0008236//serine-type peptidase activity;GO:0008233//peptidase activity;GO:0004180//carboxypeptidase activity;GO:0004185//serine-type carboxypeptidase activity;GO:0070008//serine-type exopeptidase activity;GO:0016787//hydrolase activity;GO:0003824//catalytic activity;GO:0070011//peptidase activity, acting on L-amino acid peptides;GO:0017171//serine hydrolase ac…	GO:0019538//protein metabolic process;GO:0071704//organic substance metabolic process;GO:0008152//metabolic process;GO:0044238//primary metabolic process;GO:0043170//macromolecule metabolic process
lp_3194	684.62	466.36	661.33	830.45	652.42	654.7	601	470.32	556.89	764.72	1583.49	890.69	399.86	411.85	364.64	204.39	462.65	391.21	3938	2267	2291	646	611	522	345	225	291	4536	5185	3874	519	516	359	165	289	244	guaB	inosine 5'-monophosphate (IMP) dehydrogenase [Lactobacillus plantarum WCFS1] [Lactobacillus plantarum]	Metabolism	Global and Overview;Nucleotide metabolism	ko01100//Metabolic pathways;ko01110//Biosynthesis of secondary metabolites;ko00230//Purine metabolism	K00088	-	GO:0016616//oxidoreductase activity, acting on the CH-OH group of donors, NAD or NADP as acceptor;GO:0016614//oxidoreductase activity, acting on CH-OH group of donors;GO:0043169//cation binding;GO:0043167//ion binding;GO:0016491//oxidoreductase activity;GO:0003824//catalytic activity;GO:0005488//binding	GO:0046483//heterocycle metabolic process;GO:0046390//ribose phosphate biosynthetic process;GO:0034654//nucleobase-containing compound biosynthetic process;GO:0044763//single-organism cellular process;GO:0008152//metabolic process;GO:0044699//single-organism process;GO:0044249//cellular biosynthetic process;GO:0044238//primary metabolic process;GO:1901360//organic cyclic compound metabolic proces…
lp_3196	98.77	117.74	57.08	111.64	108.37	91.86	94.78	94.05	98.12	201.62	183.42	199.67	84.64	77.67	63.76	63.51	113.9	85.56	543	547	189	83	97	70	52	43	49	1143	574	830	105	93	60	49	68	51	ychF	GTP-binding protein/GTPase, Obg family, YchF subfamily [Lactobacillus plantarum WCFS1] [Lactobacillus plantarum]	-	-	-	-	-	-	-
lp_3197	71.97	9.87	10.39	15.43	0	0	0	0	11.48	26.3	78.79	28.97	9.25	0	0	14.86	9.61	19.24	69	8	6	2	0	0	0	0	1	26	43	21	2	0	0	2	1	2	yyzM	DUF951 domain-containing protein [Lactobacillus plantarum]	-	-	-	-	-	-	-
lp_3199	53.2	28.08	39.84	80.99	48.05	94.07	86.23	94.06	83.25	107.98	160.33	109.67	69.34	47.89	65.51	42.74	103.26	108.23	204	91	92	42	30	50	33	30	29	427	350	318	60	40	43	23	43	45	parA	sporulation initiation inhibitor Soj [Lactobacillus plantarum]	-	-	-	-	-	-	-
lp_3207	74.92	173.64	65.32	131.56	80.2	90.67	86.68	51.03	84.45	288.23	165.44	216.51	49.91	52.46	46.73	29.07	72.14	45.16	459	899	241	109	80	77	53	26	47	1821	577	1003	69	70	49	25	48	30	OCC_04335	aspartate aminotransferase [Lactobacillus plantarum]	-	-	-	-	-	-	-
lp_3211	65.44	132.49	31.42	145.76	90.4	100.49	102.71	82.16	107.05	426.66	377.21	460.56	94.35	114.63	130.52	71.16	208.14	162.4	249	426	72	75	56	53	39	26	37	1674	817	1325	81	95	85	38	86	67	tcyC	cystine ABC transporter ATP-binding protein [Lactobacillus plantarum WCFS1] [Lactobacillus plantarum]	Environmental Information Processing	Membrane transport	ko02010//ABC transporters	K10010	-	GO:0097159//organic cyclic compound binding;GO:0036094//small molecule binding;GO:0097367//carbohydrate derivative binding;GO:0005488//binding;GO:1901363//heterocyclic compound binding;GO:0001882//nucleoside binding;GO:0017111//nucleoside-triphosphatase activity;GO:0016817//hydrolase activity, acting on acid anhydrides;GO:0016462//pyrophosphatase activity;GO:0016818//hydrolase activity, acting on…	-
lp_3223	206.92	254.23	279.87	100.91	155.18	145.02	97.94	192.91	164.43	534.36	365.1	547.04	267.25	270.93	178.85	283.82	295.48	200.69	1122	1165	914	74	137	109	53	87	81	2988	1127	2243	327	320	166	216	174	118	-	membrane protein [Lactobacillus plantarum]	-	-	-	-	-	-	-
lp_3270	61.01	65.58	51.04	25.26	40.05	33.6	43.56	76.54	6.84	74.07	69.82	85	21.33	19.25	10.88	0	20.01	11.45	393	357	198	22	42	30	28	41	4	492	256	414	31	27	12	0	14	8	purA	adenylosuccinate synthase [Lactobacillus plantarum WCFS1] [Lactobacillus plantarum]	Metabolism	Global and Overview;Nucleotide metabolism;Amino acid metabolism	ko01100//Metabolic pathways;ko00230//Purine metabolism;ko00250//Alanine, aspartate and glutamate metabolism	K01939	GO:0044424//intracellular part;GO:0005622//intracellular;GO:0005623//cell;GO:0044464//cell part	GO:0001883//purine nucleoside binding;GO:0016879//ligase activity, forming carbon-nitrogen bonds;GO:0016874//ligase activity;GO:0001882//nucleoside binding;GO:0036094//small molecule binding;GO:1901363//heterocyclic compound binding;GO:0032550//purine ribonucleoside binding;GO:0097367//carbohydrate derivative binding;GO:0046872//metal ion binding;GO:0097159//organic cyclic compound binding;GO:003…	GO:0009119//ribonucleoside metabolic process;GO:0009152//purine ribonucleotide biosynthetic process;GO:0009163//nucleoside biosynthetic process;GO:0044271//cellular nitrogen compound biosynthetic process;GO:0009124//nucleoside monophosphate biosynthetic process;GO:1901659//glycosyl compound biosynthetic process;GO:0042451//purine nucleoside biosynthetic process;GO:0006753//nucleoside phosphate me…
lp_3271	86.42	102.5	80.24	62.08	71.69	81.25	55.4	125.57	18.03	160.06	177.71	173.87	62.62	44.19	39.48	8.75	43.37	39.66	422	423	236	41	57	55	27	51	8	806	494	642	69	47	33	6	23	21	guaC	guanosine monophosphate reductase [Lactobacillus plantarum]	Metabolism	Nucleotide metabolism	ko00230//Purine metabolism	K00364	-	-	-
lp_3280	23.31	55.42	52.78	20.37	14.32	22.93	21.24	38.22	30.33	67.82	49.89	42.04	21.6	18.49	21.05	31.71	15.61	9.77	110	221	150	13	11	15	10	15	13	330	134	150	23	19	17	21	8	5	czcD1	cytochrome c1 [Lactobacillus plantarum]	-	-	-	-	-	-	-
lp_3283	3.76	17.58	2.97	6.62	9.89	12.91	8.97	17.22	0	78.62	58.48	56.81	16.66	18.08	12.55	20.4	14.83	23.11	21	83	10	5	9	10	5	8	0	453	186	240	21	22	12	16	9	14	metE	methonine synthase (cobalamine-independent),C-terminal domain [Lactobacillus plantarum WCFS1] [Lactobacillus plantarum]	-	-	-	-	-	GO:0043169//cation binding;GO:0046914//transition metal ion binding;GO:0005488//binding;GO:0046872//metal ion binding;GO:0043167//ion binding	GO:0044710//single-organism metabolic process;GO:0044281//small molecule metabolic process;GO:0006520//cellular amino acid metabolic process;GO:0006082//organic acid metabolic process;GO:0006790//sulfur compound metabolic process;GO:0044699//single-organism process;GO:1901566//organonitrogen compound biosynthetic process;GO:0044238//primary metabolic process;GO:0000097//sulfur amino acid biosynth…
lp_3285	29.17	15.34	82.87	19.17	139.33	23.38	64.95	77.93	57.08	32.68	63.76	25.71	8.62	14.88	7.57	23.09	23.87	17.93	45	20	77	4	35	5	10	10	8	52	56	30	3	5	2	5	4	3	qacH	quaternary ammonium compound-resistance protein [Lactobacillus plantarum subsp. plantarum ATCC 14917 = JCM 1149 = CGMCC 1.2437] [Lactobacillus plantarum]	-	-	-	-	GO:0044425//membrane part;GO:0031224//intrinsic component of membrane;GO:0016020//membrane	-	GO:0051234//establishment of localization;GO:0051179//localization
lp_3287	20.32	57.01	74.22	8.59	21.39	25.13	0	13.96	19.17	81.63	125.43	69.86	30.87	31.98	13.57	49.63	16.04	26.77	35	83	77	2	6	6	0	2	3	145	123	91	12	12	4	12	3	5	ziaR	ArsR family transcriptional regulator [Lactobacillus plantarum WCFS1] [Lactobacillus plantarum]	-	-	-	-	-	GO:0001071//nucleic acid binding transcription factor activity	GO:0071704//organic substance metabolic process;GO:0019222//regulation of metabolic process;GO:0044260//cellular macromolecule metabolic process;GO:0009987//cellular process;GO:0050789//regulation of biological process;GO:0009059//macromolecule biosynthetic process;GO:0034645//cellular macromolecule biosynthetic process;GO:0044237//cellular metabolic process;GO:0009058//biosynthetic process;GO:19…
lp_3294	353.49	437.26	195.65	355.73	275.14	242.69	153.7	188.62	245.59	656.68	461.74	656.51	247.19	248.08	235.24	183.81	412.5	303.82	2028	2120	676	276	257	193	88	90	128	3885	1508	2848	320	310	231	148	257	189	folP	dihydropteroate synthase [Lactobacillus plantarum WCFS1] [Lactobacillus plantarum]	Metabolism	Metabolism of cofactors and vitamins;Global and Overview	ko01100//Metabolic pathways;ko00790//Folate biosynthesis	K00796	-	GO:0003824//catalytic activity	GO:0071704//organic substance metabolic process;GO:0019752//carboxylic acid metabolic process;GO:1901360//organic cyclic compound metabolic process;GO:0044237//cellular metabolic process;GO:0042558//pteridine-containing compound metabolic process;GO:0008152//metabolic process;GO:1901564//organonitrogen compound metabolic process;GO:0043436//oxoacid metabolic process;GO:0006732//coenzyme metabolic…
lp_3296	409.36	503.32	225.35	192.03	206.37	173.59	133.79	181.71	177.66	804.89	547.7	744.92	248.38	196.02	178.3	165.17	272.91	217.86	2790	2899	925	177	229	164	91	103	110	5657	2125	3839	382	291	208	158	202	161	folC2	bifunctional folylpolyglutamate synthase/dihydrofolate synthase [Lactobacillus plantarum]	Metabolism	Global and Overview;Metabolism of cofactors and vitamins	ko01100//Metabolic pathways;ko00790//Folate biosynthesis	K11754	-	-	-
lp_3312	306.89	246.8	308.02	385.94	308.14	283.13	214.87	321.07	416.42	487.3	877.41	553.8	327.23	301.85	314.39	245.04	616.6	440.31	1517	1031	917	258	248	194	106	132	187	2484	2469	2070	365	325	266	170	331	236	yfeW	serine hydrolase [Lactobacillus plantarum]	-	-	-	-	-	-	-
lp_3316	5.14	55.45	12.79	33.23	31.54	74.09	32.16	38.59	63.59	11.83	31.57	11.88	62.58	85.46	37.5	32.02	41.38	76.96	8	73	12	7	8	16	5	5	9	19	28	14	22	29	10	7	7	13	yitW	aromatic ring hydroxylating protein [Lactobacillus plantarum]	-	-	-	-	-	-	-
lp_3321	11.4	16.38	1.35	6.02	5	0	0	0	0	18.95	18.59	8.61	0	3.74	0	11.6	14.99	0	14	17	1	1	1	0	0	0	0	24	13	8	0	1	0	2	2	0	-	laaC [Lactobacillus plantarum]	-	-	-	-	-	-	-
lp_3334	28.29	40.34	36.75	25.38	16.72	6.83	23.72	15.66	10.42	107.78	84.21	120.38	24.65	20.65	13.83	25.3	19.62	18.56	239	288	187	29	23	8	20	11	8	939	405	769	47	38	20	30	18	17	adeC	adenine deaminase [Lactobacillus plantarum]	Metabolism	Global and Overview;Nucleotide metabolism	ko01100//Metabolic pathways;ko00230//Purine metabolism	K01486	-	-	-
lp_3339	3.19	6.17	3.85	3.21	1.78	5.22	4.35	0	3.19	13.34	10.94	12.45	2.57	0	0.85	1.03	4	0	22	36	16	3	2	5	3	0	2	95	43	65	4	0	1	1	3	0	ydgF	amino acid permease [Lactobacillus plantarum]	-	-	-	-	-	-	-
lp_3342	34.78	178.81	76.33	79.81	63.84	77.87	44.06	96.13	114.41	183.36	159.41	169.7	58.46	69.74	100.43	39.88	99.39	84.79	87	378	115	27	26	27	11	20	26	473	227	321	33	38	43	14	27	23	pgpA	phosphatidylglycerophosphatase A [Lactobacillus plantarum]	-	-	-	-	-	-	-
lp_3343	5.35	16.24	11.97	8.6	14.29	6.71	6.99	5.59	12.8	12.18	15.94	7.69	5.15	4.27	2.72	3.31	6.43	4.29	23	59	31	5	10	4	3	2	5	54	39	25	5	4	2	2	3	2	padA	NmrA family transcriptional regulator [Lactobacillus plantarum]	-	-	-	-	-	-	-
lp_3344	0.48	4.51	0	0	2.93	0	0	0	0	6.94	0.84	6.94	0	0	0	0	0	0	1	8	0	0	1	0	0	0	0	15	1	11	0	0	0	0	0	0	-	MarR family transcriptional regulator [Lactobacillus plantarum]	-	-	-	-	-	-	-
lp_3366	0	6.08	0	0	0	0	0	0	0	19.92	12.89	4.85	0	0	0	5.23	13.51	0	0	7	0	0	0	0	0	0	0	28	10	5	0	0	0	1	2	0	-	hypothetical protein [Lactobacillus plantarum]	-	-	-	-	-	-	-
lp_3379	1.6	2.53	0	0	0	0	0	0	5.88	7.77	3.75	4.94	0	0	0	0	0	4.93	3	4	0	0	0	0	0	0	1	15	4	7	0	0	0	0	0	1	-	prophage P3 protein 11, DNA replication [Lactobacillus plantarum]	-	-	-	-	-	-	-
lp_3393	11.3	6.06	4.25	11.04	3.93	3.08	10.69	0	2.35	19.03	36.34	16.92	0	2.94	3.74	0	0	3.93	53	24	12	7	3	2	5	0	1	92	97	60	0	3	3	0	0	2	yqkD	K06889 [Lactobacillus plantarum]	-	-	-	-	-	-	-
lp_3394	1.28	10.57	10.59	3.14	5.22	21.47	0	5.11	9.36	23.92	33.61	21.93	3.77	5.86	7.45	0	3.92	3.92	3	21	15	1	2	7	0	1	2	58	45	39	2	3	3	0	1	1	-	BS_ykrK family protein [Lactobacillus plantarum subsp. plantarum P-8] [Lactobacillus plantarum]	-	-	-	-	-	-	-
lp_3400	74.51	198.18	46.1	93.57	70.59	51.24	40.11	60.55	49.75	227.02	126.57	183.92	65.24	73.51	88.27	51.52	76.1	90.51	577	1297	215	98	89	55	31	39	35	1813	558	1077	114	124	117	56	64	76	cpdB	bifunctional metallophosphatase/5'-nucleotidase [Lactobacillus plantarum]	Metabolism	Nucleotide metabolism	ko00230//Purine metabolism;ko00240//Pyrimidine metabolism	K01119	-	-	-
lp_3405	0	3.59	2.16	3.21	5.33	0	0	0	19.09	23.96	27.41	17.2	0	5.97	0	3.09	0	4	0	7	3	1	2	0	0	0	4	57	36	30	0	3	0	1	0	1	-	membrane protein [Lactobacillus plantarum]	-	-	-	-	-	-	-
lp_3407	681.86	318.56	648.21	547.3	363.98	427.52	290.84	392.62	529.85	506.65	1125.14	617.05	290.49	337.59	358.94	206.81	514.5	314.53	2819	1113	1614	306	245	245	120	135	199	2160	2648	1929	271	304	254	120	231	141	uppP	undecaprenyl-diphosphatase [Lactobacillus plantarum WCFS1] [Lactobacillus plantarum]	Metabolism	Glycan biosynthesis and metabolism	ko00550//Peptidoglycan biosynthesis	K06153	GO:0016020//membrane;GO:0031224//intrinsic component of membrane;GO:0044425//membrane part	GO:0016817//hydrolase activity, acting on acid anhydrides;GO:0003824//catalytic activity;GO:0016462//pyrophosphatase activity;GO:0016787//hydrolase activity;GO:0016818//hydrolase activity, acting on acid anhydrides, in phosphorus-containing anhydrides	GO:0044237//cellular metabolic process;GO:1901135//carbohydrate derivative metabolic process;GO:0045229//external encapsulating structure organization;GO:0009636//response to toxic substance;GO:0022604//regulation of cell morphogenesis;GO:0071704//organic substance metabolic process;GO:0006796//phosphate-containing compound metabolic process;GO:0043170//macromolecule metabolic process;GO:0051128/…
lp_3414	469.04	1096.58	415.47	541.18	566.45	506.59	146.18	80.27	209.57	295.4	267.12	309.01	803.18	535.8	564.82	199.07	282.32	266.8	1897	3748	1012	296	373	284	59	27	77	1232	615	945	733	472	391	113	124	117	-	cell surface protein [Lactobacillus plantarum]	-	-	-	-	-	-	-
lp_3420	1092	1128.46	761.31	1182.64	652.56	578.96	465.41	1284.3	1422.82	3156.6	4137.48	3276.6	713.19	574.51	657.24	230.75	1636.24	969.37	7688	6714	3228	1126	748	565	327	752	910	22917	16582	17443	1133	881	792	228	1251	740	gadB	glutamate decarboxylase [Lactobacillus plantarum]	Metabolism	Carbohydrate metabolism;Metabolism of other amino acids;Global and Overview;Amino acid metabolism	ko01100//Metabolic pathways;ko01110//Biosynthesis of secondary metabolites;ko01120//Microbial metabolism in diverse environments;ko00250//Alanine, aspartate and glutamate metabolism;ko00650//Butanoate metabolism;ko00430//Taurine and hypotaurine metabolism;ko00410//beta-Alanine metabolism	K01580	-	-	-
lp_3425	4.38	5.19	7.28	4.99	4.14	4.86	3.38	4.05	3.71	3.6	2.37	5.8	0	0	0	2.4	0	3.11	13	13	13	2	2	2	1	1	1	11	4	13	0	0	0	1	0	1	-	SnoaL-like domain-containing protein [Paraburkholderia megapolitana]	-	-	-	-	-	-	-
lp_3435	55.19	52.5	21.12	33.43	14.85	19.72	20.02	20.23	28.93	34.76	25.12	38.93	15.84	16.89	13.51	10.49	19.36	22.3	525	422	121	43	23	26	19	16	25	341	136	280	34	35	22	14	20	23	cadA	heavy metal translocating P-type ATPase [Lactobacillus plantarum]	-	-	-	-	-	-	-
lp_3452	95.08	79.34	75.34	106.85	79.88	85.48	72.4	79.92	111.34	7.57	26.91	17.96	56.35	33.17	33.77	32.95	42.58	26.65	329	232	157	50	45	41	25	23	35	27	53	47	44	25	20	16	16	10	-	cell surface protein [Lactobacillus plantarum]	-	-	-	-	-	-	-
lp_3453	131.07	55.83	100.4	170.58	75.14	123.56	66.54	92.46	180.83	10.17	22.72	15.25	44.92	38.51	38.8	7.47	86.9	22.56	375	135	173	66	35	49	19	22	47	30	37	33	29	24	19	3	27	7	-	cell surface protein [Lactobacillus plantarum]	-	-	-	-	-	-	-
lp_3460	113.16	177.65	86.74	99.61	70.79	71.27	79.49	100.79	75.79	152.99	122.27	161.13	70.31	70.1	65.59	51.19	88.21	84.21	756	1003	349	90	77	66	53	56	46	1054	465	814	106	102	75	48	64	61	-	peptidase [Lactobacillus sp. Marseille-P3519]	-	-	-	-	-	-	-
lp_3477	95.13	249.63	128.58	165.37	168.11	154.12	183.96	156.52	91.86	78.66	54.53	64.01	174.55	223.74	191.11	104.65	101.43	141.61	285	632	232	67	82	64	55	39	25	243	93	145	118	146	98	44	33	46	fic	cell division protein Fic [Lactobacillus plantarum]	-	-	-	-	-	-	-
lp_3479	28.81	15.52	18.14	7.35	17.08	4.3	3.98	0	4.37	8.48	10.82	8.67	2.64	3.65	3.48	5.66	5.49	3.66	145	66	55	5	14	3	2	0	2	44	31	33	3	4	3	4	3	2	galR	LacI family transcriptional regulator [Lactobacillus plantarum]	-	-	-	-	-	-	-
lp_3491	29.45	16.75	26.7	18.74	20.39	15.76	34.15	10.51	33.67	13.73	27.02	17.8	5.03	5.62	10.21	6.85	9.66	4.84	337	162	184	29	38	25	39	10	35	162	176	154	13	14	20	11	12	6	nfr1	fumarate reductase, flavoprotein subunit [Lactobacillus plantarum WCFS1] [Lactobacillus plantarum]	Environmental Information Processing;Metabolism	Signal transduction;Global and Overview;Energy metabolism;Carbohydrate metabolism	ko01100//Metabolic pathways;ko01110//Biosynthesis of secondary metabolites;ko01130//Biosynthesis of antibiotics;ko01120//Microbial metabolism in diverse environments;ko01200//Carbon metabolism;ko02020//Two-component system;ko00620//Pyruvate metabolism;ko00190//Oxidative phosphorylation;ko00650//Butanoate metabolism;ko00020//Citrate cycle (TCA cycle)	K00244	-	GO:0032553//ribonucleotide binding;GO:0000166//nucleotide binding;GO:1901363//heterocyclic compound binding;GO:1901265//nucleoside phosphate binding;GO:0005488//binding;GO:0097367//carbohydrate derivative binding;GO:0097159//organic cyclic compound binding;GO:0036094//small molecule binding;GO:0003824//catalytic activity	GO:0044699//single-organism process;GO:0044710//single-organism metabolic process;GO:0008152//metabolic process
lp_3508	10.32	8.97	2.45	9.34	6.47	15.19	25.32	17.72	11.59	6.13	4.07	3.62	19.6	13.54	20.92	21.01	21.33	27.19	49	36	7	6	5	10	12	7	5	30	11	13	21	14	17	14	11	14	murQ1	N-acetylmuramic acid 6-phosphate etherase [Lactobacillus plantarum 4_3] [Lactobacillus plantarum]	Metabolism	Global and Overview;Carbohydrate metabolism	ko01100//Metabolic pathways;ko00520//Amino sugar and nucleotide sugar metabolism	K07106	-	-	-
lp_3512	4.8	5.19	7.06	3.04	4.21	3.96	6.87	8.24	1.51	11.17	19.02	12.33	3.04	3.15	4.81	0	1.26	6.32	35	32	31	3	5	4	5	5	1	84	79	68	5	5	6	0	1	5	pbg8	6-phospho-beta-glucosidase [Lactobacillus plantarum WCFS1] [Lactobacillus plantarum]	Metabolism	Carbohydrate metabolism	ko00010//Glycolysis / Gluconeogenesis	K01223	-	GO:0008422//beta-glucosidase activity;GO:0004553//hydrolase activity, hydrolyzing O-glycosyl compounds;GO:0016787//hydrolase activity;GO:0016798//hydrolase activity, acting on glycosyl bonds;GO:0003824//catalytic activity;GO:0015926//glucosidase activity	GO:0008152//metabolic process;GO:0044238//primary metabolic process
lp_3536	72.92	23.58	49.11	45.57	70.65	45.94	53.51	27.17	42.96	95.02	136.76	77.96	26.4	23.58	31.2	24.88	34.05	66.3	355	97	144	30	56	31	26	11	19	477	379	287	29	25	26	17	18	35	bsh1	choloylglycine hydrolase [Lactobacillus plantarum]	Metabolism	Lipid metabolism;Global and Overview	ko01100//Metabolic pathways;ko00121//Secondary bile acid biosynthesis	K01442	-	-	-
lp_3539	0	0	0	0	0	0	0	0	0	0	0	0	2.71	1.41	3.58	0	0	2.82	0	0	0	0	0	0	0	0	0	0	0	0	2	1	2	0	0	1	tal2	transaldolase [Lactobacillus plantarum]	Metabolism	Global and Overview;Carbohydrate metabolism	ko01100//Metabolic pathways;ko01110//Biosynthesis of secondary metabolites;ko01130//Biosynthesis of antibiotics;ko01120//Microbial metabolism in diverse environments;ko01230//Biosynthesis of amino acids;ko01200//Carbon metabolism;ko00030//Pentose phosphate pathway	K00616	-	-	-
lp_3540	1.02	0	2.91	2.16	2.69	12.65	5.86	22.83	3.22	0.99	1.28	0.77	5.18	14.08	13.66	17.69	26.9	33.68	7	0	12	2	3	12	4	13	2	7	5	4	8	21	16	17	20	25	ulaA	PTS ascorbate transporter subunit IIC [Lactobacillus plantarum]	Metabolism;Environmental Information Processing	Global and Overview;Membrane transport	ko01100//Metabolic pathways;ko01120//Microbial metabolism in diverse environments;ko02060//Phosphotransferase system (PTS)	K03475	-	-	-
lp_3549	15.13	17.28	12.56	27	14.42	33.86	39.2	9.41	34.45	2.78	3.66	2.76	11.56	25.14	41.14	20.44	55.23	26.46	58	56	29	14	9	18	15	3	12	11	8	8	10	21	27	11	23	11	glpR	DeoR family transcriptional regulator [Lactobacillus plantarum]	-	-	-	-	-	-	-
lp_3569	167.36	133.85	64.66	85.7	25.63	53.51	92.91	50.17	61.24	66.99	63.52	83.38	18.49	14.9	56.88	13.21	17.08	47.03	361	244	84	25	9	16	20	9	12	149	78	136	9	7	21	4	4	11	-	DDE transposase [Lactobacillus plantarum]	-	-	-	-	-	-	-
lp_3570	47.27	87.65	17.8	115.3	56.87	56.25	83.01	29.3	53.64	69.46	65.06	76.69	30.23	49.22	22.78	20.83	26.92	49.43	97	152	22	32	19	16	17	5	10	147	76	119	14	22	8	6	6	11	-	transposase [Lactobacillus plantarum]	-	-	-	-	-	-	-
lp_3571	110.78	50.36	67.77	77.6	73.41	90.43	35.05	21.03	54.55	62.19	102.93	62.84	33.59	38.81	34.06	41.54	51	59.15	380	146	140	36	41	43	12	6	17	220	201	163	26	29	20	20	19	22	nanE	N-acetylmannosamine-6-phosphate 2-epimerase [Lactobacillus plantarum]	Metabolism	Carbohydrate metabolism	ko00520//Amino sugar and nucleotide sugar metabolism	K01788	-	-	-
lp_3575	44.51	29.35	83.59	16.19	42.57	7.9	54.83	13.16	4.02	30.07	69.85	15.44	8.08	13.4	6.39	36.39	20.16	10.09	122	68	138	6	19	3	15	3	1	85	109	32	5	8	3	14	6	3	folT	membrane protein [Lactobacillus plantarum]	-	-	-	-	-	-	-
lp_3659	95.08	42.49	86.49	134.63	121.15	105.81	96.29	91.21	139.18	14.71	34.65	18.06	107.58	146.28	197.97	129.73	97.8	125.93	188	71	103	36	39	29	19	15	25	30	39	27	48	63	67	36	21	27	rbsD	D-ribose mutarotase [Lactobacillus plantarum WCFS1] [Lactobacillus plantarum]	Environmental Information Processing	Membrane transport	ko02010//ABC transporters	K06726	-	GO:0005488//binding;GO:0016853//isomerase activity;GO:0003824//catalytic activity;GO:0030246//carbohydrate binding	GO:0005975//carbohydrate metabolic process;GO:0044281//small molecule metabolic process;GO:0044238//primary metabolic process;GO:0044699//single-organism process;GO:0044723//single-organism carbohydrate metabolic process;GO:0005996//monosaccharide metabolic process;GO:0019321//pentose metabolic process;GO:0006014//D-ribose metabolic process;GO:0071704//organic substance metabolic process;GO:00447…
lp_3666	2	7.4	0.42	0	0	1.8	17.54	6.01	0	76.38	67.64	81.67	1.11	2.3	0	0	0	4.61	8	25	1	0	0	1	7	2	0	315	154	247	1	2	0	0	0	2	mhpD	2-keto-4-pentenoate hydratase [Lactobacillus plantarum]	Metabolism	Amino acid metabolism;Global and Overview	ko01120//Microbial metabolism in diverse environments;ko00350//Tyrosine metabolism	K02509	-	-	-
lp_3676	162.54	120.42	141.31	85.64	85.52	76.04	89.97	57.89	78.79	274.35	516.87	287.06	43.25	43.02	50.94	33.38	105.45	36	1249	782	654	89	107	81	69	37	55	2174	2261	1668	75	72	67	36	88	30	-	cell surface protein [Lactobacillus plantarum]	-	-	-	-	-	-	-
lp_3677	13.47	56.82	13.61	4.33	14.39	0	17.6	0	6.45	67.58	148.13	78.22	0	0	0	0	0	0	23	82	14	1	4	0	3	0	1	119	144	101	0	0	0	0	0	0	-	cell surface protein precursor, CscD family,LPXTG-motif cell wall anchor [Lactobacillus plantarum WCFS1] [Lactobacillus plantarum]	-	-	-	-	-	-	-
lp_3679	732.99	670.5	952.11	479.6	338.36	454.21	244.73	381.76	519.78	2930.05	7650.84	3637.74	595.31	363.81	602.48	655.49	737.18	585.65	2701	2088	2113	239	203	232	90	117	174	11134	16049	10136	495	292	380	339	295	234	-	cell surface protein [Lactobacillus plantarum]	-	-	-	-	-	-	-
lp_3681	166.43	141.25	110.85	103.84	95.27	82.41	96.61	206.66	101.52	265.46	333.59	271.1	141.19	104.41	129.81	93.34	265.39	223.27	1588	1139	637	134	148	109	92	164	88	2612	1812	1956	304	217	212	125	275	231	gidA	cell division protein GidA [Lactobacillus plantarum WCFS1] [Lactobacillus plantarum]	-	-	-	-	-	-	-
lp_3688	1041.44	872.39	1106.54	1030.21	1023.3	1046.99	791.09	1256.38	1111.88	2952.62	6472.43	4243.95	1849.7	1340.58	1373.58	1265.67	1935.07	1964.83	1794	1270	1148	240	287	250	136	180	174	5245	6347	5528	719	503	405	306	362	367	rnpA	ribonuclease P [Lactobacillus plantarum WCFS1] [Lactobacillus plantarum]	-	-	-	-	-	GO:0016787//hydrolase activity;GO:0016788//hydrolase activity, acting on ester bonds;GO:0097159//organic cyclic compound binding;GO:0003676//nucleic acid binding;GO:0004540//ribonuclease activity;GO:1901363//heterocyclic compound binding;GO:0003824//catalytic activity;GO:0004518//nuclease activity;GO:0004549//tRNA-specific ribonuclease activity;GO:0005488//binding	GO:0090305//nucleic acid phosphodiester bond hydrolysis;GO:0090304//nucleic acid metabolic process;GO:0006139//nucleobase-containing compound metabolic process;GO:0044238//primary metabolic process;GO:0006396//RNA processing;GO:0008152//metabolic process;GO:0006807//nitrogen compound metabolic process;GO:0006725//cellular aromatic compound metabolic process;GO:0090501//RNA phosphodiester bond hyd…
pWCFS103_07	6.5	25.62	13.18	32.02	33.25	23.43	36.16	60.74	19.86	11.9	6.97	8.59	33.58	11.6	25.3	2.57	26.58	19.97	18	60	22	12	15	9	10	14	5	34	11	18	21	7	12	1	8	6	tnpR1	resolvase [Lactobacillus plantarum]	-	-	-	-	-	GO:0003676//nucleic acid binding;GO:0005488//binding;GO:1901363//heterocyclic compound binding;GO:0097159//organic cyclic compound binding	GO:0006259//DNA metabolic process;GO:0009987//cellular process;GO:0071704//organic substance metabolic process;GO:0044260//cellular macromolecule metabolic process;GO:1901360//organic cyclic compound metabolic process;GO:0006139//nucleobase-containing compound metabolic process;GO:0006725//cellular aromatic compound metabolic process;GO:0044237//cellular metabolic process;GO:0046483//heterocycle …

## Sheet: Unique Lh_24h-vs-LhCa_24h
Table S3 Unique and overlap DEGs between comparative groups Unique Lh_24h-vs-LhCa_24h
id	Lh_24h-1_fpkm	Lh_24h-2_fpkm	Lh_24h-3_fpkm	LhCa_24h-1_fpkm	LhCa_24h-2_fpkm	LhCa_24h-3_fpkm	LhSc_24h-1_fpkm	LhSc_24h-2_fpkm	LhSc_24h-3_fpkm	Lh_12h-1_fpkm	Lh_12h-2_fpkm	Lh_12h-3_fpkm	LhCa_12h-1_fpkm	LhCa_12h-2_fpkm	LhCa_12h-3_fpkm	LhSc_12h-1_fpkm	LhSc_12h-2_fpkm	LhSc_12h-3_fpkm	Lh_24h-1_count	Lh_24h-2_count	Lh_24h-3_count	LhCa_24h-1_count	LhCa_24h-2_count	LhCa_24h-3_count	LhSc_24h-1_count	LhSc_24h-2_count	LhSc_24h-3_count	Lh_12h-1_count	Lh_12h-2_count	Lh_12h-3_count	LhCa_12h-1_count	LhCa_12h-2_count	LhCa_12h-3_count	LhSc_12h-1_count	LhSc_12h-2_count	LhSc_12h-3_count	Symbol	Description	KEGG_A_class	KEGG_B_class	Pathway	K_ID	GO Component	GO Function	GO Process
lp_0006	2073.33	821.85	783.1	408.45	390.45	393.31	660.69	641.9	409.89	551.72	542.27	556.25	525.14	430.23	524.04	300.5	461.29	556.86	20156	6752	4585	537	618	530	641	519	362	5531	3001	4089	1152	911	872	410	487	587	gyrB	DNA gyrase subunit B [Lactobacillus plantarum WCFS1] [Lactobacillus plantarum]	-	-	-	-	GO:0005622//intracellular;GO:0044424//intracellular part;GO:0043228//non-membrane-bounded organelle;GO:0043229//intracellular organelle;GO:0044464//cell part;GO:0043226//organelle;GO:0043232//intracellular non-membrane-bounded organelle;GO:0005623//cell	GO:0003824//catalytic activity;GO:0017111//nucleoside-triphosphatase activity;GO:0016787//hydrolase activity;GO:0016887//ATPase activity;GO:0016853//isomerase activity;GO:0036094//small molecule binding;GO:0097367//carbohydrate derivative binding;GO:1901363//heterocyclic compound binding;GO:0043167//ion binding;GO:0032549//ribonucleoside binding;GO:0042623//ATPase activity, coupled;GO:0046872//me…	GO:0044249//cellular biosynthetic process;GO:0006725//cellular aromatic compound metabolic process;GO:0043170//macromolecule metabolic process;GO:0006139//nucleobase-containing compound metabolic process;GO:0044260//cellular macromolecule metabolic process;GO:0044238//primary metabolic process;GO:0009058//biosynthetic process;GO:0008152//metabolic process;GO:0006260//DNA replication;GO:0009987//c…
lp_0007	2400.81	1121.02	934.54	475.15	498.38	507.56	709.67	934.27	590.3	822.42	649.53	772.98	510.98	371.1	478.17	312.47	614.73	583.24	30712	12119	7200	822	1038	900	906	994	686	10849	4730	7477	1475	1034	1047	561	854	809	gyrA	DNA gyrase subunit A [Lactobacillus plantarum]	-	-	-	-	-	-	-
lp_0009	8.01	34.76	9.98	59.24	86.11	52.98	26.76	72.24	58.79	84.81	26.97	33.55	71	76.62	81.91	57.08	79.92	86.2	12	44	9	12	21	11	4	9	8	131	23	38	24	25	21	12	13	14	rpsF	30S ribosomal protein S6 [Lactobacillus plantarum WCFS1] [Lactobacillus plantarum]	Genetic Information Processing	Translation	ko03010//Ribosome	K02990	GO:0044424//intracellular part;GO:0005623//cell;GO:0044464//cell part;GO:1990904//ribonucleoprotein complex;GO:0005622//intracellular;GO:0030529//intracellular ribonucleoprotein complex;GO:0032991//macromolecular complex	GO:0003723//RNA binding;GO:0097159//organic cyclic compound binding;GO:0005198//structural molecule activity;GO:0003676//nucleic acid binding;GO:1901363//heterocyclic compound binding;GO:0005488//binding	GO:0010467//gene expression;GO:0071704//organic substance metabolic process;GO:0008152//metabolic process;GO:0043170//macromolecule metabolic process
lp_0010	221.2	541.97	223.35	903.79	1287.21	1238.78	1374.48	1166.09	815.3	1269.32	938.18	1153.01	1951.73	1451.66	1432.04	1519.28	2859.58	2551.55	666	1379	405	368	631	517	413	292	223	3941	1608	2625	1326	952	738	642	935	833	ssb	single-stranded DNA-binding protein [Lactobacillus plantarum]	Genetic Information Processing	Replication and repair	ko03440//Homologous recombination;ko03430//Mismatch repair;ko03030//DNA replication	K03111	-	-	-
lp_0021	26.35	17.25	28	11.69	7.55	3.8	5.28	6.34	0	9.37	16.97	12.08	10.12	8.07	2.05	8.76	0	4.86	150	83	96	9	7	3	3	3	0	55	55	52	13	10	2	7	0	3	glgC	glucose-1-P adenylyltransferase, enzymatic subunit [Lactobacillus plantarum WCFS1] [Lactobacillus plantarum]	Metabolism	Carbohydrate metabolism;Global and Overview	ko01100//Metabolic pathways;ko01110//Biosynthesis of secondary metabolites;ko00520//Amino sugar and nucleotide sugar metabolism;ko00500//Starch and sucrose metabolism	K00975	-	GO:0097367//carbohydrate derivative binding;GO:0003824//catalytic activity;GO:0016740//transferase activity;GO:0001883//purine nucleoside binding;GO:0001882//nucleoside binding;GO:0032550//purine ribonucleoside binding;GO:0005488//binding;GO:0036094//small molecule binding;GO:0016772//transferase activity, transferring phosphorus-containing groups;GO:1901363//heterocyclic compound binding;GO:0070…	GO:0044238//primary metabolic process;GO:0071704//organic substance metabolic process;GO:0044260//cellular macromolecule metabolic process;GO:0009987//cellular process;GO:0005977//glycogen metabolic process;GO:0008152//metabolic process;GO:0006073//cellular glucan metabolic process;GO:0044237//cellular metabolic process;GO:0044710//single-organism metabolic process;GO:0005975//carbohydrate metabo…
lp_0026	805.8	3648.31	2468.94	237.18	440.46	383.79	514.77	623.96	476.51	993.58	886.42	848.39	566.27	738.7	741.97	1267.19	569.11	632.52	3090	11823	5702	123	275	204	197	199	166	3929	1935	2460	490	617	487	682	237	263	cof	haloacid dehalogenase [Lactobacillus plantarum]	-	-	-	-	-	-	-
lp_0045	64.26	29.13	72.05	12.34	10.25	12.04	12.54	0	13.78	11.73	49.11	17.66	14.79	30.65	14.63	17.84	19.21	3.85	154	59	104	4	4	4	3	0	3	29	67	32	8	16	6	6	5	1	rlmH	ribosomal RNA large subunit methyltransferase H [Lactobacillus plantarum WCFS1] [Lactobacillus plantarum]	-	-	-	-	-	GO:0016740//transferase activity;GO:0070037//rRNA (pseudouridine) methyltransferase activity;GO:0008168//methyltransferase activity;GO:0003824//catalytic activity;GO:0008173//RNA methyltransferase activity;GO:0016741//transferase activity, transferring one-carbon groups;GO:0008649//rRNA methyltransferase activity;GO:0008757//S-adenosylmethionine-dependent methyltransferase activity	GO:1901360//organic cyclic compound metabolic process;GO:0044085//cellular component biogenesis;GO:0044238//primary metabolic process;GO:0090304//nucleic acid metabolic process;GO:0044260//cellular macromolecule metabolic process;GO:0042254//ribosome biogenesis;GO:0006725//cellular aromatic compound metabolic process;GO:0009987//cellular process;GO:0010467//gene expression;GO:0043170//macromolecu…
lp_0052	1.09	6.42	2.7	28.09	70.01	58.73	21.75	13.05	53.77	33.16	56.25	30.15	21.65	42.36	38.05	81.21	74.97	10.01	2	10	3	7	21	15	4	2	9	63	59	42	9	17	12	21	15	2	-	6-pyruvoyltetrahydropterin synthase [Lactobacillus plantarum]	Metabolism	Global and Overview;Metabolism of cofactors and vitamins	ko01100//Metabolic pathways;ko00790//Folate biosynthesis	K01737	-	-	-
lp_0057	24.13	45.9	23.97	78.38	85.88	55.32	72.32	48.81	64.55	36.31	30.51	40.86	40.98	69.38	52.71	49.82	45.69	27.04	107	172	64	47	62	34	32	18	26	166	77	137	41	67	40	31	22	13	alsR	LysR substrate binding domain protein [Lactobacillus plantarum subsp. plantarum ATCC 14917 = JCM 1149 = CGMCC 1.2437] [Lactobacillus plantarum]	-	-	-	-	-	-	-
lp_0061	11.36	19.61	14.54	173.3	221.01	208.36	49.81	2.85	41.69	4.82	6.65	10.33	6.29	14.13	8.3	0	2.18	2.18	48	70	37	99	152	122	21	1	16	21	16	33	6	13	6	0	1	1	adc	acetoacetate decarboxylase [Lactobacillus plantarum]	Metabolism	Lipid metabolism;Carbohydrate metabolism;Global and Overview	ko01100//Metabolic pathways;ko00640//Propanoate metabolism;ko00072//Synthesis and degradation of ketone bodies	K01574	-	-	-
lp_0062	9.8	22.47	10.17	167.57	246.39	198.83	52.16	22.09	30.34	10.1	13.99	10.93	5.43	16.87	10.73	2.18	5.64	2.82	32	62	20	74	131	90	17	6	9	34	26	27	4	12	6	1	2	1	drgA	nitroreductase family protein [Lactobacillus plantarum WCFS1] [Lactobacillus plantarum]	-	-	-	-	-	-	GO:0008152//metabolic process;GO:0044699//single-organism process;GO:0044710//single-organism metabolic process
lp_0085	10.65	18.28	9.22	44.37	43.31	44.37	49.61	64.94	39.63	44.81	28.99	40.08	21.94	33.06	33.31	48.1	38.68	35.97	71	103	37	40	47	41	33	36	24	308	110	202	33	48	38	45	28	26	mepA	MATE family efflux transporter [Lactobacillus plantarum]	-	-	-	-	-	-	-
lp_0091	167.59	331.24	277.5	74.9	110.28	99.64	64.59	60.89	162.18	371.02	233.74	172.92	173.43	152.19	201.74	114.81	178.06	178.34	364	608	363	22	39	30	14	11	32	831	289	284	85	72	75	35	42	42	-	pyridoxamine 5'-phosphate oxidase family protein, FMN-binding [Lactobacillus plantarum WCFS1] [Lactobacillus plantarum]	-	-	-	-	-	GO:0003824//catalytic activity	GO:0044699//single-organism process;GO:0008152//metabolic process;GO:0044710//single-organism metabolic process
lp_0116	232.99	169.64	243.03	88.86	99.43	108.36	145.49	82.28	99.21	130.12	214.32	160.68	104.29	142.52	129.68	211.67	70.69	149.3	1396	859	877	72	97	90	87	41	54	804	731	728	141	186	133	178	46	97	thiP	hydroxymethylpyrimidine permease [Lactobacillus plantarum WCFS1] [Lactobacillus plantarum]	-	-	-	-	-	-	GO:1902578//single-organism localization;GO:0051234//establishment of localization;GO:0051179//localization;GO:0044765//single-organism transport;GO:0006810//transport;GO:0044699//single-organism process
lp_0124	688.28	857.01	333.03	266.56	258.68	204.15	287.21	394.75	249.52	211.59	174.17	230.53	146.79	169.19	149.09	71.9	261.24	153.08	9413	9905	2743	493	576	387	392	449	310	2984	1356	2384	453	504	349	138	388	227	pacL1	magnesium-transporting ATPase [Lactobacillus plantarum]	-	-	-	-	-	-	-
lp_0127	5.65	10.61	1.65	39.3	16.32	16.77	3.33	23.96	14.62	8.37	2.92	13.18	10.3	16.77	3.88	0	9.18	6.13	17	27	3	16	8	7	1	6	4	26	5	30	7	11	2	0	3	2	SPCC4B3.06c	NADPH-dependent oxidoreductase [Lactobacillus plantarum]	-	-	-	-	-	-	-
lp_0128	21.97	64	30.87	6.25	2.6	6.1	29.64	0	4.65	6.56	6.68	3.35	0	3.88	4.94	9.03	7.78	7.79	52	128	44	2	1	2	7	0	1	16	9	6	0	2	2	3	2	2	-	MarR family transcriptional regulator [Lactobacillus plantarum]	-	-	-	-	-	-	-
lp_0132	303.74	415.93	645.12	90.08	143.66	125.38	125.32	166.01	118.01	263.36	491.35	300.31	244.02	258.02	166.07	319.42	294.65	209.72	1870	2164	2392	75	144	107	77	85	66	1672	1722	1398	339	346	175	276	197	140	mdtG	MFS family major facilitator transporter [Lactobacillus plantarum ZJ316] [Lactobacillus plantarum]	-	-	-	-	-	-	GO:0009987//cellular process;GO:0044699//single-organism process;GO:0044763//single-organism cellular process
lp_0136	7.78	11.72	5.48	31.4	21.73	32.33	52	76.58	59.72	88.3	56.36	102.01	40.77	56.32	81.31	42.02	60.82	76.14	33	42	14	18	15	19	22	27	23	386	136	327	39	52	59	25	28	35	P100/11E	2,5 diketo-D-gluconic acid-like reductase,NADP dependent, promiscuous [Lactobacillus plantarum WCFS1] [Lactobacillus plantarum]	-	-	-	-	-	-	GO:0044699//single-organism process;GO:0044710//single-organism metabolic process;GO:0008152//metabolic process
lp_0148	20.03	17.21	11.08	66.99	65.9	70.52	47.78	63.07	47.24	61.27	59.47	37.84	87.7	61.3	72.43	44.17	107.58	90.15	84	61	28	38	45	41	20	22	18	265	142	120	83	56	52	26	49	41	ecfT	cobalt (or cobalamine) ABC transporter,permease protein [Lactobacillus plantarum WCFS1] [Lactobacillus plantarum]	Environmental Information Processing	Membrane transport	ko02010//ABC transporters	K16785	-	-	-
lp_0149	22.72	39.43	18.18	158.45	97.63	116.37	101.46	67.95	116.64	197.07	162.36	190.43	96.53	95.14	110.75	46.14	121.43	120.53	193	283	93	182	135	137	86	48	90	1726	785	1223	185	176	161	55	112	111	ecfA1	heme ABC transporter ATP-binding protein [Lactobacillus plantarum]	Environmental Information Processing	Membrane transport	ko02010//ABC transporters	K16786	-	-	-
lp_0150	12.14	11.41	7.11	39.6	52.62	56.66	17.89	64.39	23.58	76.85	107.87	76.48	64.87	72.12	60.49	58.5	105.19	92.19	34	27	12	15	24	22	5	15	6	222	172	162	41	44	29	23	32	28	lp_0150	cobalt (or cobalamine) ABC transporter,accessory protein [Lactobacillus plantarum WCFS1] [Lactobacillus plantarum]	-	-	-	-	GO:0016020//membrane;GO:0044425//membrane part;GO:0031224//intrinsic component of membrane	-	-
lp_0169	5.16	6.92	2.29	30.53	40.16	24.83	41.38	8.28	11.36	16.02	28.41	22.3	16.77	17.38	14.07	7.36	15.84	22.22	15	17	4	12	19	10	12	2	3	48	47	49	11	11	7	3	5	7	dak2	dihydroxyacetone phosphotransferase,ADP-binding subunit [Lactobacillus plantarum WCFS1] [Lactobacillus plantarum]	Metabolism	Global and Overview;Lipid metabolism	ko01100//Metabolic pathways;ko00561//Glycerolipid metabolism	K05879	-	GO:0003824//catalytic activity;GO:0016740//transferase activity	GO:0006793//phosphorus metabolic process;GO:0006796//phosphate-containing compound metabolic process;GO:0009987//cellular process;GO:1901615//organic hydroxy compound metabolic process;GO:0044723//single-organism carbohydrate metabolic process;GO:0019400//alditol metabolic process;GO:0044699//single-organism process;GO:0006066//alcohol metabolic process;GO:0071704//organic substance metabolic pro…
lp_0183	569.28	1211.85	1103.6	2186.14	3145.08	2392.2	1955.35	2178.72	3440.13	1545.18	2667.63	1004.15	1069.61	1593.1	1482.96	449.53	1222.71	994.56	776	1396	906	403	698	452	266	247	426	2172	2070	1035	329	473	346	86	181	147	-	membrane protein [Lactobacillus plantarum]	-	-	-	-	-	-	-
lp_0187	12.23	31.94	14.79	42.28	49.82	55.64	13.33	28.78	17.57	27.6	37.38	24.62	43.02	36.02	29.52	22.74	26.94	13.49	92	203	67	43	61	58	10	18	12	214	160	140	73	59	38	24	22	11	scrB	sucrose-6-phosphate hydrolase [Lactobacillus plantarum subsp. plantarum ATCC 14917 = JCM 1149 = CGMCC 1.2437] [Lactobacillus plantarum]	Metabolism	Carbohydrate metabolism;Global and Overview	ko01100//Metabolic pathways;ko00052//Galactose metabolism;ko00500//Starch and sucrose metabolism	K01193	-	-	-
lp_0199	172.48	315.14	93.49	75.54	61.29	58.27	35.71	37.13	112.45	87.09	52.17	76.98	94.76	103.62	104.1	59.25	105.01	120.51	726	1121	237	43	42	34	15	13	43	378	125	245	90	95	75	35	48	55	-	Xre family transcriptional regulator [Lactobacillus plantarum WCFS1] [Lactobacillus plantarum]	-	-	-	-	-	GO:0005488//binding;GO:0003676//nucleic acid binding;GO:0097159//organic cyclic compound binding;GO:0003677//DNA binding;GO:1901363//heterocyclic compound binding	-
lp_0216	53.72	55.22	45.66	153.02	79.36	113.34	75.06	56.49	56.47	88.68	72.05	75.01	50.9	60.72	47.41	41.46	78.21	102.03	443.42	385.14	226.96	170.8	106.64	129.67	61.83	38.78	42.34	754.8	338.52	468.13	94.8	109.16	66.97	48.03	70.1	91.31	ISP2_1	DDE transposase [Lactobacillus plantarum]	-	-	-	-	-	-	-
lp_0261	11.82	4.94	18.47	0	0	0	0	0	7.65	0.67	21.99	3.68	3.08	0	0	0	0	0	17	6	16	0	0	0	0	0	1	1	18	4	1	0	0	0	0	0	-	membrane protein [Lactobacillus plantarum WCFS1] [Lactobacillus plantarum]	-	-	-	-	-	-	-
lp_0266	1659.76	4207.66	924.57	998.64	749.37	830.37	558.73	568.95	723.6	1326.76	363.05	878.48	559.96	870.16	947.42	457.44	329.74	636.91	6489	13902	2177	528	477	450	218	185	257	5349	808	2597	494	741	634	251	140	270	-	membrane protein [Lactobacillus casei]	-	-	-	-	-	-	-
lp_0268	14.08	34.7	38.78	124.94	139.39	126.68	131.13	127.47	122.17	162.09	201.08	167.59	88.83	101.91	97.75	112.13	118.98	85.55	85	177	141	102	137	106	79	64	67	1009	691	765	121	134	101	95	78	56	tagF1	CDP-glycerol glycerophosphotransferase [Lactobacillus plantarum]	-	-	-	-	-	-	-
lp_0269	1.7	1.18	2.59	12.08	6.98	5.64	9.96	6.83	5.47	4.27	8.73	3.01	4.09	4.24	3.73	3.54	10.46	10.48	24	14	22	23	16	11	14	8	7	62	70	32	13	13	9	7	16	16	tagF2	CDP-glycerol glycerophosphotransferase [Lactobacillus plantarum]	-	-	-	-	-	-	-
lp_0274	89.98	30.91	48.19	8.59	5.35	10.47	0	3.49	3.2	12.67	26	20.34	10.29	17.32	6.78	14.48	24.05	0	310	90	100	4	3	5	0	1	1	45	51	53	8	13	4	7	9	0	yvkB	TetR family transcriptional regulator [Lactobacillus plantarum]	-	-	-	-	-	-	-
lp_0275	3177.86	2025.01	2208.59	425.7	442.66	474.36	362.52	604.17	323.97	773.38	708.93	640.04	327.03	415.25	425.26	338.59	372.81	311.15	22135	11920	9265	401	502	458	252	350	205	5555	2811	3371	514	630	507	331	282	235	mntH1	divalent metal cation transporter [Lactobacillus plantarum]	-	-	-	-	-	-	-
lp_0276	0	2.56	1.03	9.14	22.78	40.13	3.1	0	17.01	6.89	3.8	6.54	2.74	7.09	1.81	2.2	2.85	2.85	0	7	2	4	12	18	1	0	5	23	7	16	2	5	1	1	1	1	-	Acyl-CoA synthetase family protein [Lactobacillus sharpeae JCM 1186 = DSM 20505] [Lactobacillus sharpeae]	-	-	-	-	-	-	-
lp_0291	645.91	723.87	517.29	235.68	202.81	191.61	230.17	284.82	178.58	501.34	419.15	544.54	273.58	311.77	343.9	196.4	247.22	345.58	4499	4261	2170	222	230	185	160	165	113	3601	1662	2868	430	473	410	192	187	261	glcD	FAD-binding oxidoreductase [Lactobacillus plantarum]	Metabolism	Global and Overview;Carbohydrate metabolism	ko01100//Metabolic pathways;ko01110//Biosynthesis of secondary metabolites;ko01130//Biosynthesis of antibiotics;ko01120//Microbial metabolism in diverse environments;ko00630//Glyoxylate and dicarboxylate metabolism	K00104	-	-	-
lp_0307	11.73	8.59	4.64	41.31	34.31	46.35	25.19	13.43	33.82	35.48	39.25	31.77	37.14	30.78	39.17	13.93	84.88	72.13	42	26	10	20	20	23	9	4	11	131	80	86	30	24	24	7	33	28	-	Conserved protein [Lactobacillus rhamnosus Lc 705] [Lactobacillus rhamnosus]	-	-	-	-	-	-	-
lp_0308	31.18	34.4	15.29	79.98	47.23	57.31	48.27	38.61	46.51	72.6	63.39	66.5	57.3	36.47	51.84	19.27	37.35	56.11	369	344	109	128	91	94	57	38	50	886	427	595	153	94	105	32	48	72	Ta0057	ATP-dependent helicase [Lactobacillus plantarum]	-	-	-	-	-	-	-
lp_0340	33.64	147.03	45.88	606.59	430.06	482.85	345.65	433.33	345.71	446.51	240.27	347.02	260.86	285.22	365.96	174.86	331.86	311.8	196	724	161	478	408	390	201	210	183	2683	797	1529	343	362	365	143	210	197	-	Conserved protein [Lactobacillus rhamnosus GG] [Lactobacillus rhamnosus]	-	-	-	-	-	-	-
lp_0343	68.23	87.71	144.26	468.24	384.4	401.94	376.28	230.18	321.5	162.8	173.32	139.9	196.87	202.83	242.33	103.18	169.5	104.12	278	302	354	258	255	227	153	78	119	684	402	431	181	180	169	59	75	46	tagG	teichoic acid ABC transporter, permease protein [Lactobacillus plantarum WCFS1] [Lactobacillus plantarum]	Environmental Information Processing	Membrane transport	ko02010//ABC transporters	K09692	GO:0044425//membrane part;GO:0031224//intrinsic component of membrane;GO:0016020//membrane	-	GO:0051234//establishment of localization;GO:0051179//localization
lp_0347	33.56	103.44	108.4	0	18.12	10.64	11.09	0	12.18	29.33	40.17	23.41	27.79	5.08	10.77	5.26	10.19	10.2	91	237	177	0	8	4	3	0	3	82	62	48	17	3	5	2	3	3	-	PadR family transcriptional regulator [Lactobacillus plantarum WCFS1] [Lactobacillus plantarum]	-	-	-	-	-	-	-
lp_0349	10.95	25.19	18.68	62.97	45.77	60.34	44.19	14.63	21.76	45.42	119.68	32.38	35.72	32.12	39.98	31.42	33.61	21.04	72	140	74	56	49	55	29	8	13	308	448	161	53	46	45	29	24	15	amtB	ammonium transport protein [Lactobacillus plantarum WCFS1] [Lactobacillus plantarum]	-	-	-	-	GO:0031224//intrinsic component of membrane;GO:0016020//membrane;GO:0044425//membrane part	GO:0022857//transmembrane transporter activity;GO:0015077//monovalent inorganic cation transmembrane transporter activity;GO:0022892//substrate-specific transporter activity;GO:0005215//transporter activity;GO:0022890//inorganic cation transmembrane transporter activity;GO:0015075//ion transmembrane transporter activity;GO:0008324//cation transmembrane transporter activity;GO:0022891//substrate-s…	GO:0006810//transport;GO:0044699//single-organism process;GO:0015696//ammonium transport;GO:1902578//single-organism localization;GO:0051234//establishment of localization;GO:0006811//ion transport;GO:0051179//localization;GO:0044765//single-organism transport;GO:0006812//cation transport;GO:0071705//nitrogen compound transport;GO:0015672//monovalent inorganic cation transport
lp_0353	2.49	17.65	5.31	42.01	19.63	33.3	28.47	42.7	50.82	36.85	14.97	21.13	20.46	34.24	33.19	25.3	35.97	13.1	7	42	9	16	9	13	8	10	13	107	24	45	13	21	16	10	11	4	zmp1	Matrixin [Lactobacillus plantarum subsp. plantarum ATCC 14917 = JCM 1149 = CGMCC 1.2437] [Lactobacillus plantarum]	-	-	-	-	-	GO:0016787//hydrolase activity;GO:0003824//catalytic activity;GO:0043167//ion binding;GO:0008233//peptidase activity;GO:0005488//binding;GO:0070011//peptidase activity, acting on L-amino acid peptides;GO:0043169//cation binding;GO:0046914//transition metal ion binding;GO:0046872//metal ion binding	GO:0043170//macromolecule metabolic process;GO:0019538//protein metabolic process;GO:0071704//organic substance metabolic process;GO:0008152//metabolic process;GO:0044238//primary metabolic process
lp_0355	1566.17	1709.58	1410.32	3254.9	2962.52	3245.62	3432.63	1608.57	4002.22	2462.11	2380.03	2694.18	1161	1697.93	1927.61	1472.47	960.06	1631.19	11777	10864	6387	3310	3627	3383	2576	1006	2734	19092	10188	15319	1970	2781	2481	1554	784	1330	mco	multicopper oxidase [Lactobacillus plantarum]	-	-	-	-	-	-	-
lp_0359	158.45	196	72.51	56.91	26.72	49.49	55.33	78.46	53.41	59.71	41.15	61.29	58.58	70.67	56.7	45.3	50.84	63.27	947	990	261	46	26	41	33	39	29	368	140	277	79	92	58	38	33	41	YPL245W	ATP-dependent exoDNAse beta subunit [Lactobacillus plantarum DOMLa] [Lactobacillus plantarum]	-	-	-	-	-	-	-
lp_0363	93.72	303.12	71.85	826.49	472.8	403.18	570.88	185.64	584.06	415	310.18	402.33	451	450.26	466.25	340.87	556.66	551.51	431	1178	199	514	354	257	262	71	244	1968	812	1399	468	451	367	220	278	275	rihC	purine nucleosidase [Lactobacillus plantarum]	-	-	-	-	-	-	-
lp_0367	268.61	159.54	198.17	52.37	79.75	63.4	82.8	148.24	106.84	159.49	214.27	157.67	119.15	89.72	124.9	113.07	109.9	134.26	2048	1028	910	54	99	67	63	94	74	1254	930	909	205	149	163	121	91	111	choS	glycine/betaine ABC transporter permease [Lactobacillus plantarum]	Environmental Information Processing	Membrane transport	ko02010//ABC transporters	K05845	-	-	-
lp_0382	4.55	8.08	16.38	0	0	0	0	0	0	5.89	8	2.01	3.36	3.48	4.43	0	0	0	6	9	13	0	0	0	0	0	0	8	6	2	1	1	1	0	0	0	-	membrane protein [Lactobacillus plantarum WCFS1] [Lactobacillus plantarum]	-	-	-	-	-	-	-
lp_0395	6.07	11.07	1.68	35.53	24.85	34.66	25.34	21.28	22.27	20.6	13.77	20.4	35.86	19.74	13.3	7.21	39.59	37.31	24	37	4	19	16	19	10	7	8	84	31	61	32	17	9	4	17	16	ybjI	haloacid dehalogenase [Lactobacillus plantarum]	-	-	-	-	-	-	-
lp_0396	10.55	25.25	5.71	81.43	59.18	56.27	50.57	66.2	65.66	37.15	34.66	40.96	69.13	58.98	67.02	37.6	84.5	57.13	46	93	15	48	42	34	22	24	26	167	86	135	68	56	50	23	40	27	rhaR	AraC family transcriptional regulator [Lactobacillus plantarum WCFS1] [Lactobacillus plantarum]	-	-	-	-	-	GO:0097159//organic cyclic compound binding;GO:0003676//nucleic acid binding;GO:0003677//DNA binding;GO:0005488//binding;GO:1901363//heterocyclic compound binding;GO:0001071//nucleic acid binding transcription factor activity	GO:0010468//regulation of gene expression;GO:0060255//regulation of macromolecule metabolic process;GO:0071704//organic substance metabolic process;GO:0009058//biosynthetic process;GO:0034645//cellular macromolecule biosynthetic process;GO:0009987//cellular process;GO:0044260//cellular macromolecule metabolic process;GO:0008152//metabolic process;GO:0044237//cellular metabolic process;GO:0019222/…
lp_0435	20.56	10.33	5.61	0	1.73	2.03	2.82	0	6.2	4.1	3.96	2.24	1.25	0	1.65	0	7.78	0	73	31	12	0	1	1	1	0	2	15	8	6	1	0	1	0	3	0	yydK	GntR family transcriptional regulator [Lactobacillus plantarum]	-	-	-	-	-	-	-
lp_0443	38.51	161.5	91.5	188.4	254.75	286.4	207.81	363.35	206.54	421.95	397.62	453.98	400.89	359.09	331.18	623.43	391.03	357.02	195	691	279	129	210	201	105	153	95	2203	1146	1738	458	396	287	443	215	196	dus1	tRNA dihydrouridine synthase B [Lactobacillus plantarum]	-	-	-	-	-	-	-
lp_0458	13.49	18.88	7.84	48.2	60.75	69.73	47.3	27.03	47.01	46.65	45.41	43.7	56.78	68.11	57.78	22.42	122.12	60.12	60	71	21	29	44	43	21	10	19	214	115	147	57	66	44	14	59	29	rsmA	ribosomal RNA small subunit methyltransferase A [Lactobacillus plantarum]	-	-	-	-	-	-	-
lp_0464	56.05	79.29	98.44	38.68	32.13	34.14	9.98	89.85	41.13	49.76	34.57	36.9	72.86	76.62	81.5	67.44	41.29	39.05	225	269	238	21	21	19	4	30	15	206	79	112	66	67	56	38	18	17	znuB	ABC transporter [Lactobacillus plantarum]	-	-	-	-	-	-	-
lp_0467	115.27	197.58	190.44	397.27	479.41	454.45	587.68	386.54	567.49	500.91	522.77	515.75	535.22	430.82	425.56	646.94	813.42	527.54	796	1153	792	371	539	435	405	222	356	3567	2055	2693	834	648	503	627	610	395	glmU	UDP-N-acetylglucosamine pyrophosphorylase [Lactobacillus plantarum WCFS1] [Lactobacillus plantarum]	Metabolism	Carbohydrate metabolism;Global and Overview	ko01100//Metabolic pathways;ko01130//Biosynthesis of antibiotics;ko00520//Amino sugar and nucleotide sugar metabolism	K04042	GO:0044424//intracellular part;GO:0005622//intracellular;GO:0005623//cell;GO:0044464//cell part	GO:0043169//cation binding;GO:0070569//uridylyltransferase activity;GO:0016779//nucleotidyltransferase activity;GO:0016410//N-acyltransferase activity;GO:0003824//catalytic activity;GO:0008080//N-acetyltransferase activity;GO:0016747//transferase activity, transferring acyl groups other than amino-acyl groups;GO:0016746//transferase activity, transferring acyl groups;GO:0016407//acetyltransferase…	GO:1901135//carbohydrate derivative metabolic process;GO:1901564//organonitrogen compound metabolic process;GO:0006040//amino sugar metabolic process;GO:0046483//heterocycle metabolic process;GO:1901576//organic substance biosynthetic process;GO:0065007//biological regulation;GO:0044699//single-organism process;GO:0006047//UDP-N-acetylglucosamine metabolic process;GO:0022603//regulation of anatom…
lp_0472	224.36	156.37	216.82	28.95	46.9	42.37	39.23	35.31	64.65	48.41	77.38	60.58	38.17	35.95	51.47	47.43	39.66	25.28	1146	675	667	20	39	30	20	15	30	255	225	234	44	40	45	34	22	14	-	membrane protein [Lactobacillus plantarum]	-	-	-	-	-	-	-
lp_0501	68.02	187.99	111.37	29.11	65.76	59.07	59.95	88.98	50.26	107.79	95.98	97.03	64.89	47.71	87.39	37.02	49.29	56.63	432	1009	426	25	68	52	38	47	29	706	347	466	93	66	95	33	34	39	serS1	serine--tRNA ligase [Lactobacillus plantarum]	Genetic Information Processing	Translation	ko00970//Aminoacyl-tRNA biosynthesis	K01875	-	-	-
lp_0510	151.5	121.92	133.69	504.05	450.36	428.6	695.57	385.36	574.81	384.49	533.63	425.93	576.46	562.74	476.8	402.14	781.73	795.92	969	659	515	436	469	380	444	205	334	2536	1943	2060	832	784	522	361	543	552	murA1	UDP-N-acetylglucosamine 1-carboxyvinyltransferase [Lactobacillus plantarum WCFS1] [Lactobacillus plantarum]	Metabolism	Glycan biosynthesis and metabolism;Carbohydrate metabolism;Global and Overview	ko01100//Metabolic pathways;ko00520//Amino sugar and nucleotide sugar metabolism;ko00550//Peptidoglycan biosynthesis	K00790	GO:0044424//intracellular part;GO:0044464//cell part;GO:0005623//cell;GO:0005622//intracellular	GO:0016740//transferase activity;GO:0016765//transferase activity, transferring alkyl or aryl (other than methyl) groups;GO:0003824//catalytic activity	GO:0071840//cellular component organization or biogenesis;GO:0000270//peptidoglycan metabolic process;GO:1901360//organic cyclic compound metabolic process;GO:0044237//cellular metabolic process;GO:0046483//heterocycle metabolic process;GO:0034654//nucleobase-containing compound biosynthetic process;GO:0022604//regulation of cell morphogenesis;GO:0009987//cellular process;GO:1901362//organic cycl…
lp_0511	32.84	53.52	29.83	113.39	132.24	149.74	111.75	100.57	139.81	216.44	185.57	204.64	155.13	135.82	140.27	77.25	221.08	197.13	212	292	116	99	139	134	72	54	82	1441	682	999	226	191	155	70	155	138	rho	transcription terminator factor Rho [Lactobacillus plantarum WCFS1] [Lactobacillus plantarum]	Genetic Information Processing	Folding, sorting and degradation	ko03018//RNA degradation	K03628	-	GO:0017111//nucleoside-triphosphatase activity;GO:0005488//binding;GO:0016817//hydrolase activity, acting on acid anhydrides;GO:1901363//heterocyclic compound binding;GO:0016462//pyrophosphatase activity;GO:0032550//purine ribonucleoside binding;GO:0001883//purine nucleoside binding;GO:0016787//hydrolase activity;GO:0097367//carbohydrate derivative binding;GO:0032549//ribonucleoside binding;GO:00…	GO:0006725//cellular aromatic compound metabolic process;GO:0010468//regulation of gene expression;GO:0044249//cellular biosynthetic process;GO:1901360//organic cyclic compound metabolic process;GO:0019438//aromatic compound biosynthetic process;GO:0044237//cellular metabolic process;GO:0008152//metabolic process;GO:1901576//organic substance biosynthetic process;GO:0034645//cellular macromolecul…
lp_0512	0	25.05	20.28	36.12	145.01	164.45	65.26	146.83	259.89	294.48	101.54	31.22	357.18	186.89	152.21	243.63	419.82	232.76	0	26	15	6	29	28	8	15	29	373	71	29	99	50	32	42	56	31	rpmE	50S ribosomal protein L31 [Lactobacillus plantarum WCFS1] [Lactobacillus plantarum]	Genetic Information Processing	Translation	ko03010//Ribosome	K02909	-	-	-
lp_0524	59.11	80.2	112.54	271.32	228.49	341.91	219.57	263.48	291.7	438.34	529.96	295.86	223.58	348.61	154.82	722.57	351.95	277.29	116	133	133	72	73	93	43	43	52	887	592	439	99	149	52	199	75	59	ndoA	toxin-antitoxin system, toxin component DNA-binding protein, PemK/MazF family [Lactobacillus plantarum WCFS1] [Lactobacillus plantarum]	-	-	-	-	-	GO:0003824//catalytic activity;GO:0004518//nuclease activity;GO:0016787//hydrolase activity;GO:0016788//hydrolase activity, acting on ester bonds	GO:0034641//cellular nitrogen compound metabolic process;GO:0006139//nucleobase-containing compound metabolic process;GO:0006725//cellular aromatic compound metabolic process;GO:0044238//primary metabolic process;GO:0046483//heterocycle metabolic process;GO:0009987//cellular process;GO:0006807//nitrogen compound metabolic process;GO:0090304//nucleic acid metabolic process;GO:0044237//cellular met…
lp_0525	7.78	13.15	5.2	60.49	34.74	40.07	22.26	161.51	57.81	37.8	24.84	38.47	23.27	17.16	11.8	10.79	42.78	15.83	77	110	31	81	56	55	22	133	52	386	140	288	52	37	20	15	46	17	kup1	potassium transporter Kup [Lactobacillus plantarum]	-	-	-	-	-	-	-
lp_0533	20.54	15.43	26.89	32.13	87.34	54.15	11.87	99.74	47.83	40.99	67.31	41.79	94.53	45.34	48.46	39.4	127.31	61.93	52	33	41	11	36	19	3	21	11	107	97	80	54	25	21	14	35	17	queT	membrane protein [Lactobacillus plantarum]	-	-	-	-	-	-	-
lp_0536	11.92	20.9	10.25	36.09	39.68	31.07	43.16	60.42	34.77	109.15	79.69	87.53	57.9	53.39	71.3	52.17	75.35	75.47	83	123	43	34	45	30	30	35	22	784	316	461	91	81	85	51	57	57	-	cell surface protein [Lactobacillus plantarum]	-	-	-	-	-	-	-
lp_0543	126.47	335.29	221.69	548.49	763.11	743.83	494.27	361.21	808.35	683.71	454.11	432.12	752.77	740.7	598.04	1160.09	809.4	502.81	341	764	360	200	335	278	133	81	198	1901	697	881	458	435	276	439	237	147	yugI	RNA-binding protein [Lactobacillus plantarum]	-	-	-	-	-	-	-
lp_0546	480.96	257.94	335.6	158.18	160.84	186.26	199.57	124.17	170.52	300.44	368.02	288.28	253.35	199.81	230.57	215.49	217.36	217.7	1304	591	548	58	71	70	54	28	42	840	568	591	155	118	107	82	64	64	hprT	hypoxanthine-guanine phosphoribosyltransferase [Lactobacillus plantarum WCFS1] [Lactobacillus plantarum]	Metabolism	Global and Overview;Nucleotide metabolism	ko01100//Metabolic pathways;ko01110//Biosynthesis of secondary metabolites;ko00230//Purine metabolism	K00760	GO:0005622//intracellular;GO:0044424//intracellular part;GO:0044464//cell part;GO:0005623//cell	GO:0003824//catalytic activity;GO:0016757//transferase activity, transferring glycosyl groups;GO:0016740//transferase activity;GO:0016763//transferase activity, transferring pentosyl groups	GO:1901576//organic substance biosynthetic process;GO:0018130//heterocycle biosynthetic process;GO:0034654//nucleobase-containing compound biosynthetic process;GO:1901362//organic cyclic compound biosynthetic process;GO:0043094//cellular metabolic compound salvage;GO:0044281//small molecule metabolic process;GO:0019438//aromatic compound biosynthetic process;GO:0044238//primary metabolic process;…
lp_0551	32.63	51.97	62.99	54.29	165.35	193.23	72.21	78.47	38.91	123.41	170.77	118.5	136.78	191.01	132.66	133.69	205.33	220.69	240	323	279	54	198	197	53	48	26	936	715	659	227	306	167	138	164	176	dtpT	amino acid/peptide transporter [Lactobacillus plantarum subsp. plantarum ATCC 14917 = JCM 1149 = CGMCC 1.2437] [Lactobacillus plantarum]	-	-	-	-	-	-	-
lp_0562	1471.86	1523.43	1180.42	416.8	397.05	510.84	425.37	468.06	381.97	629.27	504.98	567	508.17	506.24	488.82	476.92	462.27	513.34	8356	7309	4036	320	367	402	241	221	197	3684	1632	2434	651	626	475	380	285	316	nagA	K01443 N-acetylglucosamine-6-phosphate deacetylase [Lactobacillus plantarum]	Metabolism	Global and Overview;Carbohydrate metabolism	ko01130//Biosynthesis of antibiotics;ko00520//Amino sugar and nucleotide sugar metabolism	K01443	-	-	-
lp_0563	3091.73	3113.58	2784.91	601.23	674.62	629.8	683.23	716.93	687.76	1182.99	1403.76	1687.65	835.71	806.84	628.38	622.02	641	573.58	10837	9223	5879	285	385	306	239	209	219	4276	2801	4473	661	616	377	306	244	218	yvoA	transcription regulator [Lactobacillus plantarum JDM1] [Lactobacillus plantarum]	-	-	-	-	-	-	-
lp_0564	68.12	303.78	87.42	585.95	478.37	467.91	345.35	339.35	391.33	572.91	299.86	479.84	584.48	586.83	556.5	371.25	464.8	453	251	946	194	292	287	239	127	104	131	2177	629	1337	486	471	351	192	186	181	tagA	acetylglucosaminyldiphosphoundecaprenol acetyl-beta-D-mannosaminyltransferase [Lactobacillus plantarum]	-	-	-	-	-	-	-
lp_0565	61.21	54.64	51.94	146.19	126.42	111.37	137.04	107.46	104.34	101.77	159.85	111.39	171.63	134.91	138.45	82.98	145.89	153.61	452	341	231	146	152	114	101	66	70	775	672	622	286	217	175	86	117	123	nadC1	nicotinate phosphoribosyltransferase [Lactobacillus plantarum]	Metabolism	Metabolism of cofactors and vitamins;Global and Overview	ko01100//Metabolic pathways;ko00760//Nicotinate and nicotinamide metabolism	K00763	-	-	-
lp_0566	19.11	58.96	34.14	101.95	155.99	127.38	79.98	90.16	95.85	145.66	143.19	135.63	221.89	132.15	141.31	217.15	227.18	138.31	79	206	85	57	105	73	33	31	36	621	337	424	207	119	100	126	102	62	nadE	NAD synthase [Lactobacillus plantarum WCFS1] [Lactobacillus plantarum]	Metabolism	Metabolism of cofactors and vitamins;Global and Overview	ko01100//Metabolic pathways;ko00760//Nicotinate and nicotinamide metabolism	K01916	-	GO:0036094//small molecule binding;GO:0032549//ribonucleoside binding;GO:0016874//ligase activity;GO:0032550//purine ribonucleoside binding;GO:0097159//organic cyclic compound binding;GO:0005488//binding;GO:0016880//acid-ammonia (or amide) ligase activity;GO:1901363//heterocyclic compound binding;GO:0003824//catalytic activity;GO:0097367//carbohydrate derivative binding;GO:0016879//ligase activit…	GO:0044281//small molecule metabolic process;GO:0044249//cellular biosynthetic process;GO:0090407//organophosphate biosynthetic process;GO:0072525//pyridine-containing compound biosynthetic process;GO:0019438//aromatic compound biosynthetic process;GO:1901566//organonitrogen compound biosynthetic process;GO:0044710//single-organism metabolic process;GO:0019363//pyridine nucleotide biosynthetic pr…
lp_0575	125.51	179.38	77.76	487.57	503.39	554.23	979.74	345.77	676.07	277.48	679.46	204.56	803.8	627.14	678.05	420.05	1127.33	808.91	611	738	228	321	399	374	476	140	299	1393	1883	753	883	665	565	287	596	427	pts9AB	PTS mannose transporter subunit EIIAB [Lactobacillus plantarum]	Environmental Information Processing;Metabolism	Global and Overview;Carbohydrate metabolism;Membrane transport	ko01100//Metabolic pathways;ko02060//Phosphotransferase system (PTS);ko00520//Amino sugar and nucleotide sugar metabolism;ko00051//Fructose and mannose metabolism	K02793	-	-	-
lp_0600	50.86	437.38	256.24	23.51	19.53	33.36	26.06	52.12	22.27	64.18	49.24	61.92	38.42	34.5	30.39	59.72	23.95	39.98	176	1279	534	11	11	16	9	15	7	229	97	162	30	26	18	29	9	15	zmp2	peptidase M10 [Lactobacillus plantarum]	-	-	-	-	-	-	-
lp_0603	34.39	98.94	61.58	174.52	157.39	145.94	270.28	72.97	111.34	130.13	93.58	89.18	161.37	176.47	94.55	48.05	149.03	124.38	51	124	55	35	38	30	40	9	15	199	79	100	54	57	24	10	24	20	-	N-acetyltransferase [Lactobacillus plantarum]	-	-	-	-	-	-	-
lp_0619	217.67	317.65	193.59	973.38	1042.4	1343.09	654.8	853.56	610.66	1492.17	1300.73	1508.35	1704.26	1480.67	1431.02	1192.5	1774.93	2341.32	463	571	248	280	361	396	139	151	118	3273	1575	2426	818	686	521	356	410	540	rplK	50s ribosomal protein l11 [Lactobacillus fabifermentans DSM 21115] [Lactobacillus fabifermentans]	Genetic Information Processing	Translation	ko03010//Ribosome	K02867	GO:1990904//ribonucleoprotein complex;GO:0044424//intracellular part;GO:0030529//intracellular ribonucleoprotein complex;GO:0032991//macromolecular complex;GO:0044464//cell part;GO:0005622//intracellular;GO:0005623//cell	GO:0005488//binding;GO:1901363//heterocyclic compound binding;GO:0005198//structural molecule activity;GO:0003676//nucleic acid binding;GO:0097159//organic cyclic compound binding;GO:0003723//RNA binding;GO:0019843//rRNA binding	GO:0071704//organic substance metabolic process;GO:0043170//macromolecule metabolic process;GO:0010467//gene expression;GO:0008152//metabolic process
lp_0620	215.37	540.95	250.13	1313.52	1378.06	1673.09	1343.69	1601.88	897.81	2231.49	1247.17	1981.1	2806.71	2269.39	2353.73	2028.8	2814.41	2845.52	742	1575	519	612	773	799	462	459	281	7928	2446	5161	2182	1703	1388	981	1053	1063	rplA	50S ribosomal protein L1 [Lactobacillus plantarum WCFS1] [Lactobacillus plantarum]	Genetic Information Processing	Translation	ko03010//Ribosome	K02863	GO:0043226//organelle;GO:0005737//cytoplasm;GO:0005622//intracellular;GO:0044464//cell part;GO:0030529//intracellular ribonucleoprotein complex;GO:0044446//intracellular organelle part;GO:0043229//intracellular organelle;GO:0032991//macromolecular complex;GO:0044391//ribosomal subunit;GO:1990904//ribonucleoprotein complex;GO:0044424//intracellular part;GO:0044422//organelle part;GO:0043232//intra…	GO:0003676//nucleic acid binding;GO:0003723//RNA binding;GO:1901363//heterocyclic compound binding;GO:0097159//organic cyclic compound binding;GO:0005198//structural molecule activity;GO:0005488//binding	GO:0019222//regulation of metabolic process;GO:0010468//regulation of gene expression;GO:0065007//biological regulation;GO:0010608//posttranscriptional regulation of gene expression;GO:0050789//regulation of biological process;GO:0060255//regulation of macromolecule metabolic process
lp_0621	367.17	473.5	470.44	1433.92	1361.89	1679.92	1529	941.24	1181.03	1288.98	504.69	1401.04	2572.84	1773.29	1938.53	1551.56	1781.99	1682.13	924	1007	713	488	558	586	384	197	270	3345	723	2666	1461	972	835	548	487	459	rplJ	ribosomal protein L10 [Lactobacillus plantarum subsp. plantarum ATCC 14917 = JCM 1149 = CGMCC 1.2437] [Lactobacillus plantarum]	Genetic Information Processing	Translation	ko03010//Ribosome	K02864	GO:0005623//cell;GO:0044464//cell part;GO:0030529//intracellular ribonucleoprotein complex;GO:0044424//intracellular part;GO:0032991//macromolecular complex;GO:0005622//intracellular;GO:1990904//ribonucleoprotein complex	GO:0097159//organic cyclic compound binding;GO:0003676//nucleic acid binding;GO:0005488//binding;GO:1901363//heterocyclic compound binding;GO:0019843//rRNA binding;GO:0005198//structural molecule activity;GO:0003723//RNA binding	GO:0043170//macromolecule metabolic process;GO:0071840//cellular component organization or biogenesis;GO:0010467//gene expression;GO:0071704//organic substance metabolic process;GO:0008152//metabolic process;GO:0022613//ribonucleoprotein complex biogenesis;GO:0044085//cellular component biogenesis
lp_0622	114.52	289.01	161.31	349.16	370.03	438.54	418.77	450.29	346.52	738.96	244.08	704.15	882.74	717.65	656.39	471.79	639.72	510.56	211	450	179	87	111	112	77	69	58	1404	256	981	367	288	207	122	128	102	rplL	ribosomal protein L7/L12 [Lactobacillus plantarum subsp. plantarum ATCC 14917 = JCM 1149 = CGMCC 1.2437] [Lactobacillus plantarum]	Genetic Information Processing	Translation	ko03010//Ribosome	K02935	GO:0005623//cell;GO:0032991//macromolecular complex;GO:1990904//ribonucleoprotein complex;GO:0030529//intracellular ribonucleoprotein complex;GO:0005622//intracellular;GO:0044424//intracellular part;GO:0044464//cell part	-	GO:0010467//gene expression;GO:0043170//macromolecule metabolic process;GO:0071704//organic substance metabolic process;GO:0008152//metabolic process
lp_0688	225.87	256.86	77.52	43.91	38.99	29.55	34.88	14.77	9.02	86.78	41.37	79.62	43.56	31.97	33.5	29.18	41.49	35.88	1103	1060	228	29	31	20	17	6	4	437	115	294	48	34	28	20	22	19	endA	DNA-entry nuclease [Lactobacillus plantarum]	-	-	-	-	-	-	-
lp_0692	243.86	180.73	229.59	914.05	765.31	853.19	716.58	757.43	728.32	587.83	738.43	597.32	1098.24	941.31	962.92	743.84	930.31	1021.26	1231	771	698	624	629	597	361	318	334	3060	2122	2280	1251	1035	832	527	510	559	nrdF	ribonucleoside-diphosphate reductase [Lactobacillus plantarum]	Metabolism	Global and Overview;Nucleotide metabolism	ko01100//Metabolic pathways;ko00230//Purine metabolism;ko00240//Pyrimidine metabolism	K00526	-	-	-
lp_0693	52.33	61.38	26.87	232.46	165.26	156.76	214.02	222.35	152.67	163.46	127.51	115.31	138.5	180.42	176.65	112	188.17	235.36	566	561	175	340	291	235	231	200	150	1823	785	943	338	425	327	170	221	276	nrdE	ribonucleoside-diphosphate reductase subunit alpha [Lactobacillus plantarum]	Metabolism	Nucleotide metabolism;Global and Overview	ko01100//Metabolic pathways;ko00230//Purine metabolism;ko00240//Pyrimidine metabolism	K00525	-	-	-
lp_0700	644.22	286.75	482.18	219.67	209.12	202.28	197.34	353.18	205.76	232.73	292.6	244.12	199.7	147.12	165.76	80.86	258.19	181.63	1930	726	870	89	102	84	59	88	56	719	499	553	135	96	85	34	84	59	recR	recombination protein RecR [Lactobacillus plantarum WCFS1] [Lactobacillus plantarum]	Genetic Information Processing	Replication and repair	ko03440//Homologous recombination	K06187	-	GO:0043167//ion binding;GO:0043169//cation binding;GO:0005488//binding	GO:0006139//nucleobase-containing compound metabolic process;GO:0044260//cellular macromolecule metabolic process;GO:0034641//cellular nitrogen compound metabolic process;GO:0006259//DNA metabolic process;GO:0006807//nitrogen compound metabolic process;GO:1901360//organic cyclic compound metabolic process;GO:0044237//cellular metabolic process;GO:0006950//response to stress;GO:0050896//response t…
lp_0711	1	6.53	0.83	118.77	30.83	27.16	15.09	33.19	19.34	6.33	1.32	3.32	12.23	8.07	1.47	1.79	6.93	0	4	22	2	64	20	15	6	11	7	26	3	10	11	7	1	1	3	0	phnX	phosphonoacetaldehyde hydrolase [Lactobacillus plantarum]	Metabolism	Global and Overview;Metabolism of other amino acids	ko01100//Metabolic pathways;ko01120//Microbial metabolism in diverse environments;ko00440//Phosphonate and phosphinate metabolism	K05306	-	-	-
lp_0712	3.98	1.66	0	64.09	28.77	28.73	11.74	0	5.16	2.5	5.35	3.41	4.15	7.53	6.84	0	6.47	4.32	17	6	0	37	20	17	5	0	2	11	13	11	4	7	5	0	3	2	phnE1	phosphonate ABC transporter permease [Lactobacillus plantarum]	Environmental Information Processing	Membrane transport	ko02010//ABC transporters	K02042	-	-	-
lp_0727	81.52	65.69	61.84	20.78	4.32	15.21	49.29	16.9	0	22.49	19.75	19.52	21.8	22.58	32.84	0	25.88	12.96	116	79	53	4	1	3	7	2	0	33	16	21	7	7	8	0	4	2	groES	GroES co-chaperonin [Lactobacillus plantarum WCFS1] [Lactobacillus plantarum]	-	-	-	-	-	-	-
lp_0729	114.65	279.33	199.23	300.86	479.04	435.18	415.35	699.07	343.42	572.06	591.92	625.8	654.06	544.38	523.22	703.39	642.86	593.55	1051	2164	1100	373	715	553	380	533	286	5408	3089	4338	1353	1087	821	905	640	590	ydaO	amino acid permease [Lactobacillus plantarum]	-	-	-	-	-	-	-
lp_0744	333.37	329.32	239.22	958.81	711.42	715.22	531.72	574.57	774.12	453.03	426.49	416.54	519	531.13	446.7	275.44	612.11	581.48	2337	1951	1010	909	812	695	372	335	493	3275	1702	2208	821	811	536	271	466	442	hpk3	two-component sensor histidine kinase [Lactobacillus plantarum]	Environmental Information Processing	Signal transduction	ko02020//Two-component system	K07636	-	-	-
lp_0754	671.39	459.48	419.18	229.64	179.06	256.05	277.31	287.04	297.67	319.39	315.08	310.96	373.56	348.2	333.25	322.13	363.78	452.02	3178	1838	1195	147	138	168	131	113	128	1559	849	1113	399	359	270	214	187	232	hprK	HPr kinase/phosphorylase [Lactobacillus plantarum]	-	-	-	-	-	-	-
lp_0755	1294.6	659.04	803.74	307	310.06	328.45	326.2	436.8	436.24	525.91	651.84	609.28	382.62	356.31	394.16	285.73	445.3	432.93	5488	2361	2052	176	214	193	138	154	168	2299	1573	1953	366	329	286	170	205	199	lgt	prolipoprotein diacylglyceryl transferase [Lactobacillus plantarum]	-	-	-	-	-	-	-
lp_0758	400.85	614.91	259.29	110.91	151.73	131.54	209.23	293.49	152.15	345.08	190.63	183.97	250.23	257.89	261.16	224.21	343.93	423.11	1363	1767	531	51	84	62	71	83	47	1210	369	473	192	191	152	107	127	156	-	EAL domain-containing protein [Lactobacillus plantarum]	-	-	-	-	-	-	-
lp_0762	37.33	83.86	30.47	149.73	161.29	184.89	152.18	106.52	174.14	90.2	56.69	100	154.23	140.9	129.39	92.43	78.66	72.95	118	224	58	64	83	81	48	28	50	294	102	239	110	97	70	41	27	25	yetF	DUF421 domain-containing protein [Lactobacillus plantarum]	-	-	-	-	-	-	-
lp_0785	43.55	125.91	32.06	372.13	224.57	247.48	177.01	148.19	282.64	147.6	58.82	112.74	119.25	144.29	127.21	54.15	160.78	149.66	212	518	94	245	178	167	86	60	125	741	163	415	131	153	106	37	85	79	gyaR	2-hydroxyacid dehydrogenase [Lactobacillus plantarum]	-	-	-	-	-	-	-
lp_0790	1562.25	1277.33	1003.98	4373.85	5392.78	4318.92	7511.78	3022.58	5512.39	1098.93	995.21	949.37	1242.42	1916.17	1612.63	833.89	1543.73	1584.5	9384	6484	3632	3553	5274	3596	4503	1510	3008	6807	3403	4312	1684	2507	1658	703	1007	1032	pgk	phosphoglycerate kinase [Lactobacillus plantarum]	Metabolism	Carbohydrate metabolism;Global and Overview	ko01100//Metabolic pathways;ko01110//Biosynthesis of secondary metabolites;ko01130//Biosynthesis of antibiotics;ko01120//Microbial metabolism in diverse environments;ko01230//Biosynthesis of amino acids;ko01200//Carbon metabolism;ko00010//Glycolysis / Gluconeogenesis	K00927	-	-	-
lp_0791	1400.61	1341.06	933.66	3229.17	4348.28	3257.09	6184.36	2785.6	4786.78	1145.58	993.34	958.95	913.28	1333.8	1281.08	599.75	1088.54	1241.1	5308	4295	2131	1655	2683	1711	2339	878	1648	4477	2143	2748	781	1101	831	319	448	510	tpiA	triosephosphate isomerase [Lactobacillus plantarum WCFS1] [Lactobacillus plantarum]	Metabolism	Global and Overview;Carbohydrate metabolism	ko01100//Metabolic pathways;ko01110//Biosynthesis of secondary metabolites;ko01130//Biosynthesis of antibiotics;ko01120//Microbial metabolism in diverse environments;ko01230//Biosynthesis of amino acids;ko01200//Carbon metabolism;ko00010//Glycolysis / Gluconeogenesis;ko00051//Fructose and mannose metabolism;ko00562//Inositol phosphate metabolism	K01803	GO:0005623//cell;GO:0005622//intracellular;GO:0044424//intracellular part;GO:0044464//cell part	GO:0003824//catalytic activity;GO:0016861//intramolecular oxidoreductase activity, interconverting aldoses and ketoses;GO:0016853//isomerase activity;GO:0016860//intramolecular oxidoreductase activity	GO:0006725//cellular aromatic compound metabolic process;GO:0005996//monosaccharide metabolic process;GO:0006793//phosphorus metabolic process;GO:0044710//single-organism metabolic process;GO:0009987//cellular process;GO:0006082//organic acid metabolic process;GO:0071704//organic substance metabolic process;GO:0044723//single-organism carbohydrate metabolic process;GO:0008152//metabolic process;G…
lp_0792	3499.03	4255.79	2363.57	7039.16	8419.99	7356.86	11541	5957.62	9634.51	3261.89	2586.09	2714.8	2586.51	3570.7	3017.21	2110.95	2818.33	2626.72	23219	23866	9446	6317	9097	6767	7643	3288	5808	22321	9769	13622	3873	5161	3427	1966	2031	1890	enoA1	enolase (phosphopyruvate hydratase) [Lactobacillus plantarum WCFS1] [Lactobacillus plantarum]	Metabolism;Genetic Information Processing	Carbohydrate metabolism;Energy metabolism;Global and Overview;Folding, sorting and degradation	ko01100//Metabolic pathways;ko01110//Biosynthesis of secondary metabolites;ko01130//Biosynthesis of antibiotics;ko01120//Microbial metabolism in diverse environments;ko01230//Biosynthesis of amino acids;ko01200//Carbon metabolism;ko00010//Glycolysis / Gluconeogenesis;ko00680//Methane metabolism;ko03018//RNA degradation	K01689	-	-	-
lp_0796	318.57	270.17	189.77	122.42	75.45	111.73	168.57	109.17	111.7	258.18	249.09	241.91	120.71	156.93	140.41	89.42	189.34	174.85	1193	855	428	62	46	58	63	34	38	997	531	685	102	128	90	47	77	71	est	carboxylesterase [Lactobacillus plantarum]	-	-	-	-	-	-	-
lp_0800	1599.15	1258.06	778.88	154.78	130.48	145.83	169.42	200.3	125.34	115.56	94.97	123.89	116.82	90.66	103.16	75.79	111.17	109.33	51262	34081	15037	671	681	648	542	534	365	3820	1733	3003	845	633	566	341	387	380	-	cell surface protein precursor, LPXTG-motif cell wall anchor [Lactobacillus plantarum]	-	-	-	-	-	-	-
lp_0809	85.83	37.96	57.58	32.05	10.65	15.64	39.09	15.64	19.09	28.59	84.53	49.88	24.97	47.77	27.86	12.35	43.91	11.99	198	74	80	10	4	5	9	3	4	68	111	87	13	24	11	4	11	3	tsaE	tRNA (adenosine(37)-N6)-threonylcarbamoyltransferase complex ATPase subunit type 1 TsaE [Lactobacillus plantarum]	-	-	-	-	-	-	-
lp_0819	34.2	51.37	21.42	157.48	115.71	101.94	129.27	73.87	90.17	204.14	139.22	177.66	148.83	162.65	147.16	81.71	135.77	164.31	167	212	63	104	92	69	63	30	40	1028	387	656	164	173	123	56	72	87	ybbR	cell surface protein [Lactobacillus plantarum]	-	-	-	-	-	-	-
lp_0823	218.16	181.27	223.67	79.34	87.86	98.9	104.52	93.17	88.58	181.5	248.68	174.21	113.59	112.2	153.23	127.41	137.22	159.42	732	514	452	36	48	46	35	26	27	628	475	442	86	82	88	60	50	58	-	EAL domain-containing protein [Lactobacillus plantarum]	-	-	-	-	-	-	-
lp_0824	324.22	456.26	506.15	132.49	192.96	212.48	260.69	303.96	251.26	606.21	619.99	542.71	394.83	351.57	372.82	409.21	357.09	344.06	1321	1571	1242	73	128	120	106	103	93	2547	1438	1672	363	312	260	234	158	152	ybiV	haloacid dehalogenase [Lactobacillus plantarum]	-	-	-	-	-	-	-
lp_0825	52.79	44.33	44.68	120.89	142.26	49.14	122.87	106.48	37.49	53.18	29.32	44.14	49.81	76.62	117.41	14.56	53.32	62.82	155	110	79	48	68	20	36	26	10	161	49	98	33	49	59	6	17	20	yxbF	TetR family transcriptional regulator [Lactobacillus plantarum]	-	-	-	-	-	-	-
lp_0852	3856.68	5412.02	3119.17	669.94	675.71	715.87	634.81	1415.62	788.6	1227.27	718.79	1213.21	1083.78	1023.21	1000.28	1262.77	1022.46	1068.02	33969	40284	16546	798	969	874	558	1037	631	11147	3604	8080	2154	1963	1508	1561	978	1020	pox2	pyruvate oxidase [Lactobacillus plantarum]	Metabolism	Global and Overview;Carbohydrate metabolism	ko01100//Metabolic pathways;ko00620//Pyruvate metabolism	K00158	-	-	-
lp_0854	36.82	84.02	77.93	824.24	547.95	525.4	569.61	197.02	489.91	190.09	262.26	179.25	174.82	219.19	158.37	149.91	193.73	184.7	182	351	232	551	441	360	281	81	220	969	738	670	195	236	134	104	104	99	birA2	bifunctional biotin--[acetyl-CoA-carboxylase] synthetase/biotin operon repressor [Lactobacillus plantarum]	Metabolism	Global and Overview;Metabolism of cofactors and vitamins	ko01100//Metabolic pathways;ko00780//Biotin metabolism	K03524	-	-	-
lp_0857	24.69	39.69	14.16	145.55	82.61	94.67	94.51	100.58	84.86	125.82	96.53	118.44	101.04	98.27	92.48	47.33	143.49	125.56	301	409	104	240	164	160	115	102	94	1582	670	1092	278	261	193	81	190	166	pepX	Xaa-Pro dipeptidyl-peptidase [Lactobacillus plantarum]	-	-	-	-	-	-	-
lp_0868	381.61	586.6	872.54	36.69	232.72	231.04	171.75	433.88	158.89	318	309.03	168.82	325.83	474.24	432.19	681.35	269.98	278.72	846	1099	1165	11	84	71	38	80	32	727	390	283	163	229	164	212	65	67	zur	transcriptional repressor [Lactobacillus plantarum]	-	-	-	-	-	-	-
lp_0888	35.33	43.95	23.72	153.43	105.28	142.1	144.64	225.98	114.2	267.55	197.57	255.92	271.86	264.39	282.86	138.2	336.44	327.25	235	247	95	138	114	131	96	125	69	1835	748	1287	408	383	322	129	243	236	steT	serine/threonine exchanger SteT [Lactobacillus plantarum]	-	-	-	-	-	-	-
lp_0900	27.18	33.21	13.24	85.19	87.09	42.62	41.44	46.17	42.27	95.96	93.92	88.68	85.09	67.81	70.76	27.36	182.24	117.14	92	95	27	39	48	20	14	13	13	335	181	227	65	50	41	13	67	43	pgm3	histidine phosphatase family protein [Lactobacillus plantarum]	Metabolism	Carbohydrate metabolism;Energy metabolism;Global and Overview;Amino acid metabolism	ko01100//Metabolic pathways;ko01110//Biosynthesis of secondary metabolites;ko01130//Biosynthesis of antibiotics;ko01120//Microbial metabolism in diverse environments;ko01230//Biosynthesis of amino acids;ko01200//Carbon metabolism;ko00010//Glycolysis / Gluconeogenesis;ko00260//Glycine, serine and threonine metabolism;ko00680//Methane metabolism	K15634	-	-	-
lp_0902	17.15	32.54	8.77	97.29	70.88	52.13	43.23	88.18	36.8	84.4	60.44	70.6	90.33	51.5	82.54	17.67	150.95	94.49	159	255	49	122	107	67	40	68	31	807	319	495	189	104	131	23	152	95	napA2	potassium transporter [Lactobacillus plantarum]	-	-	-	-	-	-	-
lp_0903	16.04	33.32	18.89	77.22	50.39	94.17	41.11	40.36	65.69	67.81	75.67	76.2	79.33	83.04	47.94	25.24	132.22	118.66	86	151	61	56	44	70	22	18	32	375	231	309	96	97	44	19	77	69	BH1888	phosphohydrolase [Lactobacillus plantarum]	-	-	-	-	-	-	-
lp_0907	42.85	102.51	42.28	463.8	400.5	376.33	301.8	238.94	427.25	421.85	217.64	330.15	421.07	414.84	339.23	241.15	400.29	312.14	138	279	82	202	210	168	97	64	125	1401	399	804	306	291	187	109	140	109	dedA	cytochrome O ubiquinol oxidase [Lactobacillus plantarum]	-	-	-	-	-	-	-
lp_0913	9.48	21.15	17.16	186.31	109.78	97.88	71.21	62.14	113.79	77.89	79.06	68.35	109.75	107.77	129.59	70.58	99.15	131.08	44	83	48	117	83	63	33	24	48	373	209	240	115	109	103	46	50	66	coaA	type I pantothenate kinase [Lactobacillus plantarum]	Metabolism	Metabolism of cofactors and vitamins;Global and Overview	ko01100//Metabolic pathways;ko00770//Pantothenate and CoA biosynthesis	K00867	-	-	-
lp_0914	356.56	373.06	444.88	881.71	737.9	891.78	741.12	793.41	777.34	780.47	1603.63	877.77	1327.62	1037	1046.09	1075.97	1478.2	1247.97	2772	2451	2083	927	934	961	575	513	549	6257	7097	5160	2329	1756	1392	1174	1248	1052	guaA	GMP synthase (glutamine-hydrolyzing) [Lactobacillus plantarum]	Metabolism	Nucleotide metabolism;Global and Overview	ko01100//Metabolic pathways;ko00230//Purine metabolism	K01951	-	-	-
lp_0919	249.12	196.63	198.66	104.71	78.1	79.23	89.77	104.24	57.26	212.71	137.58	175.81	103.74	79.61	81.04	86.48	122.41	71.96	862	575	414	49	44	38	31	30	18	759	271	460	81	60	48	42	46	27	-	CPBP family intramembrane metalloprotease [Lactobacillus plantarum]	-	-	-	-	-	-	-
lp_0924	9.39	14.19	14.72	0	0	0	0	0	0	13.15	5.5	8.97	4.62	0	3.05	0	0	0	18	23	17	0	0	0	0	0	0	26	6	13	2	0	1	0	0	0	-	extracellular protein, MORN repeat family [Lactobacillus plantarum WCFS1] [Lactobacillus plantarum]	-	-	-	-	-	-	-
lp_0931	142.43	268.93	278.52	48.12	127.3	149.53	62.79	139.09	164.48	86.01	130.82	87.97	123.89	156.01	118.28	255.86	137.59	91.13	591	943	696	27	86	86	26	48	62	368	309	276	116	141	84	149	62	41	FAHD2	fumarylacetoacetate hydrolase [Lactobacillus plantarum]	-	-	-	-	-	-	-
lp_0949	211.45	101.97	166.49	41.3	57.18	61.4	77.29	54.37	52.7	59.32	95.31	61.56	62.47	56.17	76.14	41.69	61.23	58.87	795	324	377	21	35	32	29	17	18	230	204	175	53	46	49	22	25	24	-	transcriptional regulator [Lactobacillus plantarum]	-	-	-	-	-	-	-
lp_0970	179.55	530.94	396.72	111.72	135.96	197.72	179.56	359.1	394.51	477.02	377.12	395.9	267.82	304.88	238.12	608.35	520.91	226.83	511	1277	680	43	63	78	51	85	102	1400	611	852	172	189	116	243	161	70	-	acetyltransferase [Lactobacillus plantarum]	-	-	-	-	-	-	-
lp_0992	4.31	13.76	17.88	0	2.65	0	0	0	0	2.51	2.27	1.14	0	0	0	0	0	0	10	27	25	0	1	0	0	0	0	6	3	2	0	0	0	0	0	0	-	MerR family transcriptional regulator [Lactobacillus plantarum]	-	-	-	-	-	-	-
lp_0997	12.95	15.33	23.16	0	0	0	0	0	0	12.56	8.75	0	0	4.57	0	0	0	0	13	13	14	0	0	0	0	0	0	13	5	0	0	1	0	0	0	0	cspC	Cold shock protein CspC [Lactobacillus plantarum ZJ316] [Lactobacillus plantarum]	-	-	-	-	GO:0044464//cell part;GO:0044424//intracellular part;GO:0005623//cell;GO:0005622//intracellular	GO:1901363//heterocyclic compound binding;GO:0005488//binding;GO:0097159//organic cyclic compound binding;GO:0003676//nucleic acid binding	GO:0019222//regulation of metabolic process;GO:0050789//regulation of biological process;GO:0060255//regulation of macromolecule metabolic process;GO:0010468//regulation of gene expression;GO:0065007//biological regulation
lp_1001	11.78	10.37	32.6	42.44	94.62	58.84	57.51	58.11	59.85	55.36	113.56	47.94	73.63	149.78	72.36	225.99	214.18	58.5	39	29	65	19	51	27	19	16	18	189	214	120	55	108	41	105	77	21	pgpB	phosphatase [Lactobacillus plantarum subsp. plantarum ATCC 14917 = JCM 1149 = CGMCC 1.2437] [Lactobacillus plantarum]	-	-	-	-	-	-	-
lp_1018	4512.63	1967.3	3643.03	1050.57	1251.12	1142.29	716.11	1054.81	687.76	892.22	1268.95	935.51	1416.67	2353.72	2330.17	1756.29	1225.53	2241.71	10545	3885	5127	332	476	370	167	205	146	2150	1688	1653	747	1198	932	576	311	568	ctsR	transcriptional regulator CtsR [Lactobacillus plantarum subsp. argentoratensis DSM 16365] [Lactobacillus plantarum]	-	-	-	-	-	-	GO:0044249//cellular biosynthetic process;GO:0044260//cellular macromolecule metabolic process;GO:0010468//regulation of gene expression;GO:0034645//cellular macromolecule biosynthetic process;GO:0065007//biological regulation;GO:0071704//organic substance metabolic process;GO:0009058//biosynthetic process;GO:0009987//cellular process;GO:0050896//response to stimulus;GO:1901576//organic substance…
lp_1019	5059.96	5077.23	3905.83	1889.75	1923.92	1846.57	1640.41	2738.52	1371.51	3590.41	2722.32	3919.64	3477.12	3363.4	3640.1	3004.39	2841.12	4038.66	63516	53860	29528	3208	3932	3213	2055	2859	1564	46476	19453	37204	9849	9196	7821	5293	3873	5497	clpC	ATP-dependent Clp protease ATP-binding subunit ClpC [Lactobacillus plantarum]	-	-	-	-	-	-	-
lp_1025	201.73	257.02	128.52	325.52	475.4	443.23	407.18	412.98	175.73	717.75	460.59	554.04	664.59	550.8	471.99	620.43	717.19	753.99	417	449	160	91	160	127	84	71	33	1530	542	866	310	248	167	180	161	169	rpsL	30S ribosomal protein S12 [Lactobacillus plantarum WCFS1] [Lactobacillus plantarum]	Genetic Information Processing	Translation	ko03010//Ribosome	K02950	GO:1990904//ribonucleoprotein complex;GO:0044446//intracellular organelle part;GO:0043226//organelle;GO:0044424//intracellular part;GO:0005840//ribosome;GO:0044391//ribosomal subunit;GO:0044422//organelle part;GO:0043229//intracellular organelle;GO:0032991//macromolecular complex;GO:0044464//cell part;GO:0005622//intracellular;GO:0005623//cell;GO:0005737//cytoplasm;GO:0043228//non-membrane-bounde…	GO:1901363//heterocyclic compound binding;GO:0005198//structural molecule activity;GO:0005488//binding;GO:0003723//RNA binding;GO:0003676//nucleic acid binding;GO:0097159//organic cyclic compound binding	GO:0071704//organic substance metabolic process;GO:0043170//macromolecule metabolic process;GO:0010467//gene expression;GO:0008152//metabolic process
lp_1038	92.88	45.51	40.97	225.36	133.71	146.58	101.79	78.52	15.98	66.85	31.87	32.63	61.1	33.31	93.27	41.36	46.77	33.46	128	53	34	42	30	28	14	9	2	95	25	34	19	10	22	8	7	5	rpsS	30S ribosomal protein S19 [Lactobacillus plantarum WCFS1] [Lactobacillus plantarum]	Genetic Information Processing	Translation	ko03010//Ribosome	K02965	GO:0043232//intracellular non-membrane-bounded organelle;GO:0044446//intracellular organelle part;GO:0030529//intracellular ribonucleoprotein complex;GO:0043229//intracellular organelle;GO:0005623//cell;GO:0032991//macromolecular complex;GO:0005840//ribosome;GO:0043226//organelle;GO:0005737//cytoplasm;GO:0044464//cell part;GO:0044424//intracellular part;GO:0043228//non-membrane-bounded organelle;…	GO:0003676//nucleic acid binding;GO:0005198//structural molecule activity;GO:1901363//heterocyclic compound binding;GO:0005488//binding;GO:0003723//RNA binding;GO:0097159//organic cyclic compound binding	GO:0008152//metabolic process;GO:0043170//macromolecule metabolic process;GO:0071704//organic substance metabolic process;GO:0010467//gene expression
lp_1039	144.45	113.73	90.78	395.77	300.45	278.17	438.27	159.15	215.39	225.47	94.02	152.22	260.14	174.38	218.55	102.51	196.08	238.84	251	167	95	93	85	67	76	23	34	404	93	200	102	66	65	25	37	45	rplV	50S ribosomal protein L22 [Lactobacillus plantarum WCFS1] [Lactobacillus plantarum]	Genetic Information Processing	Translation	ko03010//Ribosome	K02890	GO:0005840//ribosome;GO:0043228//non-membrane-bounded organelle;GO:0005623//cell;GO:0043232//intracellular non-membrane-bounded organelle;GO:0044424//intracellular part;GO:0032991//macromolecular complex;GO:1990904//ribonucleoprotein complex;GO:0044391//ribosomal subunit;GO:0044464//cell part;GO:0005622//intracellular;GO:0044422//organelle part;GO:0030529//intracellular ribonucleoprotein complex;…	GO:0003723//RNA binding;GO:0005488//binding;GO:0097159//organic cyclic compound binding;GO:1901363//heterocyclic compound binding;GO:0005198//structural molecule activity;GO:0003676//nucleic acid binding	GO:0008152//metabolic process;GO:0071704//organic substance metabolic process;GO:0043170//macromolecule metabolic process;GO:0010467//gene expression
lp_1040	184.96	126.1	80.85	337.4	284.01	307.08	254.69	184.1	168.55	145.51	119.96	120.28	225.28	220.73	178.91	133.1	214.31	265.48	604	348	159	149	151	139	83	50	50	490	223	297	166	157	100	61	76	94	rpsC	30S ribosomal protein S3 [Lactobacillus plantarum WCFS1] [Lactobacillus plantarum]	Genetic Information Processing	Translation	ko03010//Ribosome	K02982	GO:0032991//macromolecular complex;GO:0044446//intracellular organelle part;GO:0030529//intracellular ribonucleoprotein complex;GO:0005737//cytoplasm;GO:0005622//intracellular;GO:0044391//ribosomal subunit;GO:1990904//ribonucleoprotein complex;GO:0043228//non-membrane-bounded organelle;GO:0044422//organelle part;GO:0005623//cell;GO:0044444//cytoplasmic part;GO:0043229//intracellular organelle;GO:…	GO:0003676//nucleic acid binding;GO:0005198//structural molecule activity;GO:1901363//heterocyclic compound binding;GO:0044822//poly(A) RNA binding;GO:0005488//binding;GO:0097159//organic cyclic compound binding;GO:0003723//RNA binding	GO:0010467//gene expression;GO:0043170//macromolecule metabolic process;GO:0071704//organic substance metabolic process;GO:0008152//metabolic process
lp_1044	34.86	39.5	28.33	93.24	109.34	107.03	215.55	35.67	73.49	64.02	29.97	39.24	72.32	85.14	82.34	26.43	75.13	54.73	47	45	23	17	24	20	29	4	9	89	23	40	22	25	19	5	11	8	rpsQ	30S ribosomal protein S17 [Lactobacillus plantarum WCFS1] [Lactobacillus plantarum]	Genetic Information Processing	Translation	ko03010//Ribosome	K02961	GO:0044464//cell part;GO:0044424//intracellular part;GO:0030529//intracellular ribonucleoprotein complex;GO:0005623//cell;GO:0032991//macromolecular complex;GO:1990904//ribonucleoprotein complex;GO:0005622//intracellular	GO:0097159//organic cyclic compound binding;GO:0003723//RNA binding;GO:0005198//structural molecule activity;GO:0005488//binding;GO:1901363//heterocyclic compound binding;GO:0003676//nucleic acid binding	GO:0010467//gene expression;GO:0043170//macromolecule metabolic process;GO:0008152//metabolic process;GO:0071704//organic substance metabolic process
lp_1045	33.11	26.97	15.32	76.25	56.67	50.9	59.82	84.84	59.74	42.63	15.25	33.02	62.54	64.79	47.56	11.6	29.99	45.05	61	42	17	19	17	13	11	13	10	81	16	46	26	26	15	3	6	9	rplN	50S ribosomal protein L14 [Lactobacillus plantarum WCFS1] [Lactobacillus plantarum]	Genetic Information Processing	Translation	ko03010//Ribosome	K02874	GO:0044391//ribosomal subunit;GO:0044464//cell part;GO:0005737//cytoplasm;GO:0005622//intracellular;GO:0032991//macromolecular complex;GO:0005623//cell;GO:0044424//intracellular part;GO:0005840//ribosome;GO:0044446//intracellular organelle part;GO:1990904//ribonucleoprotein complex;GO:0043228//non-membrane-bounded organelle;GO:0043232//intracellular non-membrane-bounded organelle;GO:0043229//intr…	GO:0003723//RNA binding;GO:0003676//nucleic acid binding;GO:1901363//heterocyclic compound binding;GO:0005198//structural molecule activity;GO:0005488//binding;GO:0097159//organic cyclic compound binding	GO:0071704//organic substance metabolic process;GO:0010467//gene expression;GO:0008152//metabolic process;GO:0043170//macromolecule metabolic process
lp_1050	74.85	87.97	65.5	186.99	177.06	215.27	304.06	121.62	200.42	96.62	36.43	56.18	91.89	118.42	121.14	50.45	60.54	65.3	148	147	78	50	57	59	60	20	36	197	41	84	41	51	41	14	13	14	rpsH	30S ribosomal protein S8 [Lactobacillus plantarum WCFS1] [Lactobacillus plantarum]	Genetic Information Processing	Translation	ko03010//Ribosome	K02994	GO:1990904//ribonucleoprotein complex;GO:0005623//cell;GO:0005622//intracellular;GO:0044424//intracellular part;GO:0044464//cell part;GO:0032991//macromolecular complex;GO:0030529//intracellular ribonucleoprotein complex	GO:0005488//binding;GO:1901363//heterocyclic compound binding;GO:0005198//structural molecule activity;GO:0003723//RNA binding;GO:0097159//organic cyclic compound binding;GO:0003676//nucleic acid binding	GO:0043170//macromolecule metabolic process;GO:0010467//gene expression;GO:0071704//organic substance metabolic process;GO:0008152//metabolic process
lp_1058	295.86	155.12	132.01	401.65	451.03	477.24	541.23	291.89	380.79	196.27	64.5	173.77	192.3	327.39	345.71	307.02	198.39	277.06	975	432	262	179	242	218	178	80	114	667	121	433	143	235	195	142	71	99	adk	adenylate kinase [Lactobacillus plantarum]	Metabolism	Nucleotide metabolism;Global and Overview	ko01100//Metabolic pathways;ko01110//Biosynthesis of secondary metabolites;ko01130//Biosynthesis of antibiotics;ko00230//Purine metabolism	K00939	-	-	-
lp_1059	40.24	103.88	34.92	209.63	140.42	131.95	192.43	120.95	171.13	242.99	106.03	145.13	214.8	218.33	181.66	136.83	109.47	151.81	44	96	23	31	25	20	21	11	17	274	66	120	53	52	34	21	13	18	infA	translation initiation factor IF-1 [Lactobacillus plantarum subsp. plantarum ATCC 14917 = JCM 1149 = CGMCC 1.2437] [Lactobacillus plantarum]	-	-	-	-	GO:0005622//intracellular;GO:0044464//cell part;GO:0044424//intracellular part;GO:0005623//cell	GO:0005488//binding;GO:0003676//nucleic acid binding;GO:0003723//RNA binding;GO:0008135//translation factor activity, RNA binding;GO:1901363//heterocyclic compound binding;GO:0097159//organic cyclic compound binding	GO:0044237//cellular metabolic process;GO:0009987//cellular process;GO:0008152//metabolic process;GO:0043604//amide biosynthetic process;GO:0034645//cellular macromolecule biosynthetic process;GO:0009059//macromolecule biosynthetic process;GO:0043043//peptide biosynthetic process;GO:1901576//organic substance biosynthetic process;GO:0006412//translation;GO:1901564//organonitrogen compound metabol…
lp_1067	218.2	154.25	119.6	70.15	82.01	50.7	63.37	59.15	61.88	123	84.56	101.76	65.4	58.07	71.85	55.08	93.83	119.9	621	371	205	27	38	20	18	14	16	361	137	219	42	36	35	22	29	37	hepA	heptaprenyl diphosphate synthase subunit I [Lactobacillus plantarum]	Metabolism	Global and Overview;Metabolism of terpenoids and polyketides	ko01110//Biosynthesis of secondary metabolites;ko00900//Terpenoid backbone biosynthesis	K00805	-	-	-
lp_1070	81.23	88.97	61.7	196.5	298.57	168.33	432.97	181.84	273.49	91.35	58.83	57.14	102.45	161.68	132.53	146.24	260.61	308.84	376	348	172	123	225	108	200	70	115	436	155	200	107	163	105	95	131	155	-	FMN-binding domain-containing protein [Lactobacillus plantarum]	-	-	-	-	-	-	-
lp_1107	158.98	183.24	79.99	35.62	16.91	44.69	0	16.55	7.58	62.74	50.78	50.06	158.6	82.15	76.4	127.5	196.46	247.54	231	225	70	7	4	9	0	2	1	94	42	55	52	26	19	26	31	39	citD	citrate lyase, gamma chain, acyl carrier protein [Lactobacillus plantarum WCFS1] [Lactobacillus plantarum]	Environmental Information Processing	Signal transduction	ko02020//Two-component system	K01646	-	-	-
lp_1114	48.86	150.93	61.31	46.88	22.91	26.91	67.27	26.91	90.32	107.41	47.17	123.8	31.4	37.67	80.62	71.75	58.38	51.59	131	342	99	17	10	10	18	6	22	297	72	251	19	22	37	27	17	15	citX	apo-citrate lyase phosphoribosyl-ft dephospho-CoA transferase [Lactobacillus plantarum JDM1] [Lactobacillus plantarum]	Environmental Information Processing	Signal transduction	ko02020//Two-component system	K05964	-	-	-
lp_1136	137.42	341.99	73.33	1095.13	900.81	752.8	885.06	577.93	866.01	502.57	212.53	355.32	665.43	597.9	669.65	264.91	599.6	627.05	669	1407	215	721	714	508	430	234	383	2523	589	1308	731	634	558	181	317	331	dhdh	oxidoreductase [Lactobacillus plantarum]	-	-	-	-	-	-	-
lp_1145	86.69	73.77	55.1	174.23	167.63	160.77	252.82	147.55	169.67	188.31	239.03	217.6	230.59	165.42	138.8	135	338.1	186.52	883	635	338	240	278	227	257	125	157	1978	1386	1676	530	367	242	193	374	206	ligA	DNA ligase (NAD(+)) LigA [Lactobacillus plantarum]	Genetic Information Processing	Replication and repair	ko03430//Mismatch repair;ko03030//DNA replication;ko03410//Base excision repair;ko03420//Nucleotide excision repair	K01972	-	-	-
lp_1147	92.96	109.27	43.51	221.45	287.41	279.07	312.59	300.07	315.92	232.94	225.78	273.94	201.84	197.65	156.74	80.02	270.02	212.9	149	148	42	48	75	62	50	40	46	385	206	332	73	69	43	18	47	37	gatC	aspartyl/glutamyl-tRNA amidotransferase subunit C [Lactobacillus plantarum WCFS1] [Lactobacillus plantarum]	Genetic Information Processing;Metabolism	Translation;Global and Overview	ko01100//Metabolic pathways;ko00970//Aminoacyl-tRNA biosynthesis	K02435	-	GO:0003824//catalytic activity;GO:0001883//purine nucleoside binding;GO:0032550//purine ribonucleoside binding;GO:0097367//carbohydrate derivative binding;GO:0016879//ligase activity, forming carbon-nitrogen bonds;GO:0001882//nucleoside binding;GO:0016884//carbon-nitrogen ligase activity, with glutamine as amido-N-donor;GO:0016874//ligase activity;GO:0032549//ribonucleoside binding;GO:1901363//he…	GO:0051171//regulation of nitrogen compound metabolic process;GO:0006417//regulation of translation;GO:0031323//regulation of cellular metabolic process;GO:0010556//regulation of macromolecule biosynthetic process;GO:0031326//regulation of cellular biosynthetic process;GO:0080090//regulation of primary metabolic process;GO:0051246//regulation of protein metabolic process;GO:0065007//biological re…
lp_1154	523.46	767.07	636.8	276.57	250.75	268.59	209.26	355.03	269.45	408.85	376.93	473.92	268.92	291.96	289.02	323.82	233.28	200.49	6116	7574	4481	437	477	435	244	345	286	4926	2507	4187	709	743	578	531	296	254	ctpE	E1-E2 ATPase [Lactobacillus plantarum subsp. plantarum ATCC 14917 = JCM 1149 = CGMCC 1.2437] [Lactobacillus plantarum]	-	-	-	-	GO:0016020//membrane;GO:0031224//intrinsic component of membrane;GO:0044425//membrane part	GO:0005488//binding;GO:0001883//purine nucleoside binding;GO:0043167//ion binding;GO:1901363//heterocyclic compound binding;GO:0032550//purine ribonucleoside binding;GO:0036094//small molecule binding;GO:0097367//carbohydrate derivative binding;GO:0097159//organic cyclic compound binding;GO:0003824//catalytic activity;GO:0043169//cation binding;GO:0032549//ribonucleoside binding;GO:0001882//nucle…	-
lp_1162	1635.66	1198.78	938.84	561.31	553.77	492.44	617.83	640.34	637.43	817.88	714.44	761.85	875.58	690.82	721.33	609.27	696.24	767.87	10903	6753	3769	506	601	455	411	355	386	5622	2711	3840	1317	1003	823	570	504	555	rhe2	helicase [Lactobacillus plantarum]	-	-	-	-	-	-	-
lp_1165	62.83	51.66	72.11	155.44	130.53	128.32	85.64	72.21	96.63	78.85	120.11	91.95	166.86	118.78	139.01	52.67	144.64	134.21	272	189	188	91	92	77	37	26	38	352	296	301	163	112	103	32	68	63	-	cell surface hydrolase [Lactobacillus plantarum]	-	-	-	-	-	GO:0003824//catalytic activity	-
lp_1169	27.51	66.33	33.82	226.48	177.16	195.22	162.39	171.62	224.22	205.03	145.74	208.82	183.18	206.83	171.99	155.73	169.77	149.46	185	377	137	206	194	182	109	96	137	1422	558	1062	278	303	198	147	124	109	gdh	Glu/Leu/Phe/Val dehydrogenase, dimerization domain protein [Lactobacillus plantarum subsp. plantarum ATCC 14917 = JCM 1149 = CGMCC 1.2437] [Lactobacillus plantarum]	Metabolism	Amino acid metabolism;Energy metabolism;Global and Overview	ko01100//Metabolic pathways;ko00250//Alanine, aspartate and glutamate metabolism;ko00220//Arginine biosynthesis;ko00910//Nitrogen metabolism	K00262	-	-	-
lp_1219	9.36	7.94	6.45	35.26	23.86	28.03	15.93	27.61	27.22	27.74	60.5	21.25	27.39	39.73	20.64	5.03	35.78	14.66	53	38	22	27	22	22	9	13	14	162	195	91	35	49	20	4	22	9	glf2	UDP-galactopyranose mutase [Lactobacillus plantarum]	Metabolism	Carbohydrate metabolism	ko00520//Amino sugar and nucleotide sugar metabolism;ko00052//Galactose metabolism	K01854	-	-	-
lp_1233	148.29	281.38	88.29	72.08	32.66	70.32	53.28	35.52	65.03	132.91	59.67	103.91	78.54	54.25	56.95	21.05	57.12	62.66	502	805	180	33	18	33	18	10	20	464	115	266	60	40	33	10	21	23	rfbP	multidrug MFS transporter [Lactobacillus plantarum]	-	-	-	-	-	-	-
lp_1242	0	3.24	0	113.3	25.21	23.69	21.93	6.58	15.06	7.69	6.25	5.43	4.85	7.54	4.8	3.9	10.08	5.05	0	10	0	56	15	12	8	2	5	29	13	15	4	6	3	2	4	2	iap	gamma-D-glutamate-meso-diaminopimelate muropeptidase [Lactobacillus plantarum]	-	-	-	-	-	-	-
lp_1247	17.28	28.58	31.19	119.07	117.45	93.18	90.76	114.96	120.02	175.02	252.81	178.13	169.48	154.79	137.2	119.51	188.44	170.16	103	144	112	96	114	77	54	57	65	1076	858	803	228	201	140	100	122	110	yueF	membrane protein [Lactobacillus plantarum WHE 92] [Lactobacillus plantarum]	-	-	-	-	-	-	-
lp_1250	75.35	84.94	36.22	30.3	29.23	18.12	21.19	63.58	40.74	147.68	123.08	156.82	77.33	88	64.1	18.84	149.73	95.1	570	543	165	31	36	19	16	40	28	1152	530	897	132	145	83	20	123	78	gntK	gluconokinase [Lactobacillus plantarum]	Metabolism	Carbohydrate metabolism;Global and Overview	ko01100//Metabolic pathways;ko01110//Biosynthesis of secondary metabolites;ko01130//Biosynthesis of antibiotics;ko01120//Microbial metabolism in diverse environments;ko01200//Carbon metabolism;ko00030//Pentose phosphate pathway	K00851	-	-	-
lp_1255	9.01	10.06	5.9	34.72	20.27	26.55	26.71	51.88	12.57	91.32	96.09	79.39	57.37	37.87	46.71	33.46	99.34	58.52	71	67	28	37	26	29	21	34	9	742	431	473	102	65	63	37	85	50	prfC	peptide chain release factor 3 [Lactobacillus plantarum WCFS1] [Lactobacillus plantarum]	-	-	-	-	GO:0005622//intracellular;GO:0005623//cell;GO:0044464//cell part;GO:0044424//intracellular part	GO:0001882//nucleoside binding;GO:0016817//hydrolase activity, acting on acid anhydrides;GO:0016787//hydrolase activity;GO:0003723//RNA binding;GO:0008135//translation factor activity, RNA binding;GO:0005488//binding;GO:0003747//translation release factor activity;GO:0032549//ribonucleoside binding;GO:0097367//carbohydrate derivative binding;GO:0017111//nucleoside-triphosphatase activity;GO:00018…	GO:0032984//macromolecular complex disassembly;GO:0051246//regulation of protein metabolic process;GO:0043241//protein complex disassembly;GO:0050794//regulation of cellular process;GO:0010468//regulation of gene expression;GO:0065007//biological regulation;GO:0051171//regulation of nitrogen compound metabolic process;GO:0071822//protein complex subunit organization;GO:0080090//regulation of prim…
lp_1268	10.52	2.15	6.63	0	0	0	0	0	0	1.06	0.64	2.4	0	0	0	0	0	0	29	5	11	0	0	0	0	0	0	3	1	5	0	0	0	0	0	0	yoeC	integrase/recombinase [Lactobacillus plantarum WCFS1] [Lactobacillus plantarum]	-	-	-	-	-	-	GO:0009987//cellular process;GO:0034641//cellular nitrogen compound metabolic process;GO:0046483//heterocycle metabolic process;GO:0006725//cellular aromatic compound metabolic process;GO:0044238//primary metabolic process;GO:0044237//cellular metabolic process;GO:0044260//cellular macromolecule metabolic process;GO:0090304//nucleic acid metabolic process;GO:0043170//macromolecule metabolic proce…
lp_1275	80.35	95.68	45.97	317.79	238.92	285.54	277.45	228.75	207.56	261.26	153.38	214.09	203.26	211.35	193.53	114.98	295.63	238.13	473	476	163	253	229	233	163	112	111	1586	514	953	270	271	195	95	189	152	spr0982	1,2-diacylglycerol 3-glucosyltransferase [Lactobacillus plantarum WCFS1] [Lactobacillus plantarum]	Metabolism	Lipid metabolism;Global and Overview	ko01100//Metabolic pathways;ko00561//Glycerolipid metabolism	K19002	-	GO:0003824//catalytic activity;GO:0016740//transferase activity	-
lp_1276	254.11	147.8	169.36	353.22	384.78	411	233.44	303.65	301.7	454.69	463.93	419.17	373.07	319.08	319.11	122.75	418.23	341.24	1298	638	521	244	320	291	119	129	140	2395	1349	1619	430	355	279	88	232	189	cpoA	glucosyl-diacylglycerol 6-beta-glucosyltransferase [Lactobacillus plantarum WCFS1] [Lactobacillus plantarum]	-	-	-	-	-	GO:0003824//catalytic activity;GO:0016740//transferase activity	-
lp_1280	72.49	117.7	28.83	210.67	152.21	141.08	111.49	117.56	148.46	360.64	247.28	308.56	162.87	143.19	193.04	70.87	212.67	225.44	430	590	103	169	147	116	66	58	80	2206	835	1384	218	185	196	59	137	145	araT1	aromatic amino acid specific aminotransferase [Lactobacillus plantarum WCFS1] [Lactobacillus plantarum]	Metabolism	Amino acid metabolism;Global and Overview	ko01100//Metabolic pathways;ko01110//Biosynthesis of secondary metabolites;ko01230//Biosynthesis of amino acids;ko00300//Lysine biosynthesis	K00841	-	GO:0003824//catalytic activity;GO:0016740//transferase activity;GO:0070546//L-phenylalanine aminotransferase activity;GO:0043167//ion binding;GO:0043168//anion binding;GO:0008483//transaminase activity;GO:0005488//binding;GO:0016769//transferase activity, transferring nitrogenous groups	GO:0008152//metabolic process
lp_1289	15.12	22.26	5.51	2.73	0	0	0	0	4.06	10.01	11.66	12.19	11.44	5.08	2.15	5.26	6.79	10.2	41	51	9	1	0	0	0	0	1	28	18	25	7	3	1	2	2	3	hpt	adenine phosphoribosyltransferase [Lactobacillus plantarum]	Metabolism	Nucleotide metabolism;Global and Overview	ko01100//Metabolic pathways;ko00230//Purine metabolism	K00759	-	-	-
lp_1310	8.7	11.31	14.03	47.1	56.43	40.65	71.19	60.39	36.41	25.06	29.69	18.47	50.48	44.99	41.51	32.29	72.19	40.67	71	78	69	52	75	46	58	41	27	211	138	114	93	80	58	37	64	36	-	glycosyl transferase family 1 [Lactobacillus plantarum]	-	-	-	-	-	-	-
lp_1311	17.39	28.9	23.8	44.16	76.63	58.41	85.11	78.19	42.37	82.24	82.3	78.81	96.46	54.23	79.87	33.1	102.66	78.34	131	184	108	45	94	61	64	49	29	639	353	449	164	89	103	35	84	64	tagE2	poly(glycerol-phosphate) alpha-glucosyltransferase [Lactobacillus plantarum]	-	-	-	-	-	-	-
lp_1324	2.18	4.09	3.62	32.28	4.47	7.87	12.76	10.94	4	3	4.79	3.13	6.45	5.85	4.25	0	11.73	0	12	19	12	24	4	6	7	5	2	17	15	13	8	7	4	0	7	0	ugpC	glycerol-3-phosphate ABC transporter ATP-binding protein [Lactobacillus plantarum]	Environmental Information Processing	Membrane transport	ko02010//ABC transporters	K05816	-	-	-
lp_1329	259.31	393.15	200.14	738.18	618.84	588.64	805.2	642.89	605.58	735.5	529.9	572.24	598.55	481.03	556.15	273.07	737.11	692.64	839	1075	390	323	326	264	260	173	178	2454	976	1400	437	339	308	124	259	243	dgk2	deoxyadenosine kinase [Lactobacillus plantarum]	-	-	-	-	-	-	-
lp_1357	93.93	53.13	196.19	235.9	1357.09	895.04	118.4	156.27	52.03	456.03	2037.22	453.16	717.37	547.89	552.25	833.46	554.89	435.88	159	76	200	54	374	210	20	22	8	796	1963	580	274	202	160	198	102	80	-	membrane protein [Lactobacillus plantarum]	-	-	-	-	-	-	-
lp_1362	2418.54	2826.3	1276.36	747.68	589.87	504.15	798.03	586.76	610.24	1030.13	654.94	1166.33	314.88	489.32	643.2	328.23	237.27	417.65	6195	6118	1969	259	246	179	204	125	142	2721	955	2259	182	273	282	118	66	116	-	hypothetical protein [Lactobacillus plantarum]	-	-	-	-	-	-	-
lp_1373	2.78	38.84	5.54	111.07	54.67	76.26	61.32	20.07	42.87	69.59	30.3	47.82	81.36	89.39	97.51	122.88	122.95	112.87	5	59	6	27	16	19	11	3	7	129	31	65	33	35	30	31	24	22	lp_1373	membrane protein [Lactobacillus plantarum]	-	-	-	-	-	-	-
lp_1390	0	3.18	0	9.94	2.75	16.16	0	0	0	3.48	11.02	3.56	1.99	4.11	2.62	3.19	0	8.26	0	6	0	3	1	5	0	0	0	8	14	6	1	2	1	1	0	2	SPAC11D3.02c	GCN5 family N-acetyltransferase [Lactobacillus plantarum]	-	-	-	-	-	-	-
lp_1391	20.87	33.39	22.64	128.89	97.59	106.08	120	161.11	104.42	42.2	52.28	43.59	121.91	66.96	51.26	80.26	108.1	72.18	176	238	115	147	134	124	101	113	80	367	251	278	232	123	74	95	99	66	argS	arginine--tRNA ligase [Lactobacillus plantarum]	Genetic Information Processing	Translation	ko00970//Aminoacyl-tRNA biosynthesis	K01887	-	-	-
lp_1396	45.13	46.08	34.87	9.85	12.99	14.13	15.7	31.09	22.43	15.42	18.58	17.1	19.79	13.67	10.53	7.82	25.25	18.07	576	497	268	17	27	25	20	33	26	203	135	165	57	38	23	14	35	25	dgaR	LuxR family transcriptional regulator [Lactobacillus plantarum]	-	-	-	-	-	-	-
lp_1402	1.01	0.6	0.28	12.5	2.08	4.88	5.08	2.03	0	1.8	0.3	2.01	0	2.33	0.99	4.82	3.11	3.12	6	3	1	10	2	4	3	1	0	11	1	9	0	3	1	4	2	2	-	MFS transporter [Lactobacillus plantarum]	-	-	-	-	-	-	-
lp_1427	4.54	9.67	1.51	30.22	33.47	26.21	9.1	21.84	15	28.19	7.18	18.62	14.09	29.19	13.27	22.65	41.82	12.56	10	18	2	9	12	8	2	4	3	64	9	31	7	14	5	7	10	3	ntd	nucleoside 2-deoxyribosyltransferase [Lactobacillus plantarum]	-	-	-	-	-	-	-
lp_1430	259.39	136.1	173.28	87.73	79.04	81.24	60.45	45.94	64.19	73.9	92.19	84.3	48.12	36	41.12	17.19	70.36	42.65	1290	572	519	59	64	56	30	19	29	379	261	317	54	39	35	12	38	23	ykoT	glycosyltransferase [Lactobacillus plantarum]	-	-	-	-	-	-	-
lp_1443	12.14	9.83	0	42.51	25.5	29.96	32.01	7.68	0	33.14	22.44	23.23	31.14	32.26	39.19	2.28	38.24	23.57	38	26	0	18	13	13	10	2	0	107	40	55	22	22	21	1	13	8	-	TetR family transcriptional regulator [Lactobacillus plantarum]	-	-	-	-	-	-	-
lp_1454	33.16	45.51	8.81	196.15	114.05	118.01	124.04	53.16	107.07	77.6	48.93	45.02	70.53	69.01	38.74	22.05	130.27	122.32	75	87	12	60	42	37	28	10	22	181	63	77	36	34	15	7	32	30	hit	histidine triad protein [Lactobacillus plantarum]	-	-	-	-	-	-	-
lp_1455	17.91	42.07	32.44	74.25	183.35	88.1	89.74	104.41	71.69	112.63	76.27	89.01	104.63	79.74	58.66	73.48	84.96	102.61	66	131	72	37	110	45	33	32	24	428	160	248	87	64	37	38	34	41	ecsA	ABC transporter ATP-binding protein [Lactobacillus plantarum]	-	-	-	-	-	-	-
lp_1458	19.87	54.01	31.97	82.66	158.29	73.92	56	100.8	112.79	69.56	67.64	52.15	118.34	121.17	110.66	64.16	214.44	171.82	64	147	62	36	83	33	18	27	33	231	124	127	86	85	61	29	75	60	trmB	tRNA (guanine-N(7)-)-methyltransferase [Lactobacillus plantarum subsp. plantarum ATCC 14917 = JCM 1149 = CGMCC 1.2437] [Lactobacillus plantarum]	-	-	-	-	-	-	-
lp_1460	67.07	118.49	41.96	309.1	266.33	252.06	287.58	183.79	247.24	229.61	109.6	182.35	226.73	239.18	207.77	115.58	367.69	290.58	215	321	81	134	139	112	92	49	72	759	200	442	164	167	114	52	128	101	pheT	tRNA-binding protein [Lactobacillus plantarum]	-	-	-	-	-	-	-
lp_1514	67.98	65.25	50.26	241.17	175.91	202.2	182.81	175.24	195.22	151.32	170.81	134.66	246.62	213.38	234.02	145.24	229.94	213.37	667	541	297	320	281	275	179	143	174	1531	954	999	546	456	393	200	245	227	thrS	threonine--tRNA ligase [Lactobacillus plantarum]	Genetic Information Processing	Translation	ko00970//Aminoacyl-tRNA biosynthesis	K01868	-	-	-
lp_1519	4.12	6	4.74	23.45	13.64	19.45	27.01	24.79	17.46	35.68	18.66	34.18	40.76	40.04	37.98	30.51	21.9	48.26	26	32	18	20	14	17	17	13	10	232	67	163	58	55	41	27	15	33	yrvN	ATPase AAA [Lactobacillus plantarum]	-	-	-	-	-	-	-
lp_1521	7.57	14.47	2.9	47.36	30.99	23.8	19.45	21	34.18	16.75	19.77	19.76	30.96	20.49	27.21	5.53	10.72	5.37	39	63	9	33	26	17	10	9	16	89	58	77	36	23	24	4	6	3	MW2112	alcohol dehydrogenase [Lactobacillus plantarum]	-	-	-	-	-	-	-
lp_1524	3.05	3.97	1.27	10.14	10.3	6.6	1.53	11	11.74	7.98	4.28	9.07	11.48	9.8	15.14	5.43	8.42	9.84	20	22	5	9	11	6	1	6	7	54	16	45	17	14	17	5	6	7	ica1	glycosyl transferase [Lactobacillus plantarum]	-	-	-	-	-	-	-
lp_1528	320.41	323.07	240.12	657.76	586.38	649.35	624.81	626.9	645.67	394.58	431.96	400.21	515.2	511.09	520.72	430.48	497.95	503.59	1819	1550	821	505	542	511	354	296	333	2310	1396	1718	660	632	506	343	307	310	NOA1	ribosome biogenesis GTPase YqeH [Lactobacillus plantarum]	-	-	-	-	-	-	-
lp_1531	196.71	372.74	154.43	702.12	686.7	766.84	633.22	775.41	759.83	389.06	282.37	348.01	568.72	496.94	477.12	297.87	659.49	561.88	607	972	287	293	345	328	195	199	213	1238	496	812	396	334	252	129	221	188	nadD	HD domain-containing protein [Lactobacillus plantarum]	-	-	-	-	-	-	-
lp_1535	610.57	844.62	567.42	1617.02	2005.83	2246.67	1493.36	2434.09	1279.06	1340.95	737.23	936.8	1827.87	1631.88	1657.09	1406.42	1937.24	1880.32	1692	1978	947	606	905	863	413	561	322	3832	1163	1963	1143	985	786	547	583	565	ylbN	DNA-binding protein [Lactobacillus plantarum]	-	-	-	-	-	-	-
lp_1535a	22.25	28.97	31.41	8.23	0	0	0	53.51	36.74	55.03	19.55	23.54	19.72	5.11	6.5	23.78	20.49	0	20	22	17	1	0	0	0	4	3	51	10	16	4	1	1	3	2	0	rpmF	50S ribosomal protein L32 [Lactobacillus plantarum]	Genetic Information Processing	Translation	ko03010//Ribosome	K02911	-	-	-
lp_1544	2591.06	4605.22	4153.61	1332.19	2191.61	2067.37	1851.99	2972.39	1620.55	2428.38	2132.41	2269.26	1897.83	1951.39	1931.4	1111.26	1420.06	1113.07	8888	13350	8581	618	1224	983	634	848	505	8590	4164	5886	1469	1458	1134	535	529	414	rrp5	two-component system response regulator [Lactobacillus plantarum WCFS1] [Lactobacillus plantarum]	-	-	-	-	-	GO:1901363//heterocyclic compound binding;GO:0097159//organic cyclic compound binding;GO:0003676//nucleic acid binding;GO:0003824//catalytic activity;GO:0005488//binding	GO:0044249//cellular biosynthetic process;GO:0044237//cellular metabolic process;GO:0019222//regulation of metabolic process;GO:0071704//organic substance metabolic process;GO:0050789//regulation of biological process;GO:0044260//cellular macromolecule metabolic process;GO:0034645//cellular macromolecule biosynthetic process;GO:0009058//biosynthetic process;GO:0008152//metabolic process;GO:190157…
lp_1546	95.07	65.3	132.12	25.98	41.89	25.35	35.21	27.34	34.13	65.94	127.08	63.14	86.1	46.5	79.7	108.98	87.55	108.65	460	267	385	17	33	17	17	11	15	329	350	231	94	49	66	74	46	57	menA	prenyltransferase [Lactobacillus plantarum]	-	-	-	-	-	-	-
lp_1555	35.73	81.77	28.58	138.84	112.12	79.01	117.59	53.3	68.89	86.99	100.32	95.19	53.16	61.06	50.28	18.58	69.64	55.32	137	265	66	72	70	42	45	17	24	344	219	276	46	51	33	10	29	23	ysgA	rRNA methylase [Lactobacillus plantarum JDM1] [Lactobacillus plantarum]	-	-	-	-	-	-	-
lp_1557	5503.7	4323.71	5310.49	1616.68	1609.37	1729.8	1555.28	2548.52	2008.63	1995.01	1983.86	1781.94	1469.39	1578.45	1394.35	1094.02	1347.29	1436.59	9893	6568	5749	393	471	431	279	381	328	3698	2030	2422	596	618	429	276	263	280	yodB	MarR family transcriptional regulator [Lactobacillus plantarum]	-	-	-	-	-	-	-
lp_1559	981.01	847.49	468.83	202.72	200.95	204.36	225.75	368.48	228.85	358.79	274.7	342.96	231.61	157.05	167.92	194.75	225	223.81	11844	8647	3409	331	395	342	272	370	251	4467	1888	3131	631	413	347	330	295	293	pheT	phenylalanine--tRNA ligase subunit beta [Lactobacillus plantarum]	Genetic Information Processing	Translation	ko00970//Aminoacyl-tRNA biosynthesis	K01890	-	-	-
lp_1562	101.09	98.18	56.48	197.46	337.79	245.39	226.16	282.85	279.95	193.29	266.93	201.38	295.85	341.52	222.87	251.42	307.37	222.82	318	261	107	84	173	107	71	74	80	627	478	479	210	234	120	111	105	76	udk	uridine kinase [Lactobacillus plantarum]	Metabolism	Global and Overview;Nucleotide metabolism	ko01100//Metabolic pathways;ko00240//Pyrimidine metabolism	K00876	-	-	-
lp_1563	66.76	177.13	90.19	251.42	219.02	227.35	207.74	269.22	228.22	460	236.73	230.86	325.25	293.17	239.83	251.13	572.73	317.4	161	361	131	82	86	76	50	54	50	1144	325	421	177	154	99	85	150	83	greA2	transcription elongation factor GreA [Lactobacillus plantarum]	-	-	-	-	-	-	-
lp_1565	65.88	108.1	24.79	263.06	153.76	126.74	136.43	95.05	120.87	103.5	97.98	134.17	87.59	123	143.69	9.39	84.93	125.57	150	208	34	81	57	40	31	18	25	243	127	231	45	61	56	3	21	31	-	LytR family transcriptional regulator [Lactobacillus plantarum]	-	-	-	-	-	-	-
lp_1566	11.9	42.24	18.66	122.19	113.67	176.43	132.46	87.42	138.24	99.35	97.53	62.06	128.89	51.59	81.09	127.16	73.04	73.15	18	54	17	25	28	37	20	11	19	155	84	71	44	17	21	27	12	12	yneR	HesB-like protein [Lactobacillus plantarum subsp. plantarum ATCC 14917 = JCM 1149 = CGMCC 1.2437] [Lactobacillus plantarum]	-	-	-	-	-	-	-
lp_1568	211.39	273.17	182.19	577.98	411.84	552.54	326.09	466.95	372.3	720.79	652.17	691.48	669.69	610.73	556.03	291.42	644.61	464.25	2150	2348	1116	795	682	779	331	395	344	7560	3776	5318	1537	1353	968	416	712	512	pbp2x	penicillin-binding protein [Lactobacillus plantarum]	-	-	-	-	-	-	-
lp_1576	210.44	187.19	249.81	60.81	86.17	104.7	29.08	116.33	159.75	157.62	177.61	87.65	117.91	111.05	90.44	106.85	147	124.92	435	327	311	17	29	30	6	20	30	336	209	137	55	50	32	31	33	28	glpE	sulfurtransferase [Lactobacillus plantarum]	-	-	-	-	-	-	-
lp_1592	394.07	677.22	613.42	1092.73	1170.38	1122.21	941.71	1262.48	1127.27	1634.79	1510.88	1557.46	2516.16	1853.85	1791.1	2733.9	1927.75	1936.7	608	883	570	228	294	240	145	162	158	2601	1327	1817	876	623	473	592	323	324	rplU	50S ribosomal protein L21 [Lactobacillus plantarum WCFS1] [Lactobacillus plantarum]	Genetic Information Processing	Translation	ko03010//Ribosome	K02888	GO:0030529//intracellular ribonucleoprotein complex;GO:0044424//intracellular part;GO:1990904//ribonucleoprotein complex;GO:0044464//cell part;GO:0032991//macromolecular complex;GO:0005622//intracellular;GO:0005623//cell	GO:0003676//nucleic acid binding;GO:0097159//organic cyclic compound binding;GO:0005198//structural molecule activity;GO:0003723//RNA binding;GO:1901363//heterocyclic compound binding;GO:0005488//binding	GO:0071704//organic substance metabolic process;GO:0043170//macromolecule metabolic process;GO:0010467//gene expression;GO:0008152//metabolic process
lp_1598	126.84	171.53	115.6	285.61	275.31	344.01	291.47	154.8	299.19	302.42	252.14	226.39	179.62	251.76	242.37	135.9	241.5	202.3	266	304	146	81	94	100	61	27	57	654	301	359	85	115	87	40	55	46	nusB	N utilization substance protein B [Lactobacillus plantarum]	-	-	-	-	-	-	-
lp_1600	135.75	108.62	83.88	320.65	276.41	239.73	331.48	225.76	270.65	191.61	199.47	195.1	249.62	245.61	242.9	124.22	341.67	211.64	911	616	339	291	302	223	222	126	165	1326	762	990	378	359	279	117	249	154	xseA	exodeoxyribonuclease 7 large subunit [Lactobacillus plantarum]	Genetic Information Processing	Replication and repair	ko03430//Mismatch repair	K03601	-	-	-
lp_1621	341.14	247.13	338.64	120.01	156.11	81.74	113.54	128.87	131.47	183.23	221.1	228.01	86.85	108.26	135.97	135.28	93.06	124.27	1114	682	666	53	83	37	37	35	39	617	411	563	64	77	76	62	33	44	rpe	ribulose-phosphate 3-epimerase [Lactobacillus plantarum]	Metabolism	Global and Overview;Carbohydrate metabolism	ko01100//Metabolic pathways;ko01110//Biosynthesis of secondary metabolites;ko01130//Biosynthesis of antibiotics;ko01120//Microbial metabolism in diverse environments;ko01230//Biosynthesis of amino acids;ko01200//Carbon metabolism;ko00030//Pentose phosphate pathway;ko00040//Pentose and glucuronate interconversions	K01783	-	-	-
lp_1622	208.17	437.71	211.62	100.97	173.33	151.05	170.27	124.05	173.7	284.26	236.14	294.16	153.3	153.25	136.51	291.88	209.57	117.54	686	1219	420	45	93	69	56	34	52	966	443	733	114	110	77	135	75	42	tpk	thiamine pyrophosphokinase [Lactobacillus plantarum]	Metabolism	Global and Overview;Metabolism of cofactors and vitamins	ko01100//Metabolic pathways;ko00730//Thiamine metabolism	K00949	-	-	-
lp_1671	38.55	91.24	50.88	151.54	201.9	143.46	117.93	60.99	89.35	86.58	245.95	81.04	117.8	114.59	110.25	137.35	63.53	61.76	190	380	151	101	162	98	58	25	40	440	690	302	131	123	93	95	34	33	fabH2	3-oxoacyl-ACP synthase III [Lactobacillus plantarum]	Metabolism	Global and Overview;Lipid metabolism	ko01100//Metabolic pathways;ko00061//Fatty acid biosynthesis;ko01212//Fatty acid metabolism	K00648	-	-	-
lp_1673	30.05	60.2	29.58	58.73	119.98	88.27	70.98	80.01	94.52	67.44	167.8	60.75	58.03	43.36	55.18	41.3	53.37	39.59	140	237	83	37	91	57	33	31	40	324	445	214	61	44	44	27	27	20	fabD	ACP S-malonyltransferase [Lactobacillus plantarum]	-	-	-	-	-	-	-
lp_1680	65.46	89.75	55.21	174.79	189.86	146.17	163.98	99.95	91.5	86.4	390.6	79.36	90.94	125.22	136.59	109.2	95.68	55.1	252	292	128	91	119	78	63	32	32	343	856	231	79	105	90	59	40	23	accA2	acetyl-CoA carboxylase carboxyl transferase subunit alpha [Lactobacillus plantarum]	Metabolism	Lipid metabolism;Global and Overview;Carbohydrate metabolism	ko01100//Metabolic pathways;ko01110//Biosynthesis of secondary metabolites;ko01130//Biosynthesis of antibiotics;ko01120//Microbial metabolism in diverse environments;ko01200//Carbon metabolism;ko00620//Pyruvate metabolism;ko00640//Propanoate metabolism;ko00061//Fatty acid biosynthesis;ko01212//Fatty acid metabolism	K01962	-	-	-
lp_1686	96.34	176.44	92.26	183.27	289.72	271.09	188.26	158.61	290.43	172.89	159.41	147.5	170.07	260.61	196.18	74.06	246.63	191.71	241	373	139	62	118	94	47	33	66	446	227	279	96	142	84	26	67	52	ykhA	acyl-CoA thioesterase [Lactobacillus plantarum]	-	-	-	-	-	-	-
lp_1693a	0	3.1	0	38.72	4.02	37.77	26.23	15.74	7.2	12.06	0	9.52	26.1	9.01	15.3	4.66	36.16	30.18	0	4	0	8	1	8	4	2	1	19	0	11	9	3	4	1	6	5	-	TetR family transcriptional regulator [Lactobacillus plantarum]	-	-	-	-	-	-	-
lp_1700	391.07	1203.96	411.91	316.91	255.64	255.67	272.53	455.85	539.81	917.92	383.67	743.36	336.03	331.09	397.25	167.36	421.21	345.85	949	2469	602	104	101	86	66	92	119	2297	530	1364	184	175	165	57	111	91	tspO	tryptophan-rich sensory protein [Lactobacillus plantarum]	-	-	-	-	-	-	-
lp_1715	22.69	49.05	57.6	140.35	171.52	125.91	115.86	107.55	98.46	147.46	159.81	151.19	228.17	189.31	197.56	231.61	222.99	146.88	104	190	159	87	128	80	53	41	41	697	417	524	236	189	155	149	111	73	menA	prenyltransferase [Lactobacillus plantarum]	Metabolism	Metabolism of cofactors and vitamins;Global and Overview	ko01100//Metabolic pathways;ko01110//Biosynthesis of secondary metabolites;ko00130//Ubiquinone and other terpenoid-quinone biosynthesis	K02548	-	-	-
lp_1723	6.92	32.48	13.55	195.63	138.2	156.97	128.83	136.75	59.88	191.82	125.09	159.57	167.65	178.22	134.34	100.42	255	214.35	28	111	33	107	91	88	52	46	22	800	288	488	153	157	93	57	112	94	yidA	hydrolase, HAD superfamily, Cof family [Lactobacillus plantarum WCFS1] [Lactobacillus plantarum]	-	-	-	-	-	GO:0003824//catalytic activity	-
lp_1724	116.24	162.5	84.59	43.3	62.94	62.31	35.21	79.21	53.18	128.48	117.27	128.37	104.46	94.1	81.26	117.87	109.2	103.96	794	938	348	40	70	59	24	45	33	905	456	663	161	140	95	113	81	77	rsmF	23S rRNA methylase [Lactobacillus plantarum WCFS1] [Lactobacillus plantarum]	-	-	-	-	-	GO:0016740//transferase activity;GO:0016741//transferase activity, transferring one-carbon groups;GO:0003824//catalytic activity	GO:0008152//metabolic process
lp_1729	13.53	14.07	19.26	61.57	73.97	81.52	78.96	78.66	65.47	25.81	47.27	24.19	38.22	44.37	28.67	16.95	42.44	26.05	91	80	78	56	81	76	53	44	40	179	181	123	58	65	33	16	31	19	malT	transporter, major facilitator family protein [Lactobacillus plantarum subsp. plantarum ATCC 14917 = JCM 1149 = CGMCC 1.2437] [Lactobacillus plantarum]	-	-	-	-	-	-	GO:0044763//single-organism cellular process;GO:0009987//cellular process;GO:0044699//single-organism process
lp_1730	25.4	25.95	18.8	52.73	61.86	49.51	55.37	42.87	46.11	36.99	33.98	37.01	37.52	47.47	44.26	15.24	36.93	32.88	285	246	127	80	113	77	62	40	47	428	217	314	95	116	85	24	45	40	mapA	maltose phosphorylase [Lactobacillus plantarum WCFS1] [Lactobacillus plantarum]	Metabolism	Carbohydrate metabolism;Global and Overview	ko01100//Metabolic pathways;ko00500//Starch and sucrose metabolism	K00691	-	GO:0005488//binding;GO:0004645//phosphorylase activity;GO:0016757//transferase activity, transferring glycosyl groups;GO:0016740//transferase activity;GO:0016758//transferase activity, transferring hexosyl groups;GO:0003824//catalytic activity	GO:0044238//primary metabolic process;GO:0008152//metabolic process
lp_1731	21.53	46.04	16.73	106.62	81.28	102.59	77.19	85.49	100.01	65.12	46.15	68.7	64.77	77.08	53.08	60.51	52.74	38.25	109	197	51	73	67	72	39	36	46	340	133	263	74	85	46	43	29	21	galM2	galactose mutarotase [Lactobacillus plantarum]	Metabolism	Carbohydrate metabolism;Global and Overview	ko01100//Metabolic pathways;ko01110//Biosynthesis of secondary metabolites;ko01130//Biosynthesis of antibiotics;ko01120//Microbial metabolism in diverse environments;ko00010//Glycolysis / Gluconeogenesis;ko00052//Galactose metabolism	K01785	-	-	-
lp_1733	29.71	54.04	24.36	66.45	95.75	115.11	47.78	50.72	60.57	149.04	88.92	125.88	121.92	90.94	95.36	91.47	119.91	62.58	162	249	80	49	85	87	26	23	30	838	276	519	150	108	89	70	71	37	mvaK2	phosphomevalonate kinase [Lactobacillus plantarum]	Metabolism	Metabolism of terpenoids and polyketides;Global and Overview	ko01100//Metabolic pathways;ko01110//Biosynthesis of secondary metabolites;ko01130//Biosynthesis of antibiotics;ko00900//Terpenoid backbone biosynthesis	K00938	-	-	-
lp_1734	11.88	22.29	8.84	48.46	55.34	66.48	51.3	36.93	47.34	103.26	67.99	88.02	98.01	63.93	102.89	45.23	54.68	79.32	58	92	26	32	44	45	25	15	21	520	189	325	108	68	86	31	29	42	mvaD	diphosphomevalonate decarboxylase [Lactobacillus plantarum]	Metabolism	Metabolism of terpenoids and polyketides;Global and Overview	ko01100//Metabolic pathways;ko01110//Biosynthesis of secondary metabolites;ko01130//Biosynthesis of antibiotics;ko00900//Terpenoid backbone biosynthesis	K01597	-	-	-
lp_1735	4.48	16.4	4.25	29.97	32.75	18.46	17.1	28.21	16.43	61.84	43.46	57.82	77.51	46.02	42.37	33.43	31.42	35.41	21	65	12	19	25	12	8	11	7	299	116	205	82	47	34	22	16	18	mvaK1	mevalonate kinase [Lactobacillus plantarum WCFS1] [Lactobacillus plantarum]	Metabolism	Metabolism of terpenoids and polyketides;Global and Overview	ko01100//Metabolic pathways;ko01110//Biosynthesis of secondary metabolites;ko01130//Biosynthesis of antibiotics;ko00900//Terpenoid backbone biosynthesis	K00869	GO:0044424//intracellular part;GO:0005622//intracellular;GO:0005623//cell;GO:0044464//cell part	GO:0016772//transferase activity, transferring phosphorus-containing groups;GO:0097159//organic cyclic compound binding;GO:0016740//transferase activity;GO:1901363//heterocyclic compound binding;GO:0005488//binding;GO:0001883//purine nucleoside binding;GO:0001882//nucleoside binding;GO:0003824//catalytic activity;GO:0036094//small molecule binding;GO:0016301//kinase activity;GO:0097367//carbohydr…	GO:0008152//metabolic process;GO:0006793//phosphorus metabolic process;GO:0006629//lipid metabolic process;GO:0006720//isoprenoid metabolic process;GO:0044255//cellular lipid metabolic process;GO:0006796//phosphate-containing compound metabolic process;GO:0071704//organic substance metabolic process;GO:0044237//cellular metabolic process;GO:0044238//primary metabolic process;GO:0009987//cellular …
lp_1738	108.73	193.94	70.36	399.05	380.57	395.1	256.36	225.91	281.62	423.7	345.5	406.55	414.54	422.12	401.71	168.05	552.16	372.36	272	410	106	135	155	137	64	47	64	1093	492	769	234	230	172	59	150	101	-	extracellular protein [Lactobacillus plantarum WCFS1] [Lactobacillus plantarum]	-	-	-	-	-	GO:0005488//binding;GO:0048037//cofactor binding	GO:0071704//organic substance metabolic process;GO:0006807//nitrogen compound metabolic process;GO:0008152//metabolic process;GO:1901564//organonitrogen compound metabolic process
lp_1748	0.96	2.85	1.4	5.35	3.7	9.56	6.04	4.35	10.61	4.67	6.35	5.58	5.87	1.66	3.52	0.86	7.77	11.11	8	20	7	6	5	11	5	3	8	40	30	35	11	3	5	1	7	10	cysU	iron ABC transporter permease [Lactobacillus plantarum]	Environmental Information Processing	Membrane transport	ko02010//ABC transporters	K02011	-	-	-
lp_1750	0	0	0	6.21	2.58	4.54	0	5.05	2.31	0.61	1.48	1.11	0	0.96	0	0	0	0	0	0	0	4	2	3	0	2	1	3	4	4	0	1	0	0	0	0	potA	iron ABC transporter ATP-binding protein [Lactobacillus plantarum]	Environmental Information Processing	Membrane transport	ko02010//ABC transporters	K02010	-	-	-
lp_1751	177.5	178.87	114.17	445.44	295.24	336.75	401.54	294.74	413.36	378.65	365.71	350.97	278.51	245.04	286.93	149.88	385.81	271.77	2042	1739	791	693	553	537	461	282	432	4492	2395	3053	723	614	565	242	482	339	pbp1A	penicillin-binding protein 1A [Lactobacillus plantarum]	Metabolism	Global and Overview;Glycan biosynthesis and metabolism	ko01100//Metabolic pathways;ko00550//Peptidoglycan biosynthesis	K05366	-	-	-
lp_1754	127.08	417.85	212.94	969.97	920.77	1127.99	850.84	598.49	1192.54	1199.93	873.37	799.24	1541.53	1454.51	1115.34	1556.33	1358.88	1209.76	217	603	219	224	256	267	145	85	185	2113	849	1032	594	541	326	373	252	224	gpsB	cell division initiation protein DivIVA [Lactobacillus plantarum WCFS1] [Lactobacillus plantarum]	-	-	-	-	-	-	GO:0022604//regulation of cell morphogenesis;GO:0065007//biological regulation;GO:0050789//regulation of biological process;GO:0022603//regulation of anatomical structure morphogenesis;GO:0051128//regulation of cellular component organization;GO:0050793//regulation of developmental process;GO:0050794//regulation of cellular process
lp_1757	31.69	29.52	45.91	19.95	4.14	0	33.78	16.22	29.69	38.58	28.43	28.54	29.88	18.58	23.64	4.8	31.05	0	47	37	41	4	1	0	5	2	4	59	24	32	10	6	6	1	5	0	yceK	transcriptional regulator [Lactobacillus plantarum]	-	-	-	-	-	-	-
lp_1773	14.84	52.23	27.1	149.46	160.6	104.35	118.92	156.08	48.99	94.59	93.82	105.21	115.87	90.25	66.09	51.53	121.24	54.73	80	238	88	109	141	78	64	70	24	526	288	429	141	106	61	39	71	32	-	membrane protein [Lactobacillus plantarum WCFS1] [Lactobacillus plantarum]	-	-	-	-	-	-	-
lp_1782	344.48	199.97	186.86	104.37	84.35	101.83	80.27	32.11	117.58	114.31	310.94	110.99	140.32	126.1	73.55	62.52	221.3	161.84	903	443	295	37	36	37	21	7	28	309	464	220	83	72	33	23	63	46	pyrR2	uracil phosphoribosyltransferase [Lactobacillus plantarum]	Metabolism	Global and Overview;Nucleotide metabolism	ko01100//Metabolic pathways;ko00240//Pyrimidine metabolism	K02825	-	GO:0016740//transferase activity;GO:0016763//transferase activity, transferring pentosyl groups;GO:0016757//transferase activity, transferring glycosyl groups;GO:0003824//catalytic activity	GO:0044260//cellular macromolecule metabolic process;GO:0046483//heterocycle metabolic process;GO:0090304//nucleic acid metabolic process;GO:0019438//aromatic compound biosynthetic process;GO:0034645//cellular macromolecule biosynthetic process;GO:0050789//regulation of biological process;GO:1901576//organic substance biosynthetic process;GO:0044763//single-organism cellular process;GO:0055086//n…
lp_1795	12.31	11.77	4.72	38.51	52.34	64.9	28.47	5.69	20.85	39.49	44.91	43.83	58.75	36.95	52.56	43.86	52.32	39.3	26	21	6	11	18	19	6	1	4	86	54	70	28	17	19	13	12	9	-	MarR family transcriptional regulator [Lactobacillus plantarum WCFS1] [Lactobacillus plantarum]	-	-	-	-	GO:0005623//cell;GO:0044464//cell part	GO:0001071//nucleic acid binding transcription factor activity	GO:0009058//biosynthetic process;GO:0071704//organic substance metabolic process;GO:0060255//regulation of macromolecule metabolic process;GO:0034645//cellular macromolecule biosynthetic process;GO:0050789//regulation of biological process;GO:0065007//biological regulation;GO:0008152//metabolic process;GO:0009059//macromolecule biosynthetic process;GO:0019222//regulation of metabolic process;GO:0…
lp_1796	39.13	72.46	43.57	115.75	97.56	112.93	126.87	71.96	131.77	185.06	190.87	203.98	143.84	145.85	119.7	137.78	171.7	125.26	170	266	114	68	69	68	55	26	52	829	472	670	141	138	89	84	81	59	lin2658	DegV family protein [Lactobacillus plantarum WCFS1] [Lactobacillus plantarum]	-	-	-	-	-	-	-
lp_1797	31.77	51.21	35.93	170.22	200.77	215.9	161.47	110.72	96.29	139.74	141.54	154.66	236.68	247.31	147.94	291.96	390.04	301.47	69	94	47	50	71	65	35	20	19	313	175	254	116	117	55	89	92	71	spyM18_1563	acetyltransferase [Lactobacillus plantarum]	Metabolism	Amino acid metabolism;Xenobiotics biodegradation and metabolism	ko00350//Tyrosine metabolism;ko00627//Aminobenzoate degradation	K00680	-	-	-
lp_1807	139.22	142.9	114	24.08	33.34	33.28	35.35	65.26	35.85	96.84	74.37	66.4	42.09	34.89	42.81	54.14	47.48	35.04	513	445	253	12	20	17	13	20	12	368	156	185	35	28	27	28	19	14	-	membrane protein [Lactobacillus plantarum WCFS1] [Lactobacillus plantarum]	-	-	-	-	-	-	-
lp_1809	0.7	5.25	0.78	13.81	22.94	20.21	4.68	22.45	23.13	10.64	10.66	10.5	17.59	10.72	9.55	21.62	17.2	2.15	3	19	2	8	16	12	2	8	9	47	26	34	17	10	7	13	8	1	-	DUF368 domain-containing protein [Lactobacillus plantarum]	-	-	-	-	-	-	-
lp_1815	372.07	196.79	233.27	109.7	125.74	132.71	108.52	114.16	151.87	93.65	133.43	112.42	145.3	155.97	143.01	81.39	140.71	143.66	2508	1121	947	100	138	124	73	64	93	651	512	573	221	229	165	77	103	105	-	membrane protein [Lactobacillus plantarum WCFS1] [Lactobacillus plantarum]	-	-	-	-	-	-	-
lp_1816	0	0.34	0.95	23.21	8.76	12.35	2.86	3.43	3.14	1.38	5.51	7.92	1.26	1.31	1.67	2.03	0	0	0	1	2	11	5	6	1	1	1	5	11	21	1	1	1	1	0	0	tarI	2-C-methyl-D-erythritol 4-phosphate cytidylyltransferase [Lactobacillus plantarum]	Metabolism	Metabolism of terpenoids and polyketides;Global and Overview	ko01100//Metabolic pathways;ko01110//Biosynthesis of secondary metabolites;ko01130//Biosynthesis of antibiotics;ko00900//Terpenoid backbone biosynthesis	K00991	-	-	-
lp_1817	0.39	3.93	1.3	4.33	11.99	11.27	1.96	14.08	2.15	8.52	8.92	10.07	4.33	3.58	5.7	4.17	1.8	7.2	2	17	4	3	10	8	1	6	1	45	26	39	5	4	5	3	1	4	tarJ	ribitol-5-phosphate 2-dehydrogenase [Lactobacillus plantarum]	Metabolism	Global and Overview;Carbohydrate metabolism	ko01100//Metabolic pathways;ko00040//Pentose and glucuronate interconversions	K05352	-	-	-
lp_1818	5.53	27.25	5.33	42.24	42.76	59.24	53.66	12.88	41.26	53.83	29.47	42.02	34.81	23.77	29.2	30.52	23.01	19.75	31	129	18	32	39	46	30	6	21	311	94	178	44	29	28	24	14	12	tarK	ribitolphosphotransferase [Lactobacillus plantarum]	-	-	-	-	-	-	-
lp_1819	10.76	9.61	11.73	61.61	78.38	63.15	62.35	44.38	89.39	41.93	43.91	43.38	57.49	46	40.67	30.06	44.67	32.1	102	77	67	79	121	83	59	35	77	410	237	311	123	95	66	40	46	33	tarL	ribitolphosphotransferase [Lactobacillus plantarum]	-	-	-	-	-	-	-
lp_1820	0	12.12	1.89	47.68	46.59	51.99	34.21	18.24	66.81	29.79	24.65	16.05	20.17	19.16	19.94	5.41	48.9	10.49	0	27	3	17	20	19	9	4	16	81	37	32	12	11	9	2	14	3	paiA	N-acetyltransferase [Lactobacillus plantarum]	-	-	-	-	-	-	-
lp_1824	2.6	1.63	0.25	11.32	8.46	7.73	12.27	0	3.37	5.79	4.84	5.26	2.71	10.54	8.95	4.36	5.64	2.82	17	9	1	10	9	7	8	0	2	39	18	26	4	15	10	4	4	2	CSLC8	family 2 glycosyltransferase [Lactobacillus plantarum WCFS1] [Lactobacillus plantarum]	-	-	-	-	-	GO:0016740//transferase activity;GO:0003824//catalytic activity	-
lp_1833	52.24	58.48	20.22	8.66	12.95	11.83	23.47	19.72	5.16	24.76	16.46	20.76	23.88	12.91	15.05	18.36	28.04	12.96	223	211	52	5	9	7	10	7	2	109	40	67	23	12	11	11	13	6	-	integrase [Lactobacillus plantarum]	-	-	-	-	-	-	-
lp_1837	245.28	581.26	311.8	681.55	834.61	826.51	981.83	1084.92	784.64	683.09	431.26	462.8	855.1	787	926	754.92	882.44	766.62	1139	2281	872	428	631	532	455	419	331	3271	1140	1625	896	796	736	492	445	386	ppaC	manganese-dependent inorganic pyrophosphatase [Lactobacillus plantarum]	Metabolism	Energy metabolism	ko00190//Oxidative phosphorylation	K15986	-	-	-
lp_1838	28.79	41.23	19.74	107.98	93.54	61.71	137.97	75.25	133.19	86.59	49.47	56.84	78.59	59.38	40.22	52.03	144.08	80.81	138	167	57	70	73	41	66	30	58	428	135	206	85	62	33	35	75	42	ywbI	LysR substrate binding domain protein [Lactobacillus plantarum subsp. plantarum ATCC 14917 = JCM 1149 = CGMCC 1.2437] [Lactobacillus plantarum]	-	-	-	-	-	-	-
lp_1839	27.37	22.14	14.92	47.73	48.18	42.44	49.13	61.9	47.67	27.89	29	28.53	43.45	35.64	35.8	19.21	82.77	53.5	335	229	110	79	96	72	60	63	53	352	202	264	120	95	75	33	110	71	parC	topoisomerase IV, subunit A [Lactobacillus plantarum WCFS1] [Lactobacillus plantarum]	-	-	-	-	GO:0044425//membrane part;GO:0019898//extrinsic component of membrane;GO:0043229//intracellular organelle;GO:0043226//organelle;GO:0044464//cell part;GO:0016020//membrane;GO:0043232//intracellular non-membrane-bounded organelle;GO:0043228//non-membrane-bounded organelle;GO:0044424//intracellular part;GO:0005623//cell;GO:0005622//intracellular	GO:0008094//DNA-dependent ATPase activity;GO:0036094//small molecule binding;GO:0032549//ribonucleoside binding;GO:0032550//purine ribonucleoside binding;GO:0017111//nucleoside-triphosphatase activity;GO:0016887//ATPase activity;GO:0016462//pyrophosphatase activity;GO:0042623//ATPase activity, coupled;GO:0097159//organic cyclic compound binding;GO:0016818//hydrolase activity, acting on acid anhyd…	GO:0090304//nucleic acid metabolic process;GO:0009987//cellular process;GO:0006259//DNA metabolic process;GO:0046483//heterocycle metabolic process;GO:1901360//organic cyclic compound metabolic process;GO:0044699//single-organism process;GO:0044237//cellular metabolic process;GO:0071704//organic substance metabolic process;GO:0044763//single-organism cellular process;GO:0043170//macromolecule met…
lp_1842	51.11	57.83	62.05	172.42	172.64	154.39	144.03	149.78	137.13	151.78	196.39	101.81	310.01	234.64	291.12	282.21	323.54	229.78	160	153	117	73	88	67	45	39	39	490	350	241	219	160	156	124	110	78	plsY	Glycerol-3-phosphate acyltransferase [Lactobacillus plantarum ZJ316] [Lactobacillus plantarum]	Metabolism	Global and Overview;Lipid metabolism	ko01100//Metabolic pathways;ko01110//Biosynthesis of secondary metabolites;ko00561//Glycerolipid metabolism;ko00564//Glycerophospholipid metabolism	K08591	-	-	-
lp_1847	576.67	337.05	518.69	1139.3	1180.63	889.84	1023.58	1256.27	1140.79	475.36	1004.08	746.1	1046.28	1109.22	1100.75	729.35	1200.19	1002.68	2721	1344	1474	727	907	582	482	493	489	2313	2697	2662	1114	1140	889	483	615	513	xerC	integrase/recombinase, XerC/CodV family [Lactobacillus plantarum WCFS1] [Lactobacillus plantarum]	-	-	-	-	-	-	-
lp_1848	27.79	49.15	19.06	300.43	259.75	281.12	154.37	259.69	227.77	205.05	215.71	188.16	218.21	177.52	163.25	156.04	367.17	214.51	184	275	76	269	280	258	102	143	137	1400	813	942	326	256	185	145	264	154	gidC	FADH(2)-oxidizing methylenetetrahydrofolate--tRNA-(uracil(54)-C(5))-methyltransferase TrmFO [Lactobacillus plantarum]	-	-	-	-	-	-	-
lp_1874	1891.16	653.68	1248.09	493.64	424.12	352.94	548.94	422.79	426.33	409.93	865.22	536.8	381.67	300.65	328.99	203.34	265.13	368.94	7422	2168	2950	262	271	192	215	138	152	1659	1933	1593	338	257	221	112	113	157	dapB	4-hydroxy-tetrahydrodipicolinate reductase [Lactobacillus plantarum]	Metabolism	Global and Overview;Biosynthesis of other secondary metabolites;Amino acid metabolism	ko01100//Metabolic pathways;ko01110//Biosynthesis of secondary metabolites;ko01130//Biosynthesis of antibiotics;ko01120//Microbial metabolism in diverse environments;ko01230//Biosynthesis of amino acids;ko00300//Lysine biosynthesis;ko00261//Monobactam biosynthesis	K00215	-	-	-
lp_1887	598.43	836.14	980.57	313.91	395.31	461.86	260.71	255.21	602.96	280.53	313.93	276.18	179.03	282.92	260.02	231.73	290.03	110.51	1748	2064	1725	124	188	187	76	62	160	845	522	610	118	180	130	95	92	35	ribU	membrane protein [Lactobacillus plantarum]	-	-	-	-	-	-	-
lp_1903	1149.82	1085.56	825.09	414.59	416.64	427.24	359.9	610.34	264.14	316.31	495.17	363.22	518.08	521.89	680.75	567.18	468.13	675.26	14950	11928	6461	729	882	770	467	660	312	4241	3665	3571	1520	1478	1515	1035	661	952	clpB	ATP-dependent chaperone ClpB [Lactobacillus plantarum]	-	-	-	-	-	-	-
lp_1921	14.93	21.75	22.88	6.37	7.94	9.32	2.88	6.9	4.74	38.29	30.77	46.33	27.99	13.84	20.13	14.32	9.25	21.18	104	128	96	6	9	9	2	4	3	275	122	244	44	21	24	14	7	16	lmrB	MFS transporter [Lactobacillus plantarum]	-	-	-	-	-	-	-
lp_1922	304.86	1185.46	353.23	289.6	218.68	173.38	89.19	107.02	142.07	290.46	67.24	128.31	226.82	169.59	291.22	66.59	102.46	131.35	685	2251	478	88	80	54	20	20	29	673	86	218	115	83	112	21	25	32	-	MarR family transcriptional regulator [Lactobacillus plantarum]	-	-	-	-	-	-	-
lp_1943	32.47	27.91	21.09	14.76	5.57	10.47	9.09	8.72	11.98	23.4	23.9	26.63	20.9	17.49	14.84	6.46	11.69	23.42	179	130	70	11	5	8	5	4	6	133	75	111	26	21	14	5	7	14	hpk6	two-component sensor histidine kinase [Lactobacillus plantarum]	Environmental Information Processing	Signal transduction	ko02020//Two-component system	K07778	-	-	-
lp_1949	1.5	1.77	0	6.64	7.35	4.32	3	18	6.59	13.35	4.21	3.56	3.98	2.75	5.25	0	13.78	0	5	5	0	3	4	2	1	5	2	46	8	9	3	2	3	0	5	0	-	membrane protein [Lactobacillus plantarum WCFS1] [Lactobacillus plantarum]	-	-	-	-	-	-	-
lp_1962	3987.61	1889.48	1938.47	525.75	493.37	595.17	589.17	1705.43	633.3	889.31	1039.88	905.85	808.17	524.95	690.21	422.81	894.61	784.2	22041	8826	6453	393	444	456	325	784	318	5069	3272	3786	1008	632	653	328	537	470	rpoD	RNA polymerase sigma factor RpoD [Lactobacillus plantarum]	-	-	-	-	-	-	-
lp_1964	49.56	49.67	31.74	171.18	158.7	137.21	135.71	112.03	177.64	87.65	147.98	88.92	118.34	121.27	105.5	73.92	189.28	131.99	516	437	199	241	269	198	141	97	168	941	877	700	278	275	188	108	214	149	glyS	glycine--tRNA ligase subunit beta [Lactobacillus plantarum]	Genetic Information Processing	Translation	ko00970//Aminoacyl-tRNA biosynthesis	K01879	-	-	-
lp_1965	31.15	23.7	15.15	54.3	94.31	70.64	98.11	85.62	68.59	44.02	70.75	49.44	71.99	82.75	59.8	52.32	116.8	114.93	140	90	41	33	69	44	44	32	28	204	181	168	73	81	46	33	57	56	glyQ	glycine--tRNA ligase subunit alpha [Lactobacillus plantarum]	Genetic Information Processing	Translation	ko00970//Aminoacyl-tRNA biosynthesis	K01878	-	-	-
lp_1967	192.12	254.72	186.94	1003.58	1143.49	966.41	916.2	993.42	892.51	361.93	445.48	408.8	807.48	658.51	644.9	389.32	902.83	636	872	977	511	616	845	608	415	375	368	1694	1151	1403	827	651	501	248	445	313	era	GTPase Era [Lactobacillus plantarum]	-	-	-	-	-	-	-
lp_1970	145.6	175.44	134.99	463.36	325.76	351.61	357.04	305.32	297.55	243.26	277.35	239.14	348.49	251.97	334.99	264.09	279.08	330.5	711	724	397	306	259	238	174	124	132	1225	771	883	384	268	280	181	148	175	phoH	PhoH family protein [Lactobacillus plantarum]	-	-	-	-	-	-	-
lp_1974	26.9	69.16	12.99	553.31	336.44	331.66	252.38	249.92	309.56	208.68	168.82	209.89	393.38	354.77	381.46	181.2	407.57	376.63	110	239	32	306	224	188	103	85	115	880	393	649	363	316	267	104	181	167	RP2	phosphotransferase [Lactobacillus plantarum]	-	-	-	-	-	-	-
lp_1976	13.62	20.61	13.35	66.04	31.54	54.77	17.9	45.64	34.41	70.15	58.83	60.83	64.32	52.28	70.44	33.41	69.9	51.48	61	78	36	40	23	34	8	17	14	324	150	206	65	51	54	21	34	25	nfo	endonuclease [Lactobacillus plantarum]	Genetic Information Processing	Replication and repair	ko03410//Base excision repair	K01151	-	-	-
lp_1977	27.43	37.15	27.5	140.31	109.13	95.83	74.33	74.67	96.84	111.41	159.39	135.28	134.55	158.4	137.06	70.06	182.67	155.91	159	182	96	110	103	77	43	36	51	666	526	593	176	200	136	57	115	98	tagB3	glycosyl transferase [Lactobacillus plantarum]	-	-	-	-	-	-	-
lp_1980	94.4	109.59	74.76	404.64	323.78	328.85	354.01	214.41	393.81	332.34	395.87	319.84	209.42	269.65	279.99	168.35	243.22	218.93	847	831	404	491	473	409	317	160	321	3075	2022	2170	424	527	430	212	237	213	aspS	aspartate--tRNA ligase [Lactobacillus plantarum]	Genetic Information Processing	Translation	ko00970//Aminoacyl-tRNA biosynthesis	K01876	-	-	-
lp_1982	58.97	147.94	56.79	294.79	201.39	209.32	170.19	158.84	210.33	376.76	309.96	391.52	213.26	198.19	170.9	114.29	182.46	182.75	250	530	145	169	139	123	72	56	81	1647	748	1255	204	183	124	68	84	84	lytH	N-acetylmuramoyl-L-alanine amidase [Lactobacillus plantarum]	-	-	-	-	-	-	-
lp_1991	72.8	119.62	35.89	0	21.48	2.29	6.37	22.93	3.5	39.77	30.71	31.11	18.31	20.43	18.57	4.53	20.49	8.8	229	318	68	0	11	1	2	6	1	129	55	74	13	14	10	2	7	3	ECU05_1590	DNA-3-methyladenine glycosylase [Lactobacillus plantarum]	Genetic Information Processing	Replication and repair	ko03410//Base excision repair	K03652	-	-	-
lp_1994	48.18	329.01	79.99	468.2	574.89	501.48	213.78	256.53	340.92	416.46	247.84	183.86	448.35	612.99	554.88	176.53	456.3	272.93	70	404	70	92	136	101	31	31	45	624	205	202	147	194	138	36	72	43	-	hypothetical protein [Lactobacillus plantarum]	-	-	-	-	-	-	-
lp_2027	7090.89	4821.66	5246.81	1160.02	1276.82	1509.01	1580.54	1749.67	1209.05	1629.67	2348.84	1608.59	894.2	1035.1	1116.24	792.52	890.03	1111.78	66173	38026	29489	1464	1940	1952	1472	1358	1025	15683	12478	11351	1883	2104	1783	1038	902	1125	dnaK	molecular chaperone DnaK [Lactobacillus plantarum]	Genetic Information Processing	Folding, sorting and degradation	ko03018//RNA degradation	K04043	-	-	-
lp_2053	390.86	658.52	243.31	1218.75	1002.11	1107.11	960.38	786.03	951.36	840.79	680.76	851.37	1125.7	989.43	1076.22	661.19	1397.82	1093.41	1411	2009	529	595	589	554	346	236	312	3130	1399	2324	917	778	665	335	548	428	pyrH	UMP kinase [Lactobacillus plantarum]	Metabolism	Global and Overview;Nucleotide metabolism	ko01100//Metabolic pathways;ko00240//Pyrimidine metabolism	K09903	GO:0005622//intracellular;GO:0044464//cell part;GO:0044424//intracellular part;GO:0005623//cell	GO:0001882//nucleoside binding;GO:1901363//heterocyclic compound binding;GO:0001883//purine nucleoside binding;GO:0005488//binding;GO:0016301//kinase activity;GO:0016772//transferase activity, transferring phosphorus-containing groups;GO:0032550//purine ribonucleoside binding;GO:0009041//uridylate kinase activity;GO:0036094//small molecule binding;GO:0019205//nucleobase-containing compound kinase…	GO:0009147//pyrimidine nucleoside triphosphate metabolic process;GO:0009148//pyrimidine nucleoside triphosphate biosynthetic process;GO:0055086//nucleobase-containing small molecule metabolic process;GO:0034654//nucleobase-containing compound biosynthetic process;GO:1901293//nucleoside phosphate biosynthetic process;GO:0006221//pyrimidine nucleotide biosynthetic process;GO:0044249//cellular biosy…
lp_2056	26.59	99.97	44.15	141.33	151.42	121.9	94.37	66.61	70.13	101.81	54.99	78.03	45.42	52.14	85.77	17.76	61.22	58.76	96	305	96	69	89	61	34	20	23	379	113	213	37	41	53	9	24	23	MK0970	haloacid dehalogenase [Lactobacillus plantarum]	-	-	-	-	-	-	-
lp_2057	1807.1	3059.25	2092.78	4324.2	4735.68	5156.03	4586.14	2523.76	4159.81	5119.56	3637.21	3980.37	3312.98	3588.66	3452.86	3418.19	3031.21	2728.96	9014	12896	6287	2917	3846	3565	2283	1047	1885	26334	10328	15013	3729	3899	2948	2393	1642	1476	ldhD	D-lactate dehydrogenase [Lactobacillus plantarum WCFS1] [Lactobacillus plantarum]	Metabolism	Carbohydrate metabolism;Global and Overview	ko01120//Microbial metabolism in diverse environments;ko00620//Pyruvate metabolism	K03778	-	GO:0097159//organic cyclic compound binding;GO:1901363//heterocyclic compound binding;GO:0005488//binding;GO:1901265//nucleoside phosphate binding;GO:0036094//small molecule binding;GO:0016614//oxidoreductase activity, acting on CH-OH group of donors;GO:0000166//nucleotide binding;GO:0004457//lactate dehydrogenase activity;GO:0016491//oxidoreductase activity;GO:0003824//catalytic activity	GO:0044699//single-organism process;GO:0044710//single-organism metabolic process;GO:0008152//metabolic process
lp_2071	3.4	7.3	2.12	17.29	14.36	32.21	29.83	28.12	32.76	39.59	17.55	11.81	25.44	22.45	32.3	7.57	39.15	23.53	16	29	6	11	11	21	14	11	14	192	47	42	27	23	26	5	20	12	sll0501	bactoprenol glucosyl transferase [Lactobacillus plantarum]	-	-	-	-	-	-	-
lp_2083	6.33	10.21	9.56	25.53	28.28	62.28	51.9	34.6	57.02	67.53	45.49	31.21	66.31	60.77	26.9	32.8	26.5	26.54	11	15	10	6	8	15	9	5	9	121	45	41	26	23	8	8	5	5	lp_2083	UPF0145 protein [Lactobacillus plantarum ZJ316] [Lactobacillus plantarum]	-	-	-	-	-	-	-
lp_2099	10.62	3.75	2.75	0	0.85	0	0	0	1.52	4.41	4.12	4.56	1.22	5.7	1.61	0.98	2.54	5.09	77	23	12	0	1	0	0	0	1	33	17	25	2	9	2	1	2	4	cps4J	polysaccharide repeat unit transporter (flippase) [Lactobacillus plantarum WCFS1] [Lactobacillus plantarum]	-	-	-	-	-	-	-
lp_2104	15.04	6.41	7.99	0	0	0	0	0	0	2.62	4.75	3.18	0	0	8.78	2.14	0	0	50	18	16	0	0	0	0	0	0	9	9	8	0	0	5	1	0	0	cps4E	polysaccharide biosynthesis polyprenyl glycosylphosphotransferase, priming glycosyltransferase [Lactobacillus plantarum subsp. plantarum NC8] [Lactobacillus plantarum]	-	-	-	-	-	-	-
lp_2110	195.41	62.68	86.16	37.97	28.22	31.2	56.87	136.49	35.7	105.36	122.5	97.22	39.53	62.04	64.74	28.89	87.11	62.32	723	196	192	19	17	16	21	42	12	402	258	272	33	50	41	15	35	25	glnQ3	glutamine ABC transporter ATP-binding protein [Lactobacillus plantarum WCFS1] [Lactobacillus plantarum]	-	-	-	-	-	GO:0003824//catalytic activity;GO:0016818//hydrolase activity, acting on acid anhydrides, in phosphorus-containing anhydrides;GO:0032549//ribonucleoside binding;GO:0001882//nucleoside binding;GO:0016817//hydrolase activity, acting on acid anhydrides;GO:0036094//small molecule binding;GO:0016462//pyrophosphatase activity;GO:0005488//binding;GO:0001883//purine nucleoside binding;GO:0032550//purine …	-
lp_2111	127.28	55.07	65.56	34.11	38.34	41.11	42.15	92.99	17.92	60.4	80.57	57.06	51.71	55.44	50.74	34.8	84.96	73.83	938	343	291	34	46	42	31	57	12	459	338	318	86	89	64	36	68	59	glnPH2	glutamine ABC transporter, substrate binding and permease protein [Lactobacillus plantarum WCFS1] [Lactobacillus plantarum]	-	-	-	-	GO:0031224//intrinsic component of membrane;GO:0016020//membrane;GO:0044425//membrane part	-	GO:0051234//establishment of localization;GO:0051179//localization
lp_2122	172.76	249.76	217.45	600.96	465.65	458.16	329.23	561.18	360.4	1021.85	931.25	1106.9	701.29	503.72	542.65	359.02	738.75	745.24	1488	1818	1128	700	653	547	283	402	282	9076	4566	7209	1363	945	800	434	691	696	rnj2	metallo-beta-lactamase superfamily protein [Lactobacillus plantarum WCFS1] [Lactobacillus plantarum]	Genetic Information Processing	Folding, sorting and degradation	ko03018//RNA degradation	K12574	-	GO:0016787//hydrolase activity;GO:0016788//hydrolase activity, acting on ester bonds;GO:0004518//nuclease activity;GO:0043167//ion binding;GO:0005488//binding;GO:0043169//cation binding;GO:0003824//catalytic activity	GO:0008152//metabolic process;GO:0044237//cellular metabolic process;GO:0009987//cellular process;GO:0006139//nucleobase-containing compound metabolic process;GO:0090304//nucleic acid metabolic process;GO:0071704//organic substance metabolic process;GO:0006807//nitrogen compound metabolic process;GO:0044238//primary metabolic process;GO:0043170//macromolecule metabolic process;GO:1901360//organic…
lp_2123	68.59	100.44	70.85	223.92	269.13	243.29	193.1	212.39	179.3	280.53	220.04	233.31	285.68	301.23	262.7	304.03	312.65	349.1	299	370	186	132	191	147	84	77	71	1261	546	769	281	286	196	186	148	165	dapA1	4-hydroxy-tetrahydrodipicolinate synthase [Lactobacillus plantarum]	Metabolism	Global and Overview;Biosynthesis of other secondary metabolites;Amino acid metabolism	ko01100//Metabolic pathways;ko01110//Biosynthesis of secondary metabolites;ko01130//Biosynthesis of antibiotics;ko01120//Microbial metabolism in diverse environments;ko01230//Biosynthesis of amino acids;ko00300//Lysine biosynthesis;ko00261//Monobactam biosynthesis	K01714	-	-	-
lp_2125	17.8	11.41	17.24	0	0	0	0	0	0	42.44	10.42	9.81	9.86	10.22	4.33	5.29	0	6.84	24	13	14	0	0	0	0	0	0	59	8	10	3	3	1	1	0	1	rpsO	30S ribosomal protein S15 [Lactobacillus plantarum WCFS1] [Lactobacillus plantarum]	Genetic Information Processing	Translation	ko03010//Ribosome	K02956	GO:0044424//intracellular part;GO:1990904//ribonucleoprotein complex;GO:0005623//cell;GO:0044464//cell part;GO:0005622//intracellular;GO:0032991//macromolecular complex;GO:0030529//intracellular ribonucleoprotein complex	GO:0003676//nucleic acid binding;GO:0097159//organic cyclic compound binding;GO:1901363//heterocyclic compound binding;GO:0005488//binding;GO:0005198//structural molecule activity;GO:0003723//RNA binding	GO:0008152//metabolic process;GO:0043170//macromolecule metabolic process;GO:0010467//gene expression;GO:0071704//organic substance metabolic process
lp_2141	1565.81	1318.49	1161.17	247.75	366.71	334.4	371.07	421.03	343.86	572.5	457.81	692.31	288.59	434.3	429.77	367.07	306.21	397.29	12431	8846	5552	266	474	368	294	278	248	4687	2069	4156	517	751	584	409	264	342	-	membrane protein [Lactobacillus plantarum]	-	-	-	-	-	-	-
lp_2145	539.61	567.17	409.42	257.06	254.14	233.04	331.39	297.77	342.03	310.12	145.37	236.79	209.96	269.77	282.19	119.46	230.88	256.77	3508	3116	1603	226	269	210	215	161	202	2079	538	1164	308	382	314	109	163	181	-	Firmicu-CTERM sorting domain-containing protein [Lactobacillus plantarum]	-	-	-	-	-	-	-
lp_2155	51.76	101.39	68.76	161.03	155.68	206.04	107.32	98.73	153.26	274.88	245.83	189.79	235.73	180.29	162.69	119.55	295.86	256.81	145	240	116	61	71	80	30	23	39	794	392	402	149	110	78	47	90	78	def1	Peptide deformylase [Lactobacillus plantarum ZJ316] [Lactobacillus plantarum]	-	-	-	-	-	-	-
lp_2158	722.88	682.84	502.08	1075.6	1723.01	1591.31	1462.33	1794.91	1163.42	1802.94	1798.53	1907.43	2921.98	2201.39	1978.05	2237.91	2920.81	2776.62	6053	4832	2532	1218	2349	1847	1222	1250	885	15568	8573	12077	5521	4015	2835	2630	2656	2521	rnjA	metallo-beta-lactamase superfamily protein [Lactobacillus plantarum WCFS1] [Lactobacillus plantarum]	Genetic Information Processing	Folding, sorting and degradation	ko03018//RNA degradation	K12574	-	GO:0004518//nuclease activity;GO:0003824//catalytic activity;GO:0043169//cation binding;GO:0016788//hydrolase activity, acting on ester bonds;GO:0005488//binding;GO:0043167//ion binding;GO:0016787//hydrolase activity	GO:0071704//organic substance metabolic process;GO:0046483//heterocycle metabolic process;GO:0044237//cellular metabolic process;GO:0006807//nitrogen compound metabolic process;GO:0009987//cellular process;GO:0043170//macromolecule metabolic process;GO:0090304//nucleic acid metabolic process;GO:0034641//cellular nitrogen compound metabolic process;GO:1901360//organic cyclic compound metabolic pro…
lp_2166	2549.89	1111.58	1373.88	623.95	425.31	472.64	535.98	528.48	629.88	539.22	727.67	619.11	472.26	556.83	566.87	307.26	654.82	594.65	12299	4531	3991	407	334	316	258	212	276	2682	1998	2258	514	585	468	208	343	311	prs2	ribose-phosphate diphosphokinase [Lactobacillus plantarum subsp. plantarum ATCC 14917 = JCM 1149 = CGMCC 1.2437] [Lactobacillus plantarum]	Metabolism	Global and Overview;Carbohydrate metabolism;Nucleotide metabolism	ko01100//Metabolic pathways;ko01110//Biosynthesis of secondary metabolites;ko01130//Biosynthesis of antibiotics;ko01120//Microbial metabolism in diverse environments;ko01230//Biosynthesis of amino acids;ko01200//Carbon metabolism;ko00230//Purine metabolism;ko00030//Pentose phosphate pathway	K00948	-	-	-
lp_2169	159.03	226.45	71.43	43.88	52.85	55.65	89.19	57.08	65.32	124.3	81.31	119.29	51.28	50.4	67.6	46.51	40.98	35.57	536	645	145	20	29	26	30	16	20	432	156	304	39	37	39	22	15	13	-	tetratricopeptide repeat protein [Lactobacillus plantarum subsp. plantarum ATCC 14917 = JCM 1149 = CGMCC 1.2437] [Lactobacillus plantarum]	-	-	-	-	-	-	-
lp_2175	281.26	106.19	109.48	95.09	68.9	57.24	63.06	131.59	144.56	30.78	61.04	39.8	33.95	43.96	46.36	7.8	32.75	37.85	1028	328	241	47	41	29	23	40	48	116	127	110	28	35	29	4	13	15	-	cell surface protein [Lactobacillus plantarum]	-	-	-	-	-	-	-
lp_2177	146.93	140.9	188.42	462.04	290.55	298.75	221.5	244.53	316.33	163.63	250.08	168.58	278.87	253.04	261.74	97.65	455.96	293.57	997	808	770	424	321	281	150	138	195	1145	966	865	427	374	304	93	336	216	ktrB	potassium uptake protein [Lactobacillus plantarum]	-	-	-	-	-	-	-
lp_2187	247.14	123.7	108.23	374.07	295.77	371.15	284.64	253.8	229.2	236.54	273.89	247.74	208.01	245.39	278.83	153.46	270.8	259.34	3454	1461	911	707	673	719	397	295	291	3409	2179	2618	656	747	667	301	411	393	ileS	isoleucine--tRNA ligase [Lactobacillus plantarum]	Genetic Information Processing	Translation	ko00970//Aminoacyl-tRNA biosynthesis	K01870	-	-	-
lp_2195	36.58	110.92	41.38	182.58	192.38	188.03	261.16	200.67	211.4	184.46	144.18	182.92	140.83	121.76	113.54	140.09	157.89	118.08	160	410	109	108	137	114	114	73	84	832	359	605	139	116	85	86	75	56	ftsQ	cell division protein DivIB [Lactobacillus plantarum]	-	-	-	-	-	-	-
lp_2202	58.83	90.1	51.27	166.6	140.95	155.02	112.88	92.81	98.75	199.88	225.75	196.72	171.96	155.16	149.92	121.89	205.55	182.78	282	365	148	108	110	103	54	37	43	988	616	713	186	162	123	82	107	95	mraW	ribosomal RNA small subunit methyltransferase H [Lactobacillus plantarum]	-	-	-	-	-	-	-
lp_2210	643.77	565.48	454.81	237.52	148.35	167.6	149.59	168.4	231.72	279.53	274.77	336.07	183.23	189.06	183.74	182.85	196.93	222.76	7676	5698	3266	383	288	277	178	167	251	3437	1865	3030	493	491	375	306	255	288	ftsK2	cell division protein FtsK [Lactobacillus plantarum subsp. plantarum ST-III] [Lactobacillus plantarum]	-	-	-	-	-	-	-
lp_2212	12.36	49.37	10.78	134.84	121.49	111.48	83.62	308.44	119.08	187.92	124.33	172.49	197.23	92.23	198.63	160.76	236.22	145.37	40	135	21	59	64	50	27	83	35	627	229	422	144	65	110	73	83	51	ywnB	NADH-flavin reductase [Lactobacillus plantarum]	-	-	-	-	-	-	-
lp_2217	454.65	520.55	756.93	276.95	256.67	295.22	227.61	252.27	295.85	455.69	483.41	442.13	413.42	348.69	338.36	383	410.35	302.24	2622	2537	2629	216	241	236	131	121	155	2710	1587	1928	538	438	334	310	257	189	yubA	AI-2E family transporter [Lactobacillus plantarum]	-	-	-	-	-	-	-
lp_2219	100.53	345.49	57.05	712.88	530.63	565.19	503.67	507.58	510.08	448.22	315.6	396.26	364.59	337.14	482.95	233.63	419.46	383.9	512	1487	175	491	440	399	256	215	236	2354	915	1526	419	374	421	167	232	212	pgl	6-phosphogluconolactonase [Lactobacillus plantarum WCFS1] [Lactobacillus plantarum]	Metabolism	Global and Overview;Carbohydrate metabolism	ko01100//Metabolic pathways;ko01110//Biosynthesis of secondary metabolites;ko01130//Biosynthesis of antibiotics;ko01120//Microbial metabolism in diverse environments;ko01200//Carbon metabolism;ko00030//Pentose phosphate pathway	K07404	-	GO:0003824//catalytic activity;GO:0016787//hydrolase activity;GO:0052689//carboxylic ester hydrolase activity;GO:0016788//hydrolase activity, acting on ester bonds	-
lp_2220	232.87	481.02	159.77	734.67	604.46	705.46	571.58	576.58	669.31	660.75	550.58	631.28	611.15	581.33	637.23	719.08	444.45	445.14	743	1297	307	317	314	312	182	153	194	2174	1000	1523	440	404	348	322	154	154	cutC	CutC family protein [Lactobacillus plantarum subsp. plantarum ATCC 14917 = JCM 1149 = CGMCC 1.2437] [Lactobacillus plantarum]	-	-	-	-	-	-	GO:0050801//ion homeostasis;GO:0055065//metal ion homeostasis;GO:0098771//inorganic ion homeostasis;GO:0048878//chemical homeostasis;GO:0055076//transition metal ion homeostasis;GO:0042592//homeostatic process;GO:0065007//biological regulation;GO:0065008//regulation of biological quality;GO:0055080//cation homeostasis
lp_2224	645.54	1985.33	1897.99	295.72	533.81	474.8	713.11	1113.16	447.16	1096.88	819.8	763.36	1202.94	1078.51	1151.69	1579.56	1397.65	1181.99	2050	5328	3630	127	276	209	226	294	129	3592	1482	1833	862	746	626	704	482	407	SSP1783	DsbA family protein [Lactobacillus plantarum]	-	-	-	-	-	-	-
lp_2226	116.18	111.51	64.92	45	28.32	49.23	57.28	28.83	66.99	109.98	86.5	112.43	53.94	54.19	62.49	15.77	113.78	51.02	630	511	212	33	25	37	31	13	33	615	267	461	66	64	58	12	67	30	-	competence protein [Lactobacillus plantarum]	-	-	-	-	-	-	-
lp_2231c	21.91	38.89	39.22	65.82	71.49	88.91	75.47	65.86	139.44	79.01	129.9	50.26	69.79	64.44	44	29.27	97.73	41.05	64	96	69	26	34	36	22	16	37	238	216	111	46	41	22	12	31	13	ppiB	Peptidyl-prolyl cis-trans isomerase [Lactobacillus plantarum]	-	-	-	-	-	-	-
lp_2232	8.84	18.04	7.09	49.59	58.04	41.78	15.27	14.66	10.07	69.76	65.87	52.41	45.93	33.59	49.87	17.38	44.91	53.42	29	50	14	22	31	19	5	4	3	236	123	130	34	24	28	8	16	19	dedA	membrane protein [Lactobacillus plantarum]	-	-	-	-	-	-	-
lp_2243	357.76	522.97	343.07	199.22	178.86	211.51	198.5	345.37	202.8	467.38	505.63	450.87	376.62	339.24	284.71	263.94	379.42	456.74	1806	2231	1043	136	147	148	100	145	93	2433	1453	1721	429	373	246	187	208	250	ytxK	Adenine-specific methyltransferase [Lactobacillus plantarum]	-	-	-	-	-	-	-
lp_2244	5.14	4.46	2.84	0	0	0	0	0	0	5.64	4.81	3.17	3.03	1.57	4	0	3.15	3.16	15	11	5	0	0	0	0	0	0	17	8	7	2	1	2	0	1	1	-	prepilin-type cleavage/methylation domain-containing protein [Lactobacillus plantarum]	-	-	-	-	-	-	-
lp_2255	554.95	215.81	348.16	159.46	149.36	139.02	142.52	118.61	189.4	166.63	260.34	163.53	160.63	176.95	162.18	112.79	158.44	179.84	2419	795	914	94	106	84	62	43	75	749	646	539	158	168	121	69	75	85	-	Xylose isomerase-like protein [Lactobacillus plantarum]	-	-	-	-	-	-	-
lp_2258	94.36	301.68	82.39	775.15	521.96	576.64	518.88	520.66	542.21	1219.7	540.4	913.18	562.11	564.94	708.37	320.11	561.57	727.17	523	1413	275	581	471	443	287	240	273	6971	1705	3827	703	682	672	249	338	437	pepQ	Xaa-Pro dipeptidase [Lactobacillus plantarum]	-	-	-	-	-	-	-
lp_2261	126.79	196.64	153.91	404.86	262.54	381.13	255.06	196.34	380.65	244.51	190.67	141.01	261.8	213.88	297.43	143.73	238.82	287.91	264	346	193	114	89	110	53	34	72	525	226	222	123	97	106	42	54	65	SSP1024	chemotaxis protein [Lactobacillus plantarum]	-	-	-	-	-	-	-
lp_2270	3208.91	9831.19	18807.7	939.82	2866.28	2445.12	2244.8	5873.49	3681.38	9842.67	8780.78	5025.61	4286.98	7226.2	5040.36	15939.2	10923.3	2373.92	4999	12943	17646	198	727	528	349	761	521	15812	7787	5920	1507	2452	1344	3485	1848	401	trxA2	thiol reductase thioredoxin [Lactobacillus plantarum]	-	-	-	-	-	-	-
lp_2271	227.56	195.08	114.79	71.42	59.32	50.73	49.24	153.81	78.34	196.84	149.86	180.16	131.41	115.13	120.77	83.3	229.35	190.64	2686	1946	816	114	114	83	58	151	84	2396	1007	1608	350	296	244	138	294	244	mutS	endonuclease MutS2 [Lactobacillus plantarum]	Genetic Information Processing	Replication and repair	ko03430//Mismatch repair	K07456	-	-	-
lp_2279	598.32	445.74	312.39	225.93	185.09	229.48	245.35	400.08	237.28	272.96	270.57	337.1	224.44	181.59	222.52	146.13	231.25	333.9	2859	1800	899	146	144	152	117	159	103	1345	736	1218	242	189	182	98	120	173	nrnA	phosphoesterase [Lactobacillus plantarum]	Metabolism	Global and Overview;Energy metabolism	ko01100//Metabolic pathways;ko01120//Microbial metabolism in diverse environments;ko00920//Sulfur metabolism	K06881	-	-	-
lp_2302	704.53	820.92	449.44	311.9	227.9	282.56	336.85	531.95	476.53	551.58	521.74	558.25	324.66	318.14	385.4	207.89	338.76	307.11	4443	4375	1707	266	234	247	212	279	273	3587	1873	2662	462	437	416	184	232	210	cinA	damage-inducible protein A [Lactobacillus plantarum]	Metabolism	Metabolism of cofactors and vitamins	ko00760//Nicotinate and nicotinamide metabolism	K03742	-	-	-
lp_2304	239.74	244.59	258.26	654.8	483.3	551.13	574.69	433.06	477.28	667.4	585.15	542.77	668.97	619.31	601.8	326.92	578.82	560.67	1045	901	678	386	343	333	250	157	189	3000	1452	1789	658	588	449	200	274	265	ymfM	transcription regulator, Xre family [Lactobacillus plantarum subsp. plantarum NC8] [Lactobacillus plantarum]	-	-	-	-	-	-	-
lp_2313	2.81	4.8	4.14	13.84	21.08	18	3.13	3.75	20.6	13.01	12.06	12.79	11.06	10.03	10.94	6.67	20.11	17.26	9	13	8	6	11	8	1	1	6	43	22	31	8	7	6	3	7	6	glnQ4	polar amino acid ABC transporter ATP-binding protein [Lactobacillus plantarum]	-	-	-	-	-	-	-
lp_2314	0	1.85	0	9.23	3.83	22.51	0	3.75	0	3.93	4.93	1.65	6.91	11.46	5.47	8.89	0	2.88	0	5	0	4	2	10	0	1	0	13	9	4	5	8	3	4	0	1	glnP2	amino acid ABC transporter permease [Lactobacillus plantarum]	-	-	-	-	-	-	-
lp_2319	371.26	490.48	392.1	1034.44	839.65	865.47	617.02	498.38	625.18	1270.22	1281.6	1089.5	627.02	701.74	633.36	377.69	743.18	654.28	1863	2080	1185	702	686	602	309	208	285	6573	3661	4134	710	767	544	266	405	356	mreB1	cell shape determining protein, MreB/Mrl family [Lactobacillus plantarum subsp. plantarum ATCC 14917 = JCM 1149 = CGMCC 1.2437] [Lactobacillus plantarum]	-	-	-	-	-	-	-
lp_2321	9.75	17.22	10.46	33.28	38.7	38.96	39.08	45.09	34.68	33.17	33.73	33.53	41.88	27.55	28.05	10.69	22.1	26.29	65	97	42	30	42	36	26	25	21	228	128	169	63	40	32	10	16	19	folC1	bifunctional folylpolyglutamate synthase/dihydrofolate synthase [Lactobacillus plantarum]	Metabolism	Global and Overview;Metabolism of cofactors and vitamins	ko01100//Metabolic pathways;ko00790//Folate biosynthesis	K11754	-	-	-
lp_2324	216.93	198.16	142.79	76.5	62.55	81.63	37.25	85.52	72.95	121.17	108.47	127.84	97.42	89.8	84.99	86.38	59.54	90.94	1342	1036	532	64	63	70	23	44	41	773	382	598	136	121	90	75	40	61	gshA	glutamate--cysteine ligase [Lactobacillus plantarum]	Metabolism	Amino acid metabolism;Global and Overview;Metabolism of other amino acids	ko01100//Metabolic pathways;ko00270//Cysteine and methionine metabolism;ko00480//Glutathione metabolism	K01919	-	-	-
lp_2331	65.77	234.26	153.44	768.43	1100.82	941.88	537.13	616.84	619.02	1283.92	714.61	795.02	1187.77	1212.39	918.39	1394.18	1162.84	961.43	200	602	281	316	545	397	163	156	171	4026	1237	1828	815	803	478	595	384	317	rpsD	30S ribosomal protein S4 [Lactobacillus plantarum WCFS1] [Lactobacillus plantarum]	Genetic Information Processing	Translation	ko03010//Ribosome	K02986	GO:1990904//ribonucleoprotein complex;GO:0043226//organelle;GO:0044391//ribosomal subunit;GO:0032991//macromolecular complex;GO:0043229//intracellular organelle;GO:0044464//cell part;GO:0044446//intracellular organelle part;GO:0044422//organelle part;GO:0005737//cytoplasm;GO:0005840//ribosome;GO:0005623//cell;GO:0005622//intracellular;GO:0030529//intracellular ribonucleoprotein complex;GO:0044424…	GO:0005488//binding;GO:0005198//structural molecule activity;GO:0003676//nucleic acid binding;GO:0003723//RNA binding;GO:1901363//heterocyclic compound binding;GO:0097159//organic cyclic compound binding	GO:0043170//macromolecule metabolic process;GO:0071704//organic substance metabolic process;GO:0008152//metabolic process;GO:0010467//gene expression
lp_2332	24.6	148.16	64.17	122.82	278.59	228.13	329.67	157.46	379.74	312.23	260.36	262.75	353.89	285.96	237	584.9	514.73	147.29	77	392	121	52	142	99	103	41	108	1008	464	622	250	195	127	257	175	50	lp_2332	UPF0637 protein [Lactobacillus plantarum ZJ316] [Lactobacillus plantarum]	-	-	-	-	-	-	-
lp_2333	162.37	458.18	263.17	875.82	1378.23	1025.37	863.14	906.26	843.91	948.1	786.86	712	677.59	539.83	525.91	417.35	650.43	440.91	377	899	368	275	521	330	200	175	178	2270	1040	1250	355	273	209	136	164	111	-	DUF1694 domain-containing protein [Pediococcus damnosus]	-	-	-	-	-	-	-
lp_2334	64.84	154.59	134.18	9.45	29.43	39.17	19.2	15.36	28.13	75.58	38.16	75.61	49.54	43.99	41.06	34.14	44.12	26.51	203	409	253	4	15	17	6	4	8	244	68	179	35	30	22	15	15	9	-	membrane protein [Lactobacillus plantarum]	-	-	-	-	-	-	-
lp_2341	32.58	42.12	36.75	78.56	73.96	75.37	37.26	53.23	95.51	53.92	40.75	63.93	84.75	55.28	33.11	49.21	61.96	47.36	184	201	125	60	68	59	21	25	49	314	131	273	108	68	32	39	38	29	bla2	serine hydrolase [Lactobacillus plantarum]	-	-	-	-	-	-	-
lp_2342	210.32	647.82	505.3	1989.43	1807.43	1931.29	1668.99	3726.18	2703.51	1349.54	1277.45	1289.47	2775.45	2221.32	2295.82	1158.13	2925.63	1752.32	942	2452	1363	1205	1318	1199	746	1388	1100	6233	3257	4367	2805	2167	1760	728	1423	851	-	transcriptional regulator [Lactobacillus plantarum]	-	-	-	-	-	-	-
lp_2349	163.41	244.47	232.92	432.34	497.13	491.06	343.21	718.74	658.02	474.96	577.55	449.52	1145.69	824.33	762.21	1173.61	1311.83	818.9	749	947	643	268	371	312	157	274	274	2245	1507	1558	1185	823	598	755	653	407	hicD3	L-lactate dehydrogenase [Lactobacillus plantarum]	Metabolism	Amino acid metabolism;Carbohydrate metabolism;Global and Overview	ko01100//Metabolic pathways;ko01110//Biosynthesis of secondary metabolites;ko01130//Biosynthesis of antibiotics;ko01120//Microbial metabolism in diverse environments;ko00010//Glycolysis / Gluconeogenesis;ko00620//Pyruvate metabolism;ko00270//Cysteine and methionine metabolism;ko00640//Propanoate metabolism	K00016	-	-	-
lp_2354	249.1	336.62	360.39	882.91	815.98	946.46	615.69	986.38	738.52	807.13	1015.2	961.5	1069.33	930.92	830.51	998.65	954.21	741.27	1500	1713	1307	719	800	790	370	494	404	5012	3480	4378	1453	1221	856	844	624	484	rodA2	cell division protein FtsW [Lactobacillus plantarum]	-	-	-	-	-	-	-
lp_2359	130.52	345.31	175.23	592.67	716.94	692.14	576.81	579.18	453.24	626.64	551.25	629.64	890.21	689.15	646.93	759.07	734.37	755.78	653	1460	528	401	584	480	288	241	206	3233	1570	2382	1005	751	554	533	399	410	mreB2	cell shape determining protein, MreB/Mrl family [Lactobacillus plantarum subsp. plantarum ATCC 14917 = JCM 1149 = CGMCC 1.2437] [Lactobacillus plantarum]	-	-	-	-	-	-	-
lp_2367	354.7	567.29	182.11	1133.75	991.28	1055.85	823.31	811.51	952.9	2815.04	1902.78	2878.08	1867.75	1167.04	1253.66	1115.98	1482.79	1386.97	967	1307	299	418	440	399	224	184	236	7914	2953	5933	1149	693	585	427	439	410	atpH	ATP synthase subunit delta [Lactobacillus plantarum]	Metabolism	Global and Overview;Energy metabolism	ko01100//Metabolic pathways;ko00190//Oxidative phosphorylation	K02113	-	-	-
lp_2368	397.84	558.48	268.09	2120.95	2052.54	2158.87	1987.37	1661.37	1858.52	2770.94	1607.73	2238.5	3949.25	2434.14	2480.76	2909.28	3034.35	2749.09	1025	1216	416	739	861	771	511	356	435	7362	2358	4361	2296	1366	1094	1052	849	768	atpF	ATP synthase subunit B [Lactobacillus plantarum]	Metabolism	Global and Overview;Energy metabolism	ko01100//Metabolic pathways;ko00190//Oxidative phosphorylation	K02109	-	-	-
lp_2371	1777.78	390.91	1119.89	120.23	86.42	128.58	104.96	60.15	89.49	154.64	1625.06	238.19	567.45	283.53	223.79	93.57	1156.04	481.59	11371	2113	4314	104	90	114	67	32	52	1020	5917	1152	819	395	245	84	803	334	pyrP	uracil transporter [Lactobacillus plantarum]	-	-	-	-	-	-	-
lp_2374	3377.36	1719.85	4472.41	1201.2	1636.22	1692.53	1398.4	860.02	2015.63	2222.36	5653.65	2541.42	1848.36	2065.19	1463.53	3619.56	2936.08	1281.2	10624	4572	8473	511	838	738	439	225	576	7209	10124	6045	1312	1415	788	1598	1003	437	upp	uracil phosphoribosyltransferase [Lactobacillus plantarum WCFS1] [Lactobacillus plantarum]	Metabolism	Nucleotide metabolism;Global and Overview	ko01100//Metabolic pathways;ko00240//Pyrimidine metabolism	K00761	-	GO:0046872//metal ion binding;GO:0016740//transferase activity;GO:0097159//organic cyclic compound binding;GO:0016763//transferase activity, transferring pentosyl groups;GO:0097367//carbohydrate derivative binding;GO:0001882//nucleoside binding;GO:0043169//cation binding;GO:0001883//purine nucleoside binding;GO:0043167//ion binding;GO:0036094//small molecule binding;GO:0032549//ribonucleoside bin…	GO:1901137//carbohydrate derivative biosynthetic process;GO:0046132//pyrimidine ribonucleoside biosynthetic process;GO:0044699//single-organism process;GO:1901657//glycosyl compound metabolic process;GO:0006807//nitrogen compound metabolic process;GO:0071704//organic substance metabolic process;GO:0043094//cellular metabolic compound salvage;GO:0009129//pyrimidine nucleoside monophosphate metabol…
lp_2380	72.26	164.33	57.77	345.22	287.66	261.72	201.13	248.49	211.13	253.04	218.35	220.23	379.53	379.53	411.74	161.03	486.04	434.68	486	934	234	314	315	244	135	139	129	1755	836	1120	576	556	474	152	355	317	-	UDP-N-acetylmuramyl peptide synthase [Lactobacillus plantarum]	Metabolism	Amino acid metabolism;Glycan biosynthesis and metabolism	ko00300//Lysine biosynthesis;ko00550//Peptidoglycan biosynthesis	K01928	-	-	-
lp_2395	54.49	30.12	48.6	14.54	17.06	30.05	26.66	25.04	19.1	32.65	32.11	38.71	20	24.43	31.09	20.61	30.9	10.67	471	220	253	17	24	36	23	18	15	291	158	253	39	46	46	25	29	10	MT1311	ABC transporter, ATP-binding protein [Lactobacillus plantarum subsp. plantarum ATCC 14917 = JCM 1149 = CGMCC 1.2437] [Lactobacillus plantarum]	-	-	-	-	-	-	-
lp_2397	6.58	16.69	5.85	78.22	60.64	66.14	61.24	39.57	54.34	37.84	23.54	29.22	57.29	55.04	67.29	31.82	82.25	49.86	28	60	15	45	42	39	26	14	21	166	57	94	55	51	49	19	38	23	icaB	polysaccharide deacetylase [Lactobacillus plantarum]	-	-	-	-	-	-	-
lp_2509	0	0.25	0	3.15	0	12.31	0	0	0	0.83	0	0.85	0	0	0	0	0	0	0	1	0	2	0	8	0	0	0	4	0	3	0	0	0	0	0	0	ydeD	EamA family transporter [Lactobacillus plantarum]	-	-	-	-	-	-	-
lp_2512	188.5	314.29	289.86	81.83	98.67	126.2	103.74	163.11	121.82	324.04	396.34	281.86	180.36	203.24	131.4	206.04	167.65	141.57	528	744	489	31	45	49	29	38	31	936	632	597	114	124	63	81	51	43	-	membrane protein [Lactobacillus plantarum]	-	-	-	-	-	-	-
lp_2514	9.27	6.18	18.75	2.49	3.11	3.65	1.69	0	7.42	2.62	13.03	4.24	1.49	3.1	0.98	1.2	1.55	9.33	55	31	67	2	3	3	1	0	4	16	44	19	2	4	1	1	1	6	svop	MFS transporter [Lactobacillus plantarum]	-	-	-	-	-	-	-
lp_2524	9.92	36.81	11.73	95.74	60.94	69.15	70.77	48.53	53.68	51.37	16.54	34.91	70.8	39.37	46.17	20.37	48	29.47	59	185	42	77	59	57	42	24	29	315	56	157	95	51	47	17	31	19	adrA	GGDEF domain-containing protein [Lactobacillus plantarum]	-	-	-	-	-	-	-
lp_2543	12.79	26.94	14.02	88.89	64.41	57.2	41.01	92.26	42.23	130.72	129.4	132.94	74.81	75.16	98.63	40.09	103.63	75.49	50	89	33	47	41	31	16	30	15	527	288	393	66	64	66	22	44	32	phnC	ABC transporter ATP-binding protein [Lactobacillus plantarum]	-	-	-	-	-	-	-
lp_2544	4465.6	4088.04	2550.7	13058.6	12521.4	12698.9	15231.6	21288.9	16469.4	5686.21	5547.1	6051.03	10654.5	9664.08	12365.3	12278.8	9654.84	13034.2	30235	23391	10401	11957	13803	11918	10292	11988	10130	39701	21380	30979	16278	14252	14330	11668	7099	9569	npr2	NADH peroxidase [Lactobacillus plantarum]	-	-	-	-	-	-	-
lp_2564	9.46	20.36	8	80.15	69.75	45.93	53.45	26.89	47.35	42.38	24.18	27.53	23.64	45.82	19.1	18.39	34.86	39.67	55	100	28	63	66	37	31	13	25	254	80	121	31	58	19	15	22	25	-	membrane protein [Lactobacillus plantarum]	-	-	-	-	-	-	-
lp_2565	24.9	36.76	15	89.61	67.66	55.63	57.4	68.88	72.76	95.08	47.22	62.36	52.73	34.39	43.77	29.83	38.55	56.89	113	141	41	55	50	35	26	26	30	445	122	214	54	34	34	19	19	28	-	magnesium transporter [Lactobacillus plantarum]	-	-	-	-	-	-	-
lp_2566	13.81	69.46	22.93	195.76	162.6	132.86	155.7	96.88	88.69	176.91	30.33	88.29	81.61	71.34	60.52	73.81	121.89	100.84	24	102	24	46	46	32	27	14	14	317	30	116	32	27	18	18	23	19	-	Uncharacterized conserved protein YdhG, YjbR/CyaY-like superfamily, DUF1801 family [Leeuwenhoekiella marinoflava DSM 3653] [Leeuwenhoekiella marinoflava]	-	-	-	-	-	-	-
lp_2572	4.83	27.08	3.49	97.8	32.24	57.55	31.55	5.05	27.73	24.43	12.17	20.82	29.77	32.77	31.89	17.95	34.8	52.27	23	109	10	63	25	38	15	2	12	120	33	75	32	34	26	12	18	27	pva3	penicillin V acylase [Lactobacillus plantarum]	Metabolism	Global and Overview;Lipid metabolism	ko01100//Metabolic pathways;ko00121//Secondary bile acid biosynthesis	K01442	-	-	-
lp_2580	33.75	33.56	22.39	218.63	145.62	148.24	173.29	135.27	144.31	66.99	71.21	50.91	122.38	108.85	124.94	42.4	159.25	105.47	363	305	145	318	255	221	186	121	141	743	436	414	297	255	230	64	186	123	ltaS1	alkaline phosphatase [Lactobacillus plantarum]	Metabolism	Lipid metabolism;Global and Overview	ko01100//Metabolic pathways;ko00561//Glycerolipid metabolism	K19005	-	-	-
lp_2593	7.14	30.91	8.9	80.9	60.34	86.98	69.35	80.54	36.87	117.13	70.99	110.14	73.22	43.05	60	33.41	65.79	49.42	32	117	24	49	44	54	31	30	15	541	181	373	74	42	46	21	32	24	rnh	ribonuclease [Lactobacillus plantarum]	Genetic Information Processing	Replication and repair	ko03030//DNA replication	K03469	-	-	-
lp_2604	11.67	23.99	12.24	25.74	46.54	38.41	30.78	36.93	29.3	31.38	28.06	27.08	15.43	21.62	26.32	7.3	24.51	30.22	57	99	36	17	37	26	15	15	13	158	78	100	17	23	22	5	13	16	yulF	NAD(P)-dependent oxidoreductase [Lactobacillus plantarum]	-	-	-	-	-	-	-
lp_2608	25.78	32.05	16.26	175.14	148.54	144.2	164.23	150.2	74.81	123.66	78.3	109.04	125.34	114.71	113.86	49.84	78.22	137.33	258	271	98	237	242	200	164	125	68	1276	446	825	283	250	195	70	85	149	nhaP2	Na+/H+ antiporter [Lactobacillus plantarum]	-	-	-	-	-	-	-
lp_2610	17.49	50.86	12.91	146.23	113.04	94.84	88.2	202.05	115.77	269.48	115.47	248.08	213.28	205.2	231.75	152.31	251.58	294.14	153	376	68	173	161	115	77	147	92	2431	575	1641	421	391	347	187	239	279	dxs	1-deoxy-D-xylulose-5-phosphate synthase [Lactobacillus plantarum]	Metabolism	Metabolism of cofactors and vitamins;Global and Overview;Metabolism of terpenoids and polyketides	ko01100//Metabolic pathways;ko01110//Biosynthesis of secondary metabolites;ko01130//Biosynthesis of antibiotics;ko00900//Terpenoid backbone biosynthesis;ko00730//Thiamine metabolism	K01662	-	-	-
lp_2636	368.23	760.65	487.53	2881.45	2016.76	2083.37	1779.8	2004.9	2148.06	1279.82	1173.79	1221.25	1867.47	2306.34	2469	729.64	2269.78	1671.53	1219	2128	972	1290	1087	956	588	552	646	4369	2212	3057	1395	1663	1399	339	816	600	-	extracellular protein [Lactobacillus plantarum WCFS1] [Lactobacillus plantarum]	-	-	-	-	-	-	-
lp_2638	0	0.47	0.66	0	7.28	8.55	0	0	0	2.68	2.78	0	0	0	0	2.81	0	0	0	1	1	0	3	3	0	0	0	7	4	0	0	0	0	1	0	0	yybC	membrane protein [Lactobacillus plantarum]	-	-	-	-	-	-	-
lp_2653	100.47	535.39	81.02	80.36	72.2	70.4	48.89	64	90.33	195.07	97.01	191.53	91.41	92.66	89.41	48.99	110.28	110.45	453	2040	220	49	53	44	22	24	37	907	249	653	93	91	69	31	54	54	rluA	RNA pseudouridine synthase [Lactobacillus plantarum]	-	-	-	-	-	-	-
lp_2667	22.07	40.48	27.48	85.67	84.72	47.76	60.81	106.14	60.73	108.08	71.72	82.45	88.02	63.33	83.81	86.48	76.21	162.82	40	62	30	21	25	12	11	16	10	202	74	113	36	25	26	22	15	32	-	Conserved protein [Lactobacillus rhamnosus Lc 705] [Lactobacillus rhamnosus]	-	-	-	-	-	-	-
lp_2677	50.02	56.93	27.1	159.85	82.01	90.21	65.83	73.9	97.98	84.47	58.08	81.28	43.2	40.87	64.39	30.2	50.74	39.09	236	227	77	102	63	59	31	29	42	411	156	290	46	42	52	20	26	20	EO	dehydrogenase [Lactobacillus plantarum]	-	-	-	-	-	-	-
lp_2688	20.44	25.41	22.77	11.48	6.36	7.47	5.19	0	5.7	22.33	21.82	37.98	3.44	14.26	21.16	5.53	2.38	7.16	79	83	53	6	4	4	2	0	2	89	48	111	3	12	14	3	1	3	tauE1	permease [Lactobacillus plantarum]	-	-	-	-	-	-	-
lp_2701	1899.61	280.06	274.54	96.02	76.39	69.93	53.15	13.19	32.21	110.85	2808.76	94.58	473.36	237.64	176.31	18.24	1753.25	546.52	10386	1294	904	71	68	53	29	6	16	625	8742	391	584	283	165	14	1041	324	pyrAA	carbamoyl-phosphate synthase,pyrimidine-specific, small chain [Lactobacillus plantarum WCFS1] [Lactobacillus plantarum]	Metabolism	Amino acid metabolism;Nucleotide metabolism;Global and Overview	ko01100//Metabolic pathways;ko00240//Pyrimidine metabolism;ko00250//Alanine, aspartate and glutamate metabolism	K01956	-	GO:0097159//organic cyclic compound binding;GO:0032549//ribonucleoside binding;GO:0036094//small molecule binding;GO:1901363//heterocyclic compound binding;GO:0097367//carbohydrate derivative binding;GO:0001883//purine nucleoside binding;GO:0005488//binding;GO:0003824//catalytic activity;GO:0001882//nucleoside binding;GO:0016884//carbon-nitrogen ligase activity, with glutamine as amido-N-donor;GO…	GO:1901137//carbohydrate derivative biosynthetic process;GO:0009156//ribonucleoside monophosphate biosynthetic process;GO:0072528//pyrimidine-containing compound biosynthetic process;GO:0044237//cellular metabolic process;GO:0046390//ribose phosphate biosynthetic process;GO:0046049//UMP metabolic process;GO:0009260//ribonucleotide biosynthetic process;GO:0034654//nucleobase-containing compound bi…
lp_2703	527.86	131.91	106.23	55.38	53.88	67.92	34.3	30.87	23.55	51.25	648.38	35.94	188.7	76.62	61.25	30.49	589.12	195.36	2467	521	299	35	41	44	16	12	10	247	1725	127	199	78	49	20	299	99	pyrB	aspartate carbamoyltransferase [Lactobacillus plantarum]	Metabolism	Amino acid metabolism;Global and Overview;Nucleotide metabolism	ko01100//Metabolic pathways;ko00240//Pyrimidine metabolism;ko00250//Alanine, aspartate and glutamate metabolism	K00609	-	-	-
lp_2738	227.19	169.17	260.58	496.68	464.28	425.3	465.17	274.15	316.56	257.36	461.87	387.65	334.08	254.63	271.22	332.23	370.73	234.91	1106	696	764	327	368	287	226	111	140	1292	1280	1427	367	270	226	227	196	124	ansA	L-asparaginase [Lactobacillus plantarum]	Metabolism	Global and Overview;Metabolism of other amino acids;Amino acid metabolism	ko01100//Metabolic pathways;ko01110//Biosynthesis of secondary metabolites;ko00250//Alanine, aspartate and glutamate metabolism;ko00460//Cyanoamino acid metabolism	K01424	-	-	-
lp_2744	21.76	14.04	15.19	69.48	91.12	73.13	113.97	92.16	62.6	83.2	55.6	76.84	62.46	64.7	63.56	52.85	75.13	54.73	88	48	37	38	60	41	46	31	23	347	128	235	57	57	44	30	33	24	-	ABC transporter permease [Lactobacillus plantarum]	-	-	-	-	-	-	-
lp_2745	1112.79	462.4	1000.45	204.37	143.64	248.48	170.43	153.38	210.63	254	466.1	186.7	146.98	154.22	183.83	112.1	93.97	172.55	2617	919	1417	65	55	81	40	30	45	616	624	332	78	79	74	37	24	44	sll1388	universal stress protein UspA [Lactobacillus plantarum]	-	-	-	-	-	-	-
lp_2753	87.82	512.06	206.52	449.57	1337.48	989.03	557.45	563.79	310.57	1837.33	1141.31	1196.09	1967.05	1322.67	1255.98	1390.18	2257.68	1143.41	221	1089	313	153	548	345	140	118	71	4768	1635	2276	1117	725	541	491	617	312	-	phosphohydrolase [Lactobacillus plantarum]	-	-	-	-	-	-	-
lp_2764	33.78	119.6	29.83	269.62	212.43	228.24	180	122.5	247.91	169.77	164.37	199.62	224.56	189.56	159.77	106.98	293.79	284.35	126	377	67	136	129	118	67	38	84	653	349	563	189	154	102	56	119	115	fabG2	NAD(P)-dependent dehydrogenase [Lactobacillus plantarum]	Metabolism	Lipid metabolism;Global and Overview;Metabolism of cofactors and vitamins	ko01100//Metabolic pathways;ko00061//Fatty acid biosynthesis;ko01212//Fatty acid metabolism;ko00780//Biotin metabolism;ko01040//Biosynthesis of unsaturated fatty acids	K00059	-	-	-
lp_2777	229.14	272.79	158.32	1146.36	955.6	918.17	1070.86	1381.75	1442.23	151.41	299.64	138.03	167.91	291.84	310.56	107.79	244.1	238.08	1651	1661	687	1117	1121	917	770	828	944	1125	1229	752	273	458	383	109	191	186	pbg4	6-phospho-beta-glucosidase [Lactobacillus plantarum]	Metabolism	Carbohydrate metabolism	ko00010//Glycolysis / Gluconeogenesis	K01223	-	-	-
lp_2778	256.6	157.17	188.67	535.81	375.01	448.5	547.69	575.26	661.38	80.65	214.51	87.37	98.62	127.71	124.32	57.48	121.67	159.05	1845	955	817	521	439	447	393	344	432	598	878	475	160	200	153	58	95	124	pbg5	6-phospho-beta-glucosidase [Lactobacillus plantarum]	Metabolism	Carbohydrate metabolism	ko00010//Glycolysis / Gluconeogenesis	K01223	-	-	-
lp_2780	34.53	83.76	66.89	148.94	236.83	244.96	299.87	311.39	449.79	32.37	86.94	22.83	84.16	89.83	77.33	118.92	74.19	74.31	60	123	70	35	67	59	52	45	71	58	86	30	33	34	23	29	14	14	pts20A	PTS system, cellobiose-specific EIIA component [Lactobacillus plantarum WCFS1] [Lactobacillus plantarum]	Environmental Information Processing	Membrane transport	ko02060//Phosphotransferase system (PTS)	K02759	-	GO:1901476//carbohydrate transporter activity;GO:0015144//carbohydrate transmembrane transporter activity;GO:0022892//substrate-specific transporter activity;GO:0022857//transmembrane transporter activity;GO:0003824//catalytic activity;GO:0022891//substrate-specific transmembrane transporter activity;GO:0005215//transporter activity	GO:0006810//transport;GO:0008643//carbohydrate transport;GO:0071702//organic substance transport;GO:0044765//single-organism transport;GO:0051179//localization;GO:0051234//establishment of localization;GO:1902578//single-organism localization;GO:0044699//single-organism process
lp_2793	94.65	176.92	64.38	303.89	191.31	222.03	218.01	221.35	274.29	619.7	529.2	612.48	336.64	306.92	334.08	229.22	416.96	402.16	1018	1608	417	442	335	331	234	198	268	6873	3240	4981	817	719	615	346	487	469	-	Serine-rich adhesin for platelets [Lactobacillus plantarum]	-	-	-	-	-	-	-
lp_2796	17.61	14.9	8	4.28	3.55	3.71	9.01	7.73	0.71	3.24	3.72	3.57	6.26	3.83	4.5	2.29	14.2	2.37	274	196	75	9	9	8	14	10	1	52	33	42	22	13	12	5	24	4	bag	cell surface protein [Lactobacillus plantarum]	-	-	-	-	-	-	-
lp_2802	17.56	21.05	14.58	34.16	39.73	46.66	60.18	19.44	73.74	32.71	46.26	42.16	41.97	39.24	35.09	52.67	23.4	46.87	76	77	38	20	28	28	26	7	29	146	114	138	41	37	26	32	11	22	MSMEG_2408	2,5-diketo-D-gluconic acid reductase [Lactobacillus plantarum]	-	-	-	-	-	-	-
lp_2803	9.7	11.48	10.36	30.75	17.03	28.33	27.78	2.78	17.8	24.86	24.35	20.16	22.52	26.51	18.89	32.92	27.65	23.43	42	42	27	18	12	17	12	1	7	111	60	66	22	25	14	20	13	11	morA	2,5-diketo-D-gluconic acid reductase [Lactobacillus plantarum]	-	-	-	-	-	-	-
lp_2812	27.79	79.3	63.4	3.84	27.12	26.24	15.62	21.86	17.16	53.91	61.15	48.44	28.78	44.13	24.28	27.76	43.06	21.56	107	258	147	2	17	14	6	7	6	214	134	141	25	37	16	15	18	9	yvpB	membrane protein [Lactobacillus plantarum]	-	-	-	-	-	-	-
lp_2823	6.47	12.18	3.42	43.49	30.71	48.8	41.26	137.91	22.66	32.23	12.4	31.11	27.37	52.66	68.73	35.62	56.87	73.23	22	35	7	20	17	23	14	39	7	113	24	80	21	39	40	17	21	27	lolD	ABC transporter ATP-binding protein [Lactobacillus plantarum WCFS1] [Lactobacillus plantarum]	-	-	-	-	-	GO:0017111//nucleoside-triphosphatase activity;GO:0097159//organic cyclic compound binding;GO:0005488//binding;GO:0016787//hydrolase activity;GO:0016462//pyrophosphatase activity;GO:0003824//catalytic activity;GO:0036094//small molecule binding;GO:0097367//carbohydrate derivative binding;GO:0001882//nucleoside binding;GO:0001883//purine nucleoside binding;GO:0032550//purine ribonucleoside binding…	-
lp_2824	31.93	89.73	39.76	209.26	162.68	138.73	90.89	100.34	147.77	181.2	147.23	185.21	131.85	139.92	144.14	72.38	147	120.46	88	209	66	78	73	53	25	23	37	515	231	386	82	84	68	28	44	36	-	purine nucleoside transporter [Lactobacillus plantarum]	-	-	-	-	-	-	-
lp_2829	12.1	39.37	17.58	228.45	181.79	155.86	80.1	200.02	102.26	155.46	83.5	119.15	199.15	163.66	157.78	70.81	185.02	195.26	56	154	49	143	137	100	37	77	43	742	220	417	208	165	125	46	93	98	mleP3	malate transport protein [Lactobacillus plantarum WCFS1] [Lactobacillus plantarum]	-	-	-	-	-	-	GO:0044699//single-organism process;GO:0009987//cellular process;GO:0044763//single-organism cellular process
lp_2833	317.27	119.89	160.11	46.12	59.02	48.65	52.37	22.3	38.97	65.88	75.22	73.35	24.65	43.34	42.35	27.63	55.88	51.31	1882	601	572	37	57	40	31	11	21	403	254	329	33	56	43	23	36	33	ygaY	MFS permease [Lactobacillus plantarum 2165] [Lactobacillus plantarum]	-	-	-	-	-	-	-
lp_2845	1.91	7.77	0	114.4	42.96	38.22	19.11	12.74	9.33	18.5	14.52	9.81	15.03	12.65	3.71	3.02	9.76	7.82	9	31	0	73	33	25	9	5	4	90	39	35	16	13	3	2	5	4	lytN	extracellular transglycosylase, with LysM peptidoglycan binding domain [Lactobacillus plantarum WCFS1] [Lactobacillus plantarum]	-	-	-	-	-	-	-
lp_2850	39.79	69.07	24.3	265.06	215.11	215.9	166.41	110.72	231.68	206.33	87.81	150.26	135.54	147.96	140.26	66.78	139.3	154.68	242	355	89	218	213	182	101	56	128	1294	304	691	186	196	146	57	92	102	-	ABC transporter permease [Lactobacillus plantarum WCFS1] [Lactobacillus plantarum]	-	-	-	-	-	-	-
lp_2855	218.35	179.01	117.96	57.45	71.1	77.79	101.69	110.58	130.91	144.39	145.13	166.51	91.36	96.1	96.35	128.8	75.93	89.21	1377	954	448	49	73	68	64	58	75	939	521	794	130	132	104	114	52	61	dapE2	succinyl-diaminopimelate desuccinylase [Lactobacillus plantarum WCFS1] [Lactobacillus plantarum]	Metabolism	Amino acid metabolism;Global and Overview	ko01100//Metabolic pathways;ko01120//Microbial metabolism in diverse environments;ko01230//Biosynthesis of amino acids;ko00300//Lysine biosynthesis	K01439	-	GO:0008233//peptidase activity;GO:0016811//hydrolase activity, acting on carbon-nitrogen (but not peptide) bonds, in linear amides;GO:0016810//hydrolase activity, acting on carbon-nitrogen (but not peptide) bonds;GO:0003824//catalytic activity;GO:0070011//peptidase activity, acting on L-amino acid peptides;GO:0016787//hydrolase activity	-
lp_2862	62.55	182.92	74.79	455.3	278.66	404.46	214.32	233.79	160.53	373.03	176.48	247.72	337.5	395.77	337.01	217.05	349.14	319.8	193	477	139	190	140	173	66	60	45	1187	310	578	235	266	178	94	117	107	sip1	signal peptidase I [Lactobacillus plantarum WCFS1] [Lactobacillus plantarum]	Genetic Information Processing	Folding, sorting and degradation	ko03060//Protein export	K03100	GO:0031224//intrinsic component of membrane;GO:0044425//membrane part;GO:0016020//membrane	GO:0008233//peptidase activity;GO:0003824//catalytic activity;GO:0016787//hydrolase activity;GO:0070011//peptidase activity, acting on L-amino acid peptides	-
lp_2874	14.47	25.69	15.12	77.67	64.52	84.2	32.75	30.87	48.82	32.14	17.22	31.49	21.72	31.08	24.55	14.97	32.24	27.99	62	93	39	45	45	50	14	11	19	142	42	102	21	29	18	9	15	13	gdhII	short-chain dehydrogenase [Lactobacillus plantarum]	-	-	-	-	-	-	-
lp_2921	834.4	406.54	747.75	233.21	248.77	249.47	216.56	150.14	213.23	181.33	260.14	244.54	168.85	137.44	98.21	80.99	117.93	118.12	5212	2146	2813	197	253	216	135	78	121	1168	925	1155	238	187	105	71	80	80	yxiO	MFS transporter [Lactobacillus plantarum]	-	-	-	-	-	-	-
lp_2924	13.91	78.01	19.86	148.09	102.51	140.47	100.34	20.07	70.42	76.61	47.4	69.53	114.64	106	95.88	116.93	120.39	74.39	50	237	43	72	60	70	36	6	23	284	97	189	93	83	59	59	47	29	treR	GntR family transcriptional regulator [Lactobacillus plantarum]	-	-	-	-	-	-	-
lp_2963	8.99	34.94	5.86	85.44	61.11	67.15	64.32	57.89	45.93	39.22	13.53	25.47	36.98	55.99	31.88	18.29	41.38	59.2	28	92	11	36	31	29	20	15	13	126	24	60	26	38	17	8	14	20	-	TetR family transcriptional regulator [Lactobacillus plantarum]	-	-	-	-	-	-	-
lp_2974	10.16	4.91	5.16	1.53	1.27	0	6.23	0	0	1.21	0.36	1.37	1.84	0	0	1.48	3.82	0	49	20	15	1	1	0	3	0	0	6	1	5	2	0	0	1	2	0	-	ABC transporter substrate binding protein [Lactobacillus plantarum subsp. plantarum ATCC 14917 = JCM 1149 = CGMCC 1.2437] [Lactobacillus plantarum]	-	-	-	-	-	-	-
lp_2978	1967.21	4705.85	3105.84	1253.97	1866.35	1679.19	1240.48	1909.84	1312.06	1442.84	1620.7	1974.46	2219.44	771.52	966.85	504.82	1667.55	344.4	7691	15548	7313	663	1188	910	484	621	466	5817	3607	5837	1958	657	647	277	708	146	-	cell surface protein, CscB family [Lactobacillus plantarum WCFS1] [Lactobacillus plantarum]	-	-	-	-	-	-	-
lp_2991	8.94	4.94	23.26	0	0	0	0	0	0	7.8	8.38	8.28	5.28	0	8.71	0	0	5.5	30	14	47	0	0	0	0	0	0	27	16	21	4	0	5	0	0	2	yqaE	transcription regulator [Lactobacillus plantarum subsp. plantarum ATCC 14917 = JCM 1149 = CGMCC 1.2437] [Lactobacillus plantarum]	-	-	-	-	-	GO:0097159//organic cyclic compound binding;GO:1901363//heterocyclic compound binding;GO:0003676//nucleic acid binding;GO:0005488//binding;GO:0003677//DNA binding	-
lp_3002	35.31	94.66	36.64	159.11	172.82	139.31	138.21	192.38	127.54	106.47	81.41	88.29	95.36	126.65	132.16	98.28	96.53	81.41	64	145	40	39	51	35	25	29	21	199	84	121	39	50	41	25	19	16	-	membrane protein [Lactobacillus plantarum WCFS1] [Lactobacillus plantarum]	-	-	-	-	-	-	-
lp_3012	6.09	6.04	12.06	33.39	43.42	31.16	31.48	40.13	60.52	21.14	24.83	27.27	26.97	42.37	29.83	76.95	43.39	30.78	31	26	37	23	36	22	16	17	28	111	72	105	31	47	26	55	24	17	ANT18	NAD-dependent epimerase/dehydratase protein family [Lactobacillus plantarum ZJ316] [Lactobacillus plantarum]	-	-	-	-	-	-	-
lp_3015	1.81	0.36	0	11.17	11.13	2.18	0	0	3.33	1.46	0.53	0.8	0	0	3.53	0	0	0	6	1	0	5	6	1	0	0	1	5	1	2	0	0	2	0	0	0	isaA	peptidoglycan-binding protein [Lactobacillus plantarum]	-	-	-	-	-	-	-
lp_3045	71.03	123.41	50.01	264.27	295.44	345.4	218.47	535.12	482.49	185.5	228.62	240.19	338.68	227.03	257.39	195.39	341.52	132.67	316	464	134	159	214	213	97	198	195	851	579	808	340	220	196	122	165	64	yhxD	oxidoreductase [Lactobacillus plantarum]	-	-	-	-	-	-	-
lp_3066	26.33	20.03	20.92	6.95	4.62	6.78	7.54	11.31	4.14	3.65	4.96	4.73	2.5	3.45	2.2	1.34	0	10.41	140	90	67	5	4	5	4	5	2	20	15	19	3	4	2	1	0	6	-	cell surface protein [Lactobacillus plantarum]	-	-	-	-	-	-	-
lp_3077	15.78	90.2	35.47	213.61	198.31	166.38	141.08	140.1	101.54	219.4	98.08	180.75	100.05	143.77	138.99	58.81	120.71	67.17	65	314	88	119	133	95	58	48	38	932	230	563	93	129	98	34	54	30	-	extracellular protein [Lactobacillus plantarum WCFS1] [Lactobacillus plantarum]	-	-	-	-	-	-	-
lp_3085	26.64	21.43	20.28	65.4	36.22	36.46	40.09	37.98	69.55	50.95	53.46	63.08	66.26	44.48	65.82	13.5	40.72	41.76	253	172	116	84	56	48	38	30	60	499	289	453	142	92	107	18	42	43	asnB2	asparagine synthetase B [Lactobacillus plantarum]	Metabolism	Global and Overview;Amino acid metabolism	ko01100//Metabolic pathways;ko01110//Biosynthesis of secondary metabolites;ko00250//Alanine, aspartate and glutamate metabolism	K01953	-	-	-
lp_3174	76.99	157.99	74.92	203.41	250.35	250.49	265.56	431.59	164.33	635.02	320.58	454.75	388.77	458.2	512.52	377.66	489.62	629.6	459	796	269	164	243	207	158	214	89	3904	1088	2050	523	595	523	316	317	407	cfa2	cyclopropane-fatty-acyl-phospholipid synthase [Lactobacillus plantarum]	-	-	-	-	-	-	-
lp_3200	8.46	20.86	12.88	55.62	79.41	74.62	65.95	48.05	31.05	95.06	95.39	109.12	51.04	65.83	67.29	60.3	45.46	65.04	36	75	33	32	55	44	28	17	12	417	231	351	49	61	49	36	21	30	parB2	nucleoid occlusion protein [Lactobacillus plantarum]	-	-	-	-	-	-	-
lp_3201	10.35	26.76	12.22	108.8	95.4	84.53	95.56	65.53	53.99	91.95	81.85	91.53	108.68	90.07	78.01	116.49	165.6	155.8	38	83	27	54	57	43	35	20	18	348	171	254	90	72	49	60	66	62	gidB	ribosomal RNA small subunit methyltransferase G [Lactobacillus plantarum]	-	-	-	-	-	-	-
lp_3204	40.87	52.23	50.5	175.31	206.93	218.3	250.07	187.54	166.55	296.77	544.99	254.55	511.52	405.32	367.25	480.11	876.14	678.98	262	283	195	152	216	194	160	100	97	1962	1989	1234	740	566	403	432	610	472	nupC	pyrimidine nucleoside transport protein [Lactobacillus plantarum WCFS1] [Lactobacillus plantarum]	-	-	-	-	-	-	GO:0044765//single-organism transport;GO:0071702//organic substance transport;GO:0051234//establishment of localization;GO:0015931//nucleobase-containing compound transport;GO:1902578//single-organism localization;GO:1901264//carbohydrate derivative transport;GO:0015858//nucleoside transport;GO:0044699//single-organism process;GO:0051179//localization;GO:0006810//transport;GO:0071705//nitrogen co…
lp_3216	9.45	28.32	14.64	0	0	0	0	0	20.8	12.83	5.53	11.66	2.79	0	7.36	0	0	11.62	15	38	14	0	0	0	0	0	3	21	5	14	1	0	2	0	0	2	-	PadR family transcriptional regulator [Lactobacillus plantarum WCFS1] [Lactobacillus plantarum]	-	-	-	-	-	-	-
lp_3219	320.59	89.21	301.12	31.53	34.49	39.76	21.88	30.01	27.47	21.18	63.93	32.04	14.75	23.87	26.12	15.56	26.81	12.47	3083	725	1744	41	54	53	21	24	24	210	350	233	32	50	43	21	28	13	pts26BCA	PTS beta-glucoside transporter subunit EIIBCA [Lactobacillus plantarum]	Metabolism;Environmental Information Processing	Carbohydrate metabolism;Membrane transport	ko02060//Phosphotransferase system (PTS);ko00500//Starch and sucrose metabolism	K02808	-	-	-
lp_3220	28.82	23.44	36.09	2.66	1.47	4.33	6.02	17.32	9.25	1.86	3.8	2.06	1.6	0	0.7	0	2.21	2.21	240	165	181	3	2	5	5	12	7	16	18	13	3	0	1	0	2	2	malL	alpha-glucosidase [Lactobacillus plantarum]	Metabolism	Global and Overview;Carbohydrate metabolism	ko01100//Metabolic pathways;ko00052//Galactose metabolism;ko00500//Starch and sucrose metabolism	K01187	-	-	-
lp_3221	359.38	735.09	532	260.12	182.92	246.58	168.24	218.7	158.41	165.53	126.05	143.27	85.92	103.69	87.58	75.48	110.43	105.07	1798	3108	1603	176	149	171	84	91	72	854	359	542	97	113	75	53	60	57	ntdR	LacI family transcriptional regulator [Lactobacillus plantarum]	-	-	-	-	-	-	-
lp_3226	63.57	139.96	27.6	370.74	379.41	390.69	251.2	261.46	118.92	193.81	142.33	187.75	202.55	191.4	247.61	121.38	249.97	298.9	459	854	120	362	446	391	181	157	78	1443	585	1025	330	301	306	123	196	234	lp_3226	tRNA (uracil-5-)-methyltransferase [Lactobacillus plantarum WCFS1] [Lactobacillus plantarum]	-	-	-	-	-	GO:0016741//transferase activity, transferring one-carbon groups;GO:0003824//catalytic activity;GO:0008168//methyltransferase activity;GO:0003676//nucleic acid binding;GO:0097159//organic cyclic compound binding;GO:0005488//binding;GO:1901363//heterocyclic compound binding;GO:0016740//transferase activity	GO:0010467//gene expression;GO:0008152//metabolic process;GO:0043170//macromolecule metabolic process;GO:0071704//organic substance metabolic process
lp_3227	87.51	112.09	32.21	343.55	249.34	299.38	185.31	233.21	109.24	192.9	98.26	137.8	235.88	163.6	181.84	86.78	353.06	187.2	194	210	43	103	90	92	41	43	22	441	124	231	118	79	69	27	85	45	-	hypothetical protein [Lactobacillus plantarum]	-	-	-	-	-	-	-
lp_3241	17.36	54.55	27.34	92.97	99.29	84.23	56.99	57.59	115.34	87.67	129.89	117.19	78.27	74.22	59.47	89.59	104.75	60.74	58	154	55	42	54	39	19	16	35	302	247	296	59	54	34	42	38	22	nth2	endonuclease III [Lactobacillus plantarum]	-	-	-	-	-	-	-
lp_3246	9.01	52.14	9.42	54.3	63.55	108.36	50.17	48.16	51.44	85.78	89.71	67.54	60.65	61.3	46.8	107.02	70.69	27.71	27	132	17	22	31	45	15	12	14	265	153	153	41	40	24	45	23	9	-	hypothetical protein [Lactobacillus plantarum]	-	-	-	-	-	-	-
lp_3259	54.15	86.12	35.68	154.66	144.3	101.28	126.32	130.91	123	226.72	181.7	197.79	120.63	134.17	110.48	110.24	245.37	179.68	189	254	75	73	82	49	44	38	39	816	361	522	95	102	66	54	93	68	-	peptidase [Lactobacillus plantarum]	-	-	-	-	-	-	-
lp_3269	11.87	17.51	14.85	57	95.64	73.41	74.15	124.2	78.07	58.61	74.21	59.54	75.16	81.4	70.26	73.6	55.37	88.16	77	96	58	50	101	66	48	67	46	392	274	292	110	115	78	67	39	62	purB	adenylosuccinate lyase [Lactobacillus plantarum]	Metabolism	Nucleotide metabolism;Global and Overview;Amino acid metabolism	ko01100//Metabolic pathways;ko01110//Biosynthesis of secondary metabolites;ko01130//Biosynthesis of antibiotics;ko00230//Purine metabolism;ko00250//Alanine, aspartate and glutamate metabolism	K01756	-	-	-
lp_3273	28.71	46.32	64.77	159.47	166.21	152.61	192.7	214.71	151.21	223.52	371.6	277.22	227.67	212.53	228.72	203.58	227.68	217.9	209	285	284	157	197	154	140	130	100	1678	1540	1526	374	337	285	208	180	172	cls	cardiolipin synthase [Lactobacillus plantarum]	Metabolism	Global and Overview;Lipid metabolism	ko01100//Metabolic pathways;ko00564//Glycerophospholipid metabolism	K06131	-	-	-
lp_3278	8.01	8.15	1.4	38.45	15.54	18.25	8.45	32.11	21.66	21.67	7.9	14.5	19.31	10.32	20.53	0	14.24	16.85	57	49	6	37	18	18	6	19	14	159	32	78	31	16	25	0	11	13	yhdG	amino acid permease [Lactobacillus plantarum]	-	-	-	-	-	-	-
lp_3279	120.87	193.37	76.18	1042.38	788.75	768.04	742.61	958.27	679.83	978.49	674.88	904.01	657.73	477.52	609.96	319.2	755.55	547.87	1233	1667	468	1438	1310	1086	756	813	630	10293	3919	6973	1514	1061	1065	457	837	606	kup2	potassium uptake protein [Lactobacillus plantarum WCFS1] [Lactobacillus plantarum]	-	-	-	-	GO:0031224//intrinsic component of membrane;GO:0016020//membrane;GO:0044425//membrane part	GO:0015075//ion transmembrane transporter activity;GO:0022891//substrate-specific transmembrane transporter activity;GO:0008324//cation transmembrane transporter activity;GO:0005215//transporter activity;GO:0022892//substrate-specific transporter activity;GO:0022857//transmembrane transporter activity;GO:0046873//metal ion transmembrane transporter activity;GO:0022890//inorganic cation transmembr…	GO:0051179//localization;GO:1902578//single-organism localization;GO:0055085//transmembrane transport;GO:0044765//single-organism transport;GO:0006810//transport;GO:0009987//cellular process;GO:0044699//single-organism process;GO:0006812//cation transport;GO:0030001//metal ion transport;GO:0034220//ion transmembrane transport;GO:0051234//establishment of localization;GO:0006811//ion transport;GO:…
lp_3286	33.54	18.17	67.13	13.91	431.21	447.7	12.56	180.89	17.25	25.23	70.47	24.46	44.45	30.22	16.48	37.96	101.01	34.69	107	49	129	6	224	198	4	48	5	83	128	59	32	21	9	17	35	12	-	hemolysin III [Lactobacillus plantarum JDM1] [Lactobacillus plantarum]	-	-	-	-	-	-	GO:0009987//cellular process
lp_3290	4.7	17.43	7.81	27.81	46.2	22.61	21.98	11.31	27.6	26.14	22.57	12.43	34.72	27.34	29.3	15.63	31.75	14.45	15	47	15	12	24	10	7	3	8	86	41	30	25	19	16	7	11	5	-	transcriptional regulator [Lactobacillus plantarum]	-	-	-	-	-	-	-
lp_3310	160.69	45.47	94.74	31.57	40.53	30.8	38.89	56	21.36	59.47	105.68	46.2	72.24	28.51	47.62	38.72	57.18	46.53	414	99	147	11	17	11	10	12	5	158	155	90	42	16	21	14	16	13	-	membrane protein [Lactobacillus plantarum]	-	-	-	-	-	-	-
lp_3323	223.67	218.16	317	34.6	128.37	74.27	25.01	131.28	226.64	212.97	286.61	162.14	123.04	113.15	105.71	235.61	189.59	94.94	717	591	612	15	67	33	8	35	66	704	523	393	89	79	58	106	66	33	-	lipase/esterase [Lactobacillus plantarum]	-	-	-	-	-	-	-
lp_3324	695.8	1000.52	1075.97	307.2	352.51	382.87	333.27	485.08	370.08	767.66	1085.19	750.13	528.91	435.49	486.83	375.57	513.01	586.89	5795	7042	5397	346	478	442	277	336	280	6593	5145	4724	994	790	694	439	464	530	yeaV	glycine/betaine ABC transporter [Lactobacillus plantarum]	-	-	-	-	-	-	-
lp_3350	457.46	156.7	724.14	105.2	131.08	153.96	60.31	98.69	108.42	62.62	233.58	110.72	80.02	85.42	95.91	77.98	80.62	80.75	836	242	797	26	39	39	11	15	18	118	243	153	33	34	30	20	16	16	-	hypothetical protein [Lactobacillus plantarum]	-	-	-	-	-	-	-
lp_3352	16644.1	21882.4	106366	913.91	2654.12	2460.14	2490.43	3780.21	2750.77	3417.12	11086.2	3673.48	2502.73	4493.88	3755.33	9085.78	2899.21	1709.76	36899	40997	142017	274	958	756	551	697	554	7812	13991	6158	1252	2170	1425	2827	698	411	hsp3	heat-shock protein Hsp20 [Lactobacillus plantarum]	-	-	-	-	-	-	-
lp_3355	732.47	4117.06	1026.76	825.06	920.16	698.68	1014.4	1428.25	807.31	997.82	585.26	848.47	701.43	1033.16	1162.76	882.1	606.07	1026.13	2337	11101	1973	356	478	309	323	379	234	3283	1063	2047	505	718	635	395	210	355	-	NAD-dependent dehydratase [Lactobacillus plantarum]	-	-	-	-	-	-	-
lp_3367	19.69	64.22	35.09	170.47	247.79	228.68	129.94	271.41	126.88	212.38	155.24	126.4	272.44	286.65	283.4	557.79	274.2	163.89	41	113	44	48	84	66	27	47	24	456	184	199	128	130	101	163	62	37	-	Zn-Finger Containing protein [Lactobacillus plantarum]	-	-	-	-	-	-	-
lp_3397	5.92	24	3.51	68.74	18.17	57.92	12.7	10.16	32.56	54.9	25.98	40.79	54.3	36.86	39.5	21.07	15.56	38.97	14	48	5	22	7	19	3	2	7	134	35	73	29	19	16	7	4	10	ntd	nucleoside deoxyribosyltransferase [Lactobacillus plantarum]	-	-	-	-	-	-	-
lp_3404	4.79	6.61	4.42	27.53	11.44	17.27	18.66	9.59	38.06	34.56	48.59	39.4	28.29	32.97	12.43	39.8	39.19	39.25	18	21	10	14	7	9	7	3	13	134	104	112	24	27	8	21	16	16	-	membrane protein [Lactobacillus plantarum]	-	-	-	-	-	-	-
lp_3412	1056.28	428.47	409.85	136.76	106.02	103.35	74.72	35.3	47.18	101.46	129.96	98.38	97.84	91.38	107.03	23.85	118.41	44.94	17990	6167	4204	315	294	244	127	50	73	1782	1260	1267	376	339	312	57	219	83	-	cell surface protein [Lactobacillus plantarum]	-	-	-	-	-	-	-
lp_3416	400.16	373.35	601.74	70.52	158.64	126.14	226.96	105.11	231.83	165.31	133.33	94.07	70.44	131.35	136.97	251.99	175.64	80.62	1007	794	912	24	65	44	57	22	53	429	191	179	40	72	59	89	48	22	-	MarR family transcriptional regulator [Lactobacillus plantarum]	-	-	-	-	-	-	-
lp_3421	25.55	146.07	42.13	2834.13	2827.12	2484.67	1963.54	923.84	1123.09	1106.48	1027.64	586.6	878.78	727	637.08	993.63	1638.74	1712.62	142	686	141	2130	2558	1914	1089	427	567	6341	3251	2465	1102	880	606	775	989	1032	-	gamma-D-glutamate-meso-diaminopimelate muropeptidase [Lactobacillus plantarum]	-	-	-	-	-	-	-
lp_3430	90.48	102.1	35.55	259.24	163.75	181.74	183.01	68.15	173.32	124.79	121.7	136.04	123.74	121.44	91.99	50.86	152.72	112.29	431	411	102	167	127	120	87	27	75	613	330	490	133	126	75	34	79	58	yfeX	peroxidase [Lactobacillus plantarum]	-	-	-	-	-	-	-
lp_3437	66.13	103.36	43.51	27.68	11.5	27.01	25.01	82.52	6.87	39.93	18.63	23.1	41.47	57.29	40.1	17.78	178.1	63.29	106	140	42	6	3	6	4	11	1	66	17	28	15	20	11	4	31	11	trxA3	thioredoxin [Lactobacillus plantarum WCFS1] [Lactobacillus plantarum]	-	-	-	-	-	GO:0003824//catalytic activity;GO:0016667//oxidoreductase activity, acting on a sulfur group of donors;GO:0016491//oxidoreductase activity;GO:0015036//disulfide oxidoreductase activity	GO:0042592//homeostatic process;GO:0065007//biological regulation;GO:0065008//regulation of biological quality;GO:0044699//single-organism process;GO:0044710//single-organism metabolic process;GO:0019725//cellular homeostasis;GO:0044763//single-organism cellular process;GO:0009987//cellular process;GO:0008152//metabolic process
lp_3438	161.7	378.3	97.3	49.36	36.45	32.11	7.43	169.46	8.17	124.44	88.61	126.55	75.61	30.65	65	52.85	122.95	109.45	218	431	79	9	8	6	1	19	1	173	68	129	23	9	15	10	18	16	yrkD	Metal-sensitive transcriptional repressor [Lactobacillus plantarum]	-	-	-	-	-	-	-
lp_3445	502.52	727.03	274.25	1247.63	907.97	890.12	802.93	861.72	929.22	740.49	472.58	646.48	873.66	1141.56	1191.45	506.18	804.25	1112.85	4810	5881	1581	1615	1415	1181	767	686	808	7309	2575	4679	1887	2380	1952	680	836	1155	pepO	peptidase M13 [Lactobacillus plantarum]	-	-	-	-	-	-	-
lp_3450	34.36	16.75	22.26	13.08	10.87	8.73	5.6	3.36	16.4	2.8	8.01	2.83	6.19	2.56	3.81	1.33	12	2.58	369	152	144	19	19	13	6	3	16	31	49	23	15	6	7	2	14	3	-	cell surface protein [Lactobacillus plantarum]	-	-	-	-	-	-	-
lp_3451	2.77	4.21	3.28	27.75	13.34	14.25	13.85	14.25	26.09	2.3	1.04	0	8.75	2.72	1.15	0	5.46	1.82	14	18	10	19	11	10	7	6	12	12	3	0	10	3	1	0	3	1	-	cell surface protein [Lactobacillus plantarum]	-	-	-	-	-	-	-
lp_3458	1.02	44.33	10.18	146.08	112.97	68.8	71.67	45.05	71.24	133.11	46.67	63.06	75.47	68.8	91.54	46.11	119.18	185.33	3	110	18	58	54	28	21	11	19	403	78	140	50	44	46	19	38	59	-	cell surface protein [Lactobacillus plantarum]	-	-	-	-	-	-	-
lp_3468	48.86	27.27	44.07	8.37	12	17.81	13.4	19.79	7.93	8.08	12.83	8.98	11.85	13.22	11.42	5.13	21.79	11.38	475	224	258	11	19	24	13	16	7	81	71	66	26	28	19	7	23	12	lacS	PTS sugar transporter subunit IIA [Lactobacillus plantarum]	-	-	-	-	-	-	-
lp_3481	55.4	38.2	22.5	16.21	17.14	2.88	11.98	4.79	13.16	17.2	30.46	14.76	3.53	10.06	16.3	7.1	14.68	11.03	278	162	68	11	14	2	6	2	6	89	87	56	4	11	14	5	8	6	galE2	UDP-glucose 4-epimerase GalE [Lactobacillus plantarum]	Metabolism	Global and Overview;Carbohydrate metabolism	ko01100//Metabolic pathways;ko00520//Amino sugar and nucleotide sugar metabolism;ko00052//Galactose metabolism	K01784	-	-	-
lp_3493	11.08	9.99	11.39	46.83	24.31	26.65	31.73	22.21	23.24	9.47	18.54	9.77	8.19	4.85	0	0	7.29	0	42	32	26	24	15	14	12	7	8	37	40	28	7	4	0	0	3	0	aroC2	3-dehydroquinase [Lactobacillus plantarum]	Metabolism	Global and Overview;Amino acid metabolism	ko01100//Metabolic pathways;ko01110//Biosynthesis of secondary metabolites;ko01130//Biosynthesis of antibiotics;ko01230//Biosynthesis of amino acids;ko00400//Phenylalanine, tyrosine and tryptophan biosynthesis	K03785	-	-	-
lp_3494	6.79	6.43	4.13	50.2	23.63	26.12	45.35	10.88	44.84	4.61	4.77	3.29	2.01	19.74	9.25	1.61	12.5	6.26	30	24	11	30	17	16	20	4	18	21	12	11	2	19	7	1	6	3	aroD2	shikimate 5-dehydrogenase [Lactobacillus plantarum WCFS1] [Lactobacillus plantarum]	Metabolism	Global and Overview;Amino acid metabolism	ko01100//Metabolic pathways;ko01110//Biosynthesis of secondary metabolites;ko01130//Biosynthesis of antibiotics;ko01230//Biosynthesis of amino acids;ko00400//Phenylalanine, tyrosine and tryptophan biosynthesis	K00014	-	GO:0003824//catalytic activity	GO:0044711//single-organism biosynthetic process;GO:0008652//cellular amino acid biosynthetic process;GO:0043650//dicarboxylic acid biosynthetic process;GO:0044237//cellular metabolic process;GO:0044238//primary metabolic process;GO:0044699//single-organism process;GO:0044710//single-organism metabolic process;GO:1901576//organic substance biosynthetic process;GO:0009987//cellular process;GO:0008…
lp_3527	0.2	0	0	48.11	9.22	20.22	19.06	12.03	15.42	0.49	0.53	0.66	3.55	0.46	0.58	2.14	0.92	7.38	2	0	0	65	15	28	19	10	14	5	3	5	8	1	1	3	1	8	pts33BCA	PTS beta-glucoside transporter subunit EIIBCA [Lactobacillus plantarum]	Environmental Information Processing	Membrane transport	ko02060//Phosphotransferase system (PTS)	K02755	-	-	-
lp_3531	26.21	24.72	52.7	56.03	71.69	94.55	88.23	34.47	72.13	31.38	75.18	31.42	49.01	52.65	40.68	61.28	49.03	58.55	128	102	155	37	57	64	43	14	32	158	209	116	54	56	34	42	26	31	ntdR	LacI family transcriptional regulator [Lactobacillus plantarum WCFS1] [Lactobacillus plantarum]	-	-	-	-	-	GO:0001071//nucleic acid binding transcription factor activity	GO:0009059//macromolecule biosynthetic process;GO:0034645//cellular macromolecule biosynthetic process;GO:0019222//regulation of metabolic process;GO:0071704//organic substance metabolic process;GO:0044249//cellular biosynthetic process;GO:0065007//biological regulation;GO:0044237//cellular metabolic process;GO:0043170//macromolecule metabolic process;GO:0008152//metabolic process;GO:0060255//reg…
lp_3555	4.67	1.3	1.37	16.25	50.62	31.71	74.33	56.15	36.29	1.33	1.45	1.82	1.22	6.31	6.42	3.91	0	10.13	17	4	3	8	30	16	27	17	12	5	3	5	1	5	4	2	0	4	araD	L-ribulose-5-phosphate 4-epimerase [Lactobacillus plantarum]	Metabolism	Global and Overview;Carbohydrate metabolism	ko01100//Metabolic pathways;ko00040//Pentose and glucuronate interconversions	K01786	-	-	-
lp_3573	60.3	31.85	57.21	183.13	89.28	116.52	107.89	122.99	77.04	55.86	115.38	54.82	133.61	69.21	59.76	15.34	143.77	134.06	112	50	64	46	27	30	20	19	13	107	122	77	56	28	19	4	29	27	-	pyrimidine dimer DNA glycosylase [Lactobacillus plantarum WCFS1] [Lactobacillus plantarum]	-	-	-	-	-	-	-
lp_3581	9.06	5.45	13.99	28.21	142.53	25.23	129.01	40.13	57.74	14.03	29.04	13.24	20.43	31.38	29.72	15.86	40.98	36.65	57	29	53	24	146	22	81	21	33	91	104	63	29	43	32	14	28	25	lamC	histidine kinase [Lactobacillus plantarum]	Environmental Information Processing	Signal transduction	ko02020//Two-component system	K07706	-	-	-
lp_3582	0.33	4.32	1.65	51.57	34.68	50.32	16.64	7.99	10.97	11.27	14	4.39	8.83	12.2	9.7	7.1	0	15.32	1	11	3	21	17	21	5	2	3	35	24	10	6	8	5	3	0	5	lamB	accessory gene regulator AgrB [Lactobacillus plantarum]	Environmental Information Processing	Signal transduction	ko02020//Two-component system	K07813	-	-	-
lp_3586	279.4	65	53.46	17.49	10.06	21	27.34	166.22	42.05	22.05	22.05	19.25	6.45	11.69	13.82	1.3	13.4	11.74	1536	302	177	13	9	16	15	76	21	125	69	80	8	14	13	1	8	7	lox	NAD-independent L-lactate dehydrogenase [Lactobacillus plantarum WCFS1] [Lactobacillus plantarum]	-	-	-	-	-	GO:0000166//nucleotide binding;GO:1901265//nucleoside phosphate binding;GO:0097159//organic cyclic compound binding;GO:0003824//catalytic activity;GO:0005488//binding;GO:0016703//oxidoreductase activity, acting on single donors with incorporation of molecular oxygen, incorporation of one atom of oxygen (internal monooxygenases or internal mixed function oxidases);GO:0097367//carbohydrate derivati…	GO:0044699//single-organism process;GO:0044710//single-organism metabolic process;GO:0008152//metabolic process
lp_3587	138.77	29.03	33.92	5.91	12.62	13.17	21.73	61.74	17.59	6.53	8.02	5.89	4.55	5.76	1.33	4.07	3.15	1.05	1216	215	179	7	18	16	19	45	14	59	40	39	9	11	2	5	3	1	pox4	pyruvate oxidase [Lactobacillus plantarum]	Metabolism	Global and Overview;Carbohydrate metabolism	ko01100//Metabolic pathways;ko00620//Pyruvate metabolism	K00158	-	-	-
lp_3652	0	0	0.88	7.84	19.53	3.82	5.31	6.37	5.83	1.54	0	0.7	0	0	0	0	0	4.89	0	0	1	2	6	1	1	1	1	3	0	1	0	0	0	0	0	1	pts38A	PTS system, glucitol/sorbitol-specific EIIA component [Lactobacillus plantarum WCFS1] [Lactobacillus plantarum]	Metabolism;Environmental Information Processing	Membrane transport;Carbohydrate metabolism	ko02060//Phosphotransferase system (PTS);ko00051//Fructose and mannose metabolism	K02781	-	GO:0015144//carbohydrate transmembrane transporter activity;GO:0022891//substrate-specific transmembrane transporter activity;GO:0022857//transmembrane transporter activity;GO:0003824//catalytic activity;GO:1901476//carbohydrate transporter activity;GO:0022892//substrate-specific transporter activity;GO:0005215//transporter activity	GO:0044699//single-organism process;GO:1902578//single-organism localization;GO:0051234//establishment of localization;GO:0071702//organic substance transport;GO:0051179//localization;GO:0008643//carbohydrate transport;GO:0044765//single-organism transport;GO:0006810//transport
lp_3654	1.45	0.43	0.6	5.37	13.37	2.62	3.64	0	7.99	0.35	7.01	1.44	3.22	14.99	0	2.59	0	3.35	4	1	1	2	6	1	1	0	2	1	11	3	2	9	0	1	0	1	pts38C	PTS system, glucitol/sorbitol-specific EIIC component [Lactobacillus plantarum WCFS1] [Lactobacillus plantarum]	Environmental Information Processing;Metabolism	Membrane transport;Carbohydrate metabolism	ko02060//Phosphotransferase system (PTS);ko00051//Fructose and mannose metabolism	K02783	GO:0031224//intrinsic component of membrane;GO:0044425//membrane part;GO:0016020//membrane	GO:0005215//transporter activity;GO:0003824//catalytic activity;GO:0022892//substrate-specific transporter activity;GO:0022891//substrate-specific transmembrane transporter activity;GO:0022857//transmembrane transporter activity;GO:1901476//carbohydrate transporter activity;GO:0015144//carbohydrate transmembrane transporter activity	GO:0044699//single-organism process;GO:0006810//transport;GO:0008643//carbohydrate transport;GO:1902578//single-organism localization;GO:0044765//single-organism transport;GO:0071702//organic substance transport;GO:0051234//establishment of localization;GO:0051179//localization
lp_3655	0	0	0.66	2.92	7.28	2.85	0	0	0	0	0	0	0	1.81	0	0	3.64	0	0	0	1	1	3	1	0	0	0	0	0	0	0	1	0	0	1	0	srlM2	sorbitol operon activator [Lactobacillus plantarum WCFS1] [Lactobacillus plantarum]	-	-	-	-	-	-	-
lp_3669	10.39	21.32	8.82	104.19	93.64	86.66	37.03	49.99	25.43	136.2	90.08	94.4	77.8	74.24	62.08	41.15	78.7	70.3	45	78	23	61	66	52	16	18	10	608	222	309	76	70	46	25	37	33	degV	DegV family protein [Lactobacillus plantarum WCFS1] [Lactobacillus plantarum]	-	-	-	-	-	-	-
lp_3675	69.14	88.27	137.43	211.56	184.1	262.92	85.32	114.67	213.71	102.06	214.2	94.59	135.85	167.32	117.41	65.52	150.55	103.66	203	219	243	84	88	107	25	28	57	309	358	210	90	107	59	27	48	33	sip3	signal peptidase I [Lactobacillus plantarum WCFS1] [Lactobacillus plantarum]	Genetic Information Processing	Folding, sorting and degradation	ko03060//Protein export	K03100	GO:0031224//intrinsic component of membrane;GO:0044425//membrane part;GO:0016020//membrane	GO:0008233//peptidase activity;GO:0003824//catalytic activity;GO:0070011//peptidase activity, acting on L-amino acid peptides;GO:0016787//hydrolase activity	-
lp_3687	960.32	1027.23	878.8	2079.34	2238.95	2347.44	1845.59	2639.04	2082.99	3709.4	4383.38	3528.33	3345.87	2519.21	2623.57	3175.64	3845.4	3733.95	3999	3615	2204	1171	1518	1355	767	914	788	15929	10391	11110	3144	2285	1870	1856	1739	1686	yidC2	protein translocase component YidC [Lactobacillus plantarum]	Genetic Information Processing;Environmental Information Processing	Membrane transport;Folding, sorting and degradation	ko03060//Protein export;ko03070//Bacterial secretion system	K03217	-	-	-

## Sheet: Overlap Lacto group 1 vs 2
Table S3 Unique and overlap DEGs between comparative groups Overlap Lacto group 1 vs 2
id	Lh_24h-1_fpkm	Lh_24h-2_fpkm	Lh_24h-3_fpkm	LhCa_24h-1_fpkm	LhCa_24h-2_fpkm	LhCa_24h-3_fpkm	LhSc_24h-1_fpkm	LhSc_24h-2_fpkm	LhSc_24h-3_fpkm	Lh_12h-1_fpkm	Lh_12h-2_fpkm	Lh_12h-3_fpkm	LhCa_12h-1_fpkm	LhCa_12h-2_fpkm	LhCa_12h-3_fpkm	LhSc_12h-1_fpkm	LhSc_12h-2_fpkm	LhSc_12h-3_fpkm	Lh_24h-1_count	Lh_24h-2_count	Lh_24h-3_count	LhCa_24h-1_count	LhCa_24h-2_count	LhCa_24h-3_count	LhSc_24h-1_count	LhSc_24h-2_count	LhSc_24h-3_count	Lh_12h-1_count	Lh_12h-2_count	Lh_12h-3_count	LhCa_12h-1_count	LhCa_12h-2_count	LhCa_12h-3_count	LhSc_12h-1_count	LhSc_12h-2_count	LhSc_12h-3_count	Symbol	Description	KEGG_A_class	KEGG_B_class	Pathway	K_ID	GO Component	GO Function	GO Process
lp_0004	219.11	92.16	48.32	12.66	31.54	6.17	0	0	0	43.16	64.65	50.94	0	15.72	5	6.1	0	23.68	256	91	34	2	6	1	0	0	0	52	43	45	0	4	1	1	0	3	yaaA	S4 domain protein YaaA [Lactobacillus plantarum subsp. plantarum ATCC 14917 = JCM 1149 = CGMCC 1.2437] [Lactobacillus plantarum]	-	-	-	-	-	-	-
lp_0011	32.96	69	15.43	0	10.38	12.19	50.81	0	27.91	140.95	90.55	149.75	14.98	0	4.94	6.02	46.69	38.97	39	69	11	0	2	2	6	0	3	172	61	134	4	0	1	1	6	5	rpsR	30S ribosomal protein S18 [Lactobacillus plantarum WCFS1] [Lactobacillus plantarum]	Genetic Information Processing	Translation	ko03010//Ribosome	K02963	GO:0030529//intracellular ribonucleoprotein complex;GO:1990904//ribonucleoprotein complex;GO:0044464//cell part;GO:0005623//cell;GO:0005622//intracellular;GO:0032991//macromolecular complex;GO:0044424//intracellular part	GO:0005488//binding;GO:1901363//heterocyclic compound binding;GO:0003723//RNA binding;GO:0005198//structural molecule activity;GO:0003676//nucleic acid binding;GO:0097159//organic cyclic compound binding	GO:0010467//gene expression;GO:0043170//macromolecule metabolic process;GO:0008152//metabolic process;GO:0071704//organic substance metabolic process
lp_0018	133.15	91.45	101.18	9.16	7.61	11.62	11.17	13.4	2.73	241.66	284.8	229.81	13.72	6.82	10.13	2.65	13.69	12.56	1075	624	492	10	10	13	9	9	2	2012	1309	1403	25	12	14	3	12	11	oppA	peptide ABC transporter substrate-binding protein [Lactobacillus plantarum]	-	-	-	-	-	-	-
lp_0020	14.3	11.45	15.54	0.78	0	0.76	2.11	2.53	1.16	7.44	9.97	7.93	0	0.48	0	0.75	0	0	136	92	89	1	0	1	2	2	1	73	54	57	0	1	0	1	0	0	glgB	glycogen-branching enzyme [Lactobacillus plantarum]	Metabolism	Carbohydrate metabolism;Global and Overview	ko01100//Metabolic pathways;ko01110//Biosynthesis of secondary metabolites;ko00500//Starch and sucrose metabolism	K00700	-	-	-
lp_0022	39.61	38.59	43.94	23.99	16.78	9.85	41.06	12.32	15.04	29.64	35.99	23.71	13.62	4.7	12.97	14.6	4.72	9.45	232	191	155	19	16	8	24	6	8	179	120	105	18	6	13	12	3	6	glgD	glucose-1-P adenylyltransferase, regulatory subunit [Lactobacillus plantarum WCFS1] [Lactobacillus plantarum]	Metabolism	Carbohydrate metabolism;Global and Overview	ko01100//Metabolic pathways;ko01110//Biosynthesis of secondary metabolites;ko00520//Amino sugar and nucleotide sugar metabolism;ko00500//Starch and sucrose metabolism	K00975	-	GO:0016772//transferase activity, transferring phosphorus-containing groups;GO:0016740//transferase activity;GO:0003824//catalytic activity	GO:0008152//metabolic process
lp_0024	47.12	53.29	25.8	15.45	13.34	15.67	5.02	7.03	8.28	35.25	30.24	39.23	5.55	6.52	5.86	3.57	6.92	12.33	564	539	186	25	26	26	6	7	9	435	206	355	15	17	12	6	9	16	glgP	phosphorylase, glycogen/starch/alpha-glucan family [Lactobacillus plantarum subsp. plantarum ATCC 14917 = JCM 1149 = CGMCC 1.2437] [Lactobacillus plantarum]	Metabolism	Carbohydrate metabolism;Global and Overview	ko01100//Metabolic pathways;ko01110//Biosynthesis of secondary metabolites;ko00500//Starch and sucrose metabolism	K00688	-	-	-
lp_0025	89.89	80.95	50.12	25.25	14.89	15.89	20.97	18.54	26.68	60.89	49.93	71.39	20.5	11.13	10.3	10.2	12.17	17.27	816	621	274	31	22	20	19	14	22	570	258	490	42	22	16	13	12	17	malZ	amylopullulanase [Lactobacillus plantarum]	-	-	-	-	-	-	-
lp_0032	189.59	48.45	338.45	0	5.47	44.95	35.68	64.21	29.39	72.51	414.36	151.85	7.89	0	10.4	12.68	8.2	0	213	46	229	0	1	7	4	6	3	84	265	129	2	0	2	2	1	0	-	prophage protein [Lactobacillus plantarum subsp. plantarum NC8] [Lactobacillus plantarum]	-	-	-	-	-	-	-
lp_0036	69.02	128.87	78.44	16.73	38.22	26.53	59.52	17.01	43.59	100.95	118.76	128.69	37.61	33.77	38.01	32.25	52.1	39.13	244	385	167	8	22	13	21	5	14	368	239	344	30	26	23	16	20	15	rrp1	DNA-binding response regulator [Lactobacillus plantarum]	Environmental Information Processing	Signal transduction	ko02020//Two-component system	K07668	-	-	-
lp_0039	376.43	256.67	289.37	119.51	107.9	163.92	82.15	98.58	180.49	171.73	272.81	218.4	84.08	112.92	99.9	63.42	131.57	82.09	1607	926	744	69	75	97	35	35	70	756	663	705	81	105	73	38	61	38	yycI	regulator of two-component system, YycI family [Lactobacillus plantarum WCFS1] [Lactobacillus plantarum]	-	-	-	-	-	-	-
lp_0041	1462.8	350.54	1021.26	83.48	99.49	84.99	110.67	144.6	113.47	219.68	675.61	331.4	83.75	113.81	81.73	68.2	101.7	196.93	5960	1207	2506	46	66	48	45	49	42	923	1567	1021	77	101	57	39	45	87	-	Zn-dependent hydrolase, beta-lactamase superfamily [Lactobacillus plantarum WCFS1] [Lactobacillus plantarum]	-	-	-	-	-	GO:0003824//catalytic activity	-
lp_0043	885.78	619.4	736.17	359.97	326.27	415.26	389.29	573.89	452.09	1333.2	1353.51	1406.31	397.75	370.56	444.69	364.94	376.72	459.2	5586	3301	2796	307	335	363	245	301	259	8670	4859	6706	566	509	480	323	258	314	htrA	serine protease HtrA [Lactobacillus plantarum WCFS1] [Lactobacillus plantarum]	Environmental Information Processing	Signal transduction	ko02020//Two-component system	K04771	-	GO:0003824//catalytic activity;GO:0004175//endopeptidase activity;GO:0070011//peptidase activity, acting on L-amino acid peptides;GO:0016787//hydrolase activity;GO:0008233//peptidase activity	GO:0008152//metabolic process;GO:0044238//primary metabolic process;GO:0043170//macromolecule metabolic process;GO:0019538//protein metabolic process;GO:0071704//organic substance metabolic process
lp_0055	2.28	4.5	2.67	49.99	42.04	48.16	49.11	3.05	27.91	7.62	7.13	6.82	16.85	47.72	38.02	6.62	4.67	5.46	27	45	19	80	81	79	58	3	30	93	48	61	45	123	77	11	6	7	nfr1	FAD-binding dehydrogenase [Lactobacillus plantarum]	-	-	-	-	-	-	-
lp_0059	13.63	19.47	28.88	27.81	80.85	78.01	84.79	45.22	36.23	20.97	23.95	13.68	35.42	88.49	43.95	56.95	38.96	4.34	29	35	37	8	28	23	18	8	7	46	29	22	17	41	16	17	9	1	arsC	arsenate reductase (thioredoxin) [Lactobacillus plantarum]	-	-	-	-	-	-	-
lp_0060	2.79	5.5	1.16	357.76	472.89	493.36	83.91	11.19	38.41	2.03	0	2.46	10.31	25.63	13.59	1.66	0	0	12	20	3	208	331	294	36	4	15	9	0	8	10	24	10	1	0	0	yxjF	short-chain dehydrogenase [Lactobacillus plantarum]	-	-	-	-	-	-	-
lp_0076	156.93	147.9	113.48	59.41	54.83	37.21	47.71	57.25	48.04	134.96	140.27	153.88	65.06	63.3	75.92	51.59	94.08	103.38	1582	1260	689	81	90	52	48	48	44	1403	805	1173	148	139	131	73	103	113	fusA1	elongation factor G [Lactobacillus plantarum]	-	-	-	-	-	-	-
lp_0077	55.39	66.23	28.56	21.56	8.95	10.52	35.05	35.05	28.88	76.89	69.13	70.17	41.34	20.08	18.73	14.54	24.16	21.51	190	192	59	10	5	5	12	10	9	272	135	182	32	15	11	7	9	8	-	Protein of uncharacterised function [Coprococcus eutactus]	-	-	-	-	-	-	-
lp_0078	147.55	66.95	93.94	18.41	15.29	27.75	22.68	32.65	27.4	82.29	101.37	108.94	17.05	12.47	27.76	9.67	33.34	41.74	652	250	250	11	11	17	10	12	11	375	255	364	17	12	21	6	16	20	-	Permease of the drug/metabolite transporter superfamily [Lactobacillus plantarum]	-	-	-	-	-	-	-
lp_0080	42.33	50.09	45.29	15.05	12.5	11.75	4.08	29.37	4.48	66.71	69.36	52.76	9.02	5.61	16.65	8.7	22.49	41.3	104	104	67	5	5	4	1	6	1	169	97	98	5	3	7	3	6	11	yuaI	GNAT family acetyltransferase [Lactobacillus plantarum WCFS1] [Lactobacillus plantarum]	-	-	-	-	-	GO:0003824//catalytic activity	-
lp_0089	9.38	38.7	7.57	99.13	36.23	71.57	75.22	64.47	50.17	101.14	71.59	80.49	32.08	38.16	34.46	26.74	49.38	54.4	35	122	17	50	22	37	28	20	17	389	152	227	27	31	22	14	20	22	lp_0089	peroxide stress protein YaaA [Lactobacillus plantarum]	-	-	-	-	-	-	-
lp_0101	30.94	63.43	23.87	18.02	13.47	15.82	9.77	52.73	8.05	38.75	24.4	44.47	6.48	5.59	14.23	8.68	11.22	15.73	127	220	59	10	9	9	4	18	3	164	57	138	6	5	10	5	5	7	-	Transmembrane component NikQ of energizingmodule of nickel ECF transporter [Lactobacillus plantarum]	Environmental Information Processing	Membrane transport	ko02010//ABC transporters	K02008	-	-	-
lp_0102	18.47	40.82	11.12	9	7.48	7.32	6.1	12.2	6.7	32.86	23.88	25.23	3.6	1.86	13.04	7.23	14.95	11.23	91	170	33	6	6	5	3	5	3	167	67	94	4	2	11	5	8	6	cbiM	cobalt ABC transporter, substrate-binding protein [Lactobacillus plantarum subsp. plantarum NC8] [Lactobacillus plantarum]	Environmental Information Processing	Membrane transport	ko02010//ABC transporters	K02007	GO:0031224//intrinsic component of membrane;GO:0044425//membrane part;GO:0016020//membrane	-	-
lp_0108	24.58	2.31	19.48	0	0	0	8.4	6.72	3.07	3.52	11.29	7.76	0	0	0	0	0	0	88	7	42	0	0	0	3	2	1	13	23	21	0	0	0	0	0	0	glpF1	transporter, major intrinsic protein (MIP) family protein [Lactobacillus plantarum subsp. plantarum ATCC 14917 = JCM 1149 = CGMCC 1.2437] [Lactobacillus plantarum]	-	-	-	-	GO:0016020//membrane;GO:0031224//intrinsic component of membrane;GO:0044425//membrane part	-	GO:0051179//localization;GO:0051234//establishment of localization
lp_0114	129.15	156.56	110.85	32.31	25.35	19.26	31.62	11.68	16.03	95.58	102.35	112.05	27.97	52.38	19.86	34.59	17.88	35.82	532	545	275	18	17	11	13	4	6	406	240	349	26	47	14	20	8	16	thiD	phosphomethylpyrimidine kinase [Lactobacillus plantarum subsp. plantarum ATCC 14917 = JCM 1149 = CGMCC 1.2437] [Lactobacillus plantarum]	Metabolism	Metabolism of cofactors and vitamins;Global and Overview	ko01100//Metabolic pathways;ko00730//Thiamine metabolism	K00941	-	-	-
lp_0121	26.59	38.83	21.14	12.55	10.42	6.12	11.34	0	9.34	43.62	28.82	47.51	6.27	2.6	3.31	4.03	7.81	23.48	94	116	45	6	6	3	4	0	3	159	58	127	5	2	2	2	3	9	-	Uncharacterised protein [Streptococcus pneumoniae]	-	-	-	-	-	-	-
lp_0138	178.32	118.49	160.44	25.98	2.7	12.67	22	21.12	33.84	62.61	67.12	65.05	17.52	14.11	17.96	3.13	24.27	20.25	406	228	220	8	1	4	5	4	7	147	87	112	9	7	7	1	6	5	-	nucleoside deoxyribosyltransferase [Lactobacillus plantarum]	-	-	-	-	-	-	-
lp_0139	2022.97	1315.67	1919.32	5458.91	4232.39	4955.94	3895.23	2841.36	4415.68	786.71	1504.2	898.35	1786.09	2830.6	2722.6	1231.67	1307.8	1765.32	17121	9410	9783	6248	5832	5814	3290	2000	3395	6866	7247	5749	3411	5218	3944	1463	1202	1620	lai	linoleic acid isomerase [Lactobacillus plantarum WCFS1] [Lactobacillus plantarum]	-	-	-	-	-	GO:0000166//nucleotide binding;GO:0005488//binding;GO:1901363//heterocyclic compound binding;GO:0016836//hydro-lyase activity;GO:0043168//anion binding;GO:0050662//coenzyme binding;GO:0016829//lyase activity;GO:0016859//cis-trans isomerase activity;GO:0097159//organic cyclic compound binding;GO:0048037//cofactor binding;GO:0043167//ion binding;GO:0050660//flavin adenine dinucleotide binding;GO:00…	-
lp_0146	741.38	1961.87	588.99	90.72	82.01	109.34	150.06	258.16	79.44	891.64	335.34	750.21	160.72	142.48	196.07	164.55	234.26	232.96	4109	9189	1966	68	74	84	83	119	40	5096	1058	3144	201	172	186	128	141	140	yqiG	NADH-dependent flavin oxidoreductase [Lactobacillus plantarum]	-	-	-	-	-	-	-
lp_0152	142.46	196.99	198.5	35.11	80.63	64.48	95.16	80.6	135.29	164.42	187.44	143.7	55.7	52.58	47.33	61.7	92.6	66.98	510	596	428	17	47	32	34	24	44	607	382	389	45	41	29	31	36	26	gmuR	Transcription regulator [Lactobacillus plantarum ZJ316] [Lactobacillus plantarum]	-	-	-	-	-	-	-
lp_0156	123.42	85.12	113.71	315.13	273.86	270.13	269.06	133.29	241.34	49.93	66.21	43	279.47	327.98	400.1	228.18	199.62	297.62	501	292	278	173	181	152	109	45	89	209	153	132	256	290	278	130	88	131	-	DUF2812 domain-containing protein [Lactobacillus xiangfangensis]	-	-	-	-	-	-	-
lp_0164	23.03	12.01	7.78	98.15	67.14	39.43	50.85	32.86	68.76	124.55	85.04	63.51	44.98	32.26	43.34	16.69	107.85	50.41	59	26	12	34	28	14	13	7	16	329	124	123	26	18	19	6	30	14	folT	membrane protein [Lactobacillus plantarum WCFS1] [Lactobacillus plantarum]	-	-	-	-	-	-	GO:0051234//establishment of localization;GO:0051179//localization
lp_0168	20.45	17.32	27.96	268.32	236.41	277.69	391.72	74.72	313.37	36.94	96.14	42.16	103.95	165.67	146.41	79.99	88.61	186.74	102	73	84	181	192	192	195	31	142	190	273	159	117	180	125	56	48	101	dak1B	dihydroxyacetone phosphotransferase,dihydroxyacetone binding subunit [Lactobacillus plantarum WCFS1] [Lactobacillus plantarum]	Metabolism	Lipid metabolism;Global and Overview	ko01100//Metabolic pathways;ko00561//Glycerolipid metabolism	K05878	-	GO:0003824//catalytic activity	GO:0044238//primary metabolic process;GO:0044699//single-organism process;GO:0006793//phosphorus metabolic process;GO:0044710//single-organism metabolic process;GO:0044262//cellular carbohydrate metabolic process;GO:0009987//cellular process;GO:0008152//metabolic process;GO:1901615//organic hydroxy compound metabolic process;GO:0019751//polyol metabolic process;GO:0071704//organic substance metab…
lp_0170	11.94	11.56	3.6	152.51	83.34	93.97	157.72	52.21	149.36	24.21	22.88	19.38	79.37	74.75	110.98	65.74	64.97	125.14	22	18	4	38	25	24	29	8	25	46	24	27	33	30	35	17	13	25	dak3	dihydroxyacetone phosphotransferase, phosphoryl donor protein [Lactobacillus plantarum WCFS1] [Lactobacillus plantarum]	-	-	-	-	GO:0016020//membrane;GO:0031224//intrinsic component of membrane;GO:0044425//membrane part	GO:0003824//catalytic activity	GO:0008643//carbohydrate transport;GO:1902578//single-organism localization;GO:0006796//phosphate-containing compound metabolic process;GO:0051179//localization;GO:0044237//cellular metabolic process;GO:0044699//single-organism process;GO:0071702//organic substance transport;GO:0051234//establishment of localization;GO:0006810//transport;GO:0006793//phosphorus metabolic process;GO:0008152//metabo…
lp_0171	72.42	50.54	77.03	673.53	919.1	799.97	1048.76	401.34	921.69	109.45	299.64	133.93	354.77	531.17	461.09	411.17	424.58	550.46	256	151	164	322	529	392	370	118	296	399	603	358	283	409	279	204	163	211	dhaP	dihydroxyacetone transport protein [Lactobacillus plantarum WCFS1] [Lactobacillus plantarum]	-	-	-	-	GO:0016020//membrane;GO:0044425//membrane part;GO:0031224//intrinsic component of membrane	-	GO:0051234//establishment of localization;GO:0051179//localization
lp_0175	62.77	68.98	62.85	1276.62	1329.17	1439.08	1909.19	666.34	1158.55	59.47	48.82	53.01	450.85	876.96	605.57	554.18	379.43	586.22	393	365	237	1081	1355	1249	1193	347	659	384	174	251	637	1196	649	487	258	398	mdxE	sugar ABC transporter substrate-binding protein [Lactobacillus plantarum]	Environmental Information Processing	Membrane transport	ko02010//ABC transporters	K15770	-	-	-
lp_0176	35.55	21.31	37.38	169.91	210.74	232.97	314.24	100.8	167.48	10.54	21	12.32	52.98	76.98	83.45	39.82	68.62	65.86	229	116	145	148	221	208	202	54	98	70	77	60	77	108	92	36	48	46	mdxF	sugar ABC transporter permease [Lactobacillus plantarum]	Environmental Information Processing	Membrane transport	ko02010//ABC transporters	K15771	-	-	-
lp_0177	27.16	8.57	15.03	100.4	73.67	130.61	165.53	32.65	69.75	3.07	5.96	6.88	32.09	37.4	15.87	29.02	25.01	48	120	32	40	60	53	80	73	12	28	14	15	23	32	36	12	18	12	23	mdxG	maltodextrin ABC transporter, permease protein [Lactobacillus plantarum WCFS1] [Lactobacillus plantarum]	Environmental Information Processing	Membrane transport	ko02010//ABC transporters	K15772	GO:0016020//membrane;GO:0044425//membrane part;GO:0031224//intrinsic component of membrane	-	-
lp_0179	16.95	20.96	14.83	125.37	137.61	145.25	186.57	123.77	144.97	9.1	13.03	12.01	36.9	97.3	67.22	92.76	64.12	58.64	112	117	59	112	148	133	123	68	87	62	49	60	55	140	76	86	46	42	malS	alpha-amylase, maltodextrins and cyclomaltodextrins [Lactobacillus plantarum WCFS1] [Lactobacillus plantarum]	Metabolism	Carbohydrate metabolism;Global and Overview	ko01100//Metabolic pathways;ko00500//Starch and sucrose metabolism	K01176	-	GO:0005488//binding;GO:0016160//amylase activity;GO:0003824//catalytic activity;GO:0043167//ion binding;GO:0004553//hydrolase activity, hydrolyzing O-glycosyl compounds;GO:0016787//hydrolase activity;GO:0016798//hydrolase activity, acting on glycosyl bonds	GO:0008152//metabolic process;GO:0044238//primary metabolic process
lp_0180	41.43	42.39	33.94	216.72	172.24	250.6	404.26	128.34	199.15	17.54	13.98	20.34	59.33	146.19	98.3	131.48	63.31	133.48	229	198	113	162	155	192	223	59	100	100	44	85	74	176	93	102	38	80	msmX	sugar ABC transporter ATP-binding protein [Lactobacillus plantarum]	Environmental Information Processing	Membrane transport	ko02010//ABC transporters	K10112	GO:0043234//protein complex;GO:0032991//macromolecular complex	GO:0005215//transporter activity;GO:0001882//nucleoside binding;GO:0032550//purine ribonucleoside binding;GO:0016817//hydrolase activity, acting on acid anhydrides;GO:0097367//carbohydrate derivative binding;GO:0022857//transmembrane transporter activity;GO:0036094//small molecule binding;GO:0016787//hydrolase activity;GO:0016818//hydrolase activity, acting on acid anhydrides, in phosphorus-conta…	GO:0051234//establishment of localization;GO:0044763//single-organism cellular process;GO:0009987//cellular process;GO:0044699//single-organism process;GO:0051179//localization
lp_0181	90.13	115	86.25	926.64	699.82	853.8	1440.38	589.55	986.29	50.37	45.86	45.6	331.02	723.12	667.74	634.63	237.93	620.56	1022	1102	589	1421	1292	1342	1630	556	1016	589	296	391	847	1786	1296	1010	293	763	mapB	maltose phosphorylase [Lactobacillus plantarum WCFS1] [Lactobacillus plantarum]	Metabolism	Carbohydrate metabolism;Global and Overview	ko01100//Metabolic pathways;ko00500//Starch and sucrose metabolism	K00691	-	GO:0016740//transferase activity;GO:0005488//binding;GO:0004645//phosphorylase activity;GO:0003824//catalytic activity;GO:0016757//transferase activity, transferring glycosyl groups;GO:0016758//transferase activity, transferring hexosyl groups	GO:0044238//primary metabolic process;GO:0008152//metabolic process
lp_0185	4.51	11.27	2.55	77.98	68.55	64.26	16.42	18.47	22.54	8.74	11.33	11.1	39.48	48.89	51.45	7.3	18.86	15.11	44	93	15	103	109	87	16	15	20	88	63	82	87	104	86	10	20	16	pts1BCA	PTS beta-glucoside transporter subunit EIIBCA [Lactobacillus plantarum]	Metabolism;Environmental Information Processing	Membrane transport;Carbohydrate metabolism	ko02060//Phosphotransferase system (PTS);ko00500//Starch and sucrose metabolism	K02808	-	-	-
lp_0192	1.72	5.58	2.61	9.51	12.29	12.38	7.16	3.44	3.15	30.36	18.83	38.94	8.87	3.94	18.37	7.13	2.63	15.82	12	33	11	9	14	12	5	2	2	219	75	206	14	6	22	7	2	12	nha1	Na+/H+ antiporter NhaC [Lactobacillus plantarum subsp. plantarum ATCC 14917 = JCM 1149 = CGMCC 1.2437] [Lactobacillus plantarum]	-	-	-	-	GO:0044425//membrane part;GO:0031224//intrinsic component of membrane;GO:0016020//membrane	-	GO:0044763//single-organism cellular process;GO:0009987//cellular process;GO:0044699//single-organism process
lp_0193	30.15	76.87	37.94	155.7	112.43	125.15	123.48	113.64	165.94	51.74	60.95	64.4	192.99	129.08	130.01	196.06	134.4	210.74	252	543	191	176	153	145	103	79	126	446	290	407	364	235	186	230	122	191	malL	exo alfa-1,4-glucosidase or trehalase [Lactobacillus plantarum WCFS1] [Lactobacillus plantarum]	Metabolism	Global and Overview;Carbohydrate metabolism	ko01100//Metabolic pathways;ko00052//Galactose metabolism;ko00500//Starch and sucrose metabolism	K01187	-	GO:0003824//catalytic activity;GO:0015926//glucosidase activity;GO:0016787//hydrolase activity;GO:0005488//binding;GO:0016798//hydrolase activity, acting on glycosyl bonds;GO:0090599//alpha-glucosidase activity;GO:0015927//trehalase activity;GO:0043167//ion binding;GO:0004553//hydrolase activity, hydrolyzing O-glycosyl compounds	GO:0008152//metabolic process;GO:0044238//primary metabolic process
[truncated: 657 more rows]

## Sheet: Unique Lh_12h-vs-Lh_24h
Table S3 Unique and overlap DEGs between comparative groups Unique Lh_12h-vs-Lh_24h
[truncated: 635 more rows]

[truncated: 8 more sheets: UniqueLac LhCa_12h-vs-LhCa_24h , Overlap Lacto group 3 vs 4, Unique Ca_12h-vs-LhCa_12h, Unique Ca_24h-vs-LhCa_24h, Overlap Can group 1 vs 2, Unique Ca_12h-vs-Ca_24h, UniqueCan LhCa_12h-vs-LhCa_24h, Overlap Can group 3 vs 4]
